# Supplementary material for: Confocal interferometric scattering microscopy reveals 3D nanoscopic structure and dynamics in live cells
Source: Nat Commun. 2023 Apr 7;14:1962. doi: 10.1038/s41467-023-37497-7 (PMC10081331; doi:10.1038/s41467-023-37497-7)
Supplement: Supplementary file 15 — Source Data [file 41467_2023_37497_MOESM15_ESM.zip]

Archive with 121 entries (70 files):
- Source Data Files/Figure_1/
- Source Data Files/Figure_1/Fig.1_b_c/
- Source Data Files/Figure_1/Fig.1_b_c/WF_psf_xy_line_.txt
- Source Data Files/Figure_1/Fig.1_b_c/WF_psf_z_line_.txt
- Source Data Files/Figure_1/Fig.1_d_e/
- Source Data Files/Figure_1/Fig.1_d_e/C_psf_xy_line_.txt
- Source Data Files/Figure_1/Fig.1_d_e/C_psf_z_line_.txt
- Source Data Files/Figure_1/Fig.1_f_g/
- Source Data Files/Figure_1/Fig.1_f_g/FL_psf_xy_line_.txt
- Source Data Files/Figure_1/Fig.1_f_g/FL_psf_z_line_.txt
- Source Data Files/Figure_1/Fig.1_j/
- Source Data Files/Figure_1/Fig.1_j/C-iSCAT_0.3AU_linecut_.txt
- Source Data Files/Figure_1/Fig.1_j/C-iSCAT_1.2AU_linecut_.txt
- Source Data Files/Figure_1/Fig.1_j/SEM_linecut_.txt
- Source Data Files/Figure_2/
- Source Data Files/Figure_2/Figure_2_c/
- Source Data Files/Figure_2/Figure_2_c/Nucles_edge_line1_.txt
- Source Data Files/Figure_2/Figure_2_c/Nucles_edge_line2_.txt
- Source Data Files/Figure_2/Figure_2_c/Nucles_edge_line3_.txt
- Source Data Files/Figure_2/Figure_2_c/Nucleus_edge_line_mean_.txt
- Source Data Files/Figure_2/Figure_2_f/
- Source Data Files/Figure_2/Figure_2_f/nucleus_fl-axial_fit_.txt
- Source Data Files/Figure_2/Figure_2_f/nucleus_fl-axial_raw_.txt
- Source Data Files/Figure_2/Figure_2_h/
- Source Data Files/Figure_2/Figure_2_h/nucleus_voxel_fit_.txt
- Source Data Files/Figure_2/Figure_2_h/nucleus_voxel_raw_.txt
- Source Data Files/Figure_2/Figure_2_j/
- Source Data Files/Figure_2/Figure_2_j/nucleus_line_contrast_.txt
- Source Data Files/Figure_2/Figure_2_j/nucleus_line_topography_.txt
- Source Data Files/Figure_2/Figure_2_l/
- Source Data Files/Figure_2/Figure_2_l/RMS-line-cut_.txt
- Source Data Files/Figure_3/
- Source Data Files/Figure_3/Fig.3_k/
- Source Data Files/Figure_3/Fig.3_k/contrast-line-cuts_x1_.txt
- Source Data Files/Figure_3/Fig.3_k/contrast-line-cuts_x2_.txt
- Source Data Files/Figure_3/Fig.3_k/contrast-line-cuts_x3_.txt
- Source Data Files/Figure_3/Fig.3_k/contrast-line-cuts_x4_.txt
- Source Data Files/Figure_4/
- Source Data Files/Figure_4/Fig.4_e/
- Source Data Files/Figure_4/Fig.4_e/ER_fl_linecut_.txt
- Source Data Files/Figure_4/Fig.4_e/iscat_linecut_.txt
- Source Data Files/Figure_4/Fig.4_e/MT_fl_linecut_.txt
- Source Data Files/Figure_5/
- Source Data Files/Figure_5/Fig.5_e/
- Source Data Files/Figure_5/Fig.5_e/3D_trajectory_clathrin_.txt
- Source Data Files/Figure_5/Fig.5_jkl/
- Source Data Files/Figure_5/Fig.5_jkl/3D_trajectory_corona_.txt
- Source_Data_Files_SI/Figure_1/
- Source_Data_Files_SI/Figure_1/Fig.1_a_b/
- Source_Data_Files_SI/Figure_1/Fig.1_a_b/Reflected_abs(E-field).txt
- Source_Data_Files_SI/Figure_1/Fig.1_a_b/Reflected_Intensity.txt
- Source_Data_Files_SI/Figure_1/Fig.1_c/
- Source_Data_Files_SI/Figure_1/Fig.1_c/reflected_intensity_z_0.3.txt
- Source_Data_Files_SI/Figure_1/Fig.1_c/reflected_intensity_z_0.4.txt
- Source_Data_Files_SI/Figure_1/Fig.1_c/reflected_intensity_z_0.5.txt
- Source_Data_Files_SI/Figure_1/Fig.1_c/reflected_intensity_z_0.6.txt
- Source_Data_Files_SI/Figure_1/Fig.1_c/reflected_intensity_z_0.7.txt
- Source_Data_Files_SI/Figure_1/Fig.1_c/reflected_intensity_z_0.8.txt
- Source_Data_Files_SI/Figure_1/Fig.1_c/reflected_intensity_z_0.9.txt
- Source_Data_Files_SI/Figure_1/Fig.1_c/reflected_intensity_z_1.0.txt
- Source_Data_Files_SI/Figure_1/Fig.1_c/reflected_intensity_z_1.1.txt
- Source_Data_Files_SI/Figure_1/Fig.1_c/reflected_intensity_z_1.2.txt
- Source_Data_Files_SI/Figure_1/Fig.1_c/reflected_intensity_z_1.3.txt
- Source_Data_Files_SI/Figure_1/Fig.1_d/
- Source_Data_Files_SI/Figure_1/Fig.1_d/pinhole_diameter_exp.txt
- Source_Data_Files_SI/Figure_1/Fig.1_d/pinhole_diameter_fit.txt
- Source_Data_Files_SI/Figure_10/
- Source_Data_Files_SI/Figure_10/Fig.10_h/
- Source_Data_Files_SI/Figure_10/Fig.10_h/afm-line-profile.txt
- Source_Data_Files_SI/Figure_10/Fig.10_h/iscat-line-profile.txt
- Source_Data_Files_SI/Figure_14/
- Source_Data_Files_SI/Figure_14/Fig.14_b/
- Source_Data_Files_SI/Figure_14/Fig.14_b/Z_0_ridge_fit_examples.csv
- Source_Data_Files_SI/Figure_14/Fig.14_e/
- Source_Data_Files_SI/Figure_14/Fig.14_e/Z_0_contrast_fit_examples.csv
- Source_Data_Files_SI/Figure_15/
- Source_Data_Files_SI/Figure_15/Fig.15_j/
- Source_Data_Files_SI/Figure_15/Fig.15_j/example-voxel_1.txt
- Source_Data_Files_SI/Figure_15/Fig.15_j/example-voxel_2.txt
- Source_Data_Files_SI/Figure_15/Fig.15_j/example-voxel_3.txt
- Source_Data_Files_SI/Figure_15/Fig.15_j/example-voxel_fit_1.txt
- Source_Data_Files_SI/Figure_15/Fig.15_j/example-voxel_fit_2.txt
- Source_Data_Files_SI/Figure_15/Fig.15_j/example-voxel_fit_3.txt
- Source_Data_Files_SI/Figure_18/
- Source_Data_Files_SI/Figure_18/Fig.18_d/
- Source_Data_Files_SI/Figure_18/Fig.18_d/004_all.csv
- Source_Data_Files_SI/Figure_18/Fig.18_e/
- Source_Data_Files_SI/Figure_18/Fig.18_e/005_all.csv
- Source_Data_Files_SI/Figure_18/Fig.18_f/
- Source_Data_Files_SI/Figure_18/Fig.18_f/007_all.csv
- Source_Data_Files_SI/Figure_18/Fig.18_g/
- Source_Data_Files_SI/Figure_18/Fig.18_g/006_all.csv
- Source_Data_Files_SI/Figure_3/
- Source_Data_Files_SI/Figure_3/Fig.2_b_0.3um/
- Source_Data_Files_SI/Figure_3/Fig.2_b_0.3um/Z_0.3_um.csv
- Source_Data_Files_SI/Figure_3/Fig.2_b_0.6um/
- Source_Data_Files_SI/Figure_3/Fig.2_b_0.6um/Z_0.6_um.csv
- Source_Data_Files_SI/Figure_3/Fig.2_b_0.9um/
- Source_Data_Files_SI/Figure_3/Fig.2_b_0.9um/Z_0.9_um.csv
- Source_Data_Files_SI/Figure_3/Fig.2_b_1.5um/
- Source_Data_Files_SI/Figure_3/Fig.2_b_1.5um/Z_1.5_um.csv
- Source_Data_Files_SI/Figure_5/
- Source_Data_Files_SI/Figure_5/Fig.5_c/
- Source_Data_Files_SI/Figure_5/Fig.5_c/comp_at_4.csv
- Source_Data_Files_SI/Figure_5/Fig.5_d/
- Source_Data_Files_SI/Figure_5/Fig.5_d/comp_at_8.csv
- Source_Data_Files_SI/Figure_5/Fig.5_e/
- Source_Data_Files_SI/Figure_5/Fig.5_e/comp_at_16.csv
- Source_Data_Files_SI/Figure_5/Fig.5_f/
- Source_Data_Files_SI/Figure_5/Fig.5_f/comp_at_32.csv
- Source_Data_Files_SI/Figure_6/
- Source_Data_Files_SI/Figure_6/Fig.6_c/
- Source_Data_Files_SI/Figure_6/Fig.6_c/Ridge_fits_examples.csv
- Source_Data_Files_SI/Figure_7/
- Source_Data_Files_SI/Figure_7/Fig.7_b/
- Source_Data_Files_SI/Figure_7/Fig.7_b/iSCAT_fits_examples.csv
- Source_Data_Files_SI/Figure_7/Fig.7_d/
- Source_Data_Files_SI/Figure_7/Fig.7_d/Fit_z0.csv
- Source_Data_Files_SI/Figure_9/
- Source_Data_Files_SI/Figure_9/Fig.9_ef/
- Source_Data_Files_SI/Figure_9/Fig.9_ef/Fiber_z_pos_minus_mean_zoom.csv
