# Supplementary material for: Confocal interferometric scattering microscopy reveals 3D nanoscopic structure and dynamics in live cells
Source: Nat Commun. 2023 Apr 7;14:1962. doi: 10.1038/s41467-023-37497-7 (PMC10081331; doi:10.1038/s41467-023-37497-7)
Supplement: Supplementary file 15 — Source Data [file 41467_2023_37497_MOESM15_ESM.zip › Source Data Files/Figure_1/Fig.1_b_c/WF_psf_xy_line_.txt]

# X	Y
0.000000000000000000e+00	3.087518193403372344e-02
3.083333333333333759e-02	3.509555614217499397e-02
6.166666666666667518e-02	7.815355084899507088e-03
9.250000000000001277e-02	-2.532201378262237054e-02
1.233333333333333504e-01	-2.937180326393876856e-02
1.541666666666666741e-01	4.588381442402925808e-03
1.850000000000000255e-01	4.588992014683296317e-02
2.158333333333333770e-01	4.781043599501506869e-02
2.466666666666667007e-01	-2.140087302607756713e-03
2.775000000000000244e-01	-6.086331806525947796e-02
3.083333333333333481e-01	-6.010288035550767627e-02
3.391666666666667274e-01	3.118365239116161966e-02
3.700000000000000511e-01	1.580568437173010543e-01
4.008333333333333748e-01	1.794370943642987770e-01
4.316666666666667540e-01	-2.870173056327059158e-02
4.625000000000000777e-01	-4.171012336006786336e-01
4.933333333333334014e-01	-7.882321711479401971e-01
5.241666666666667806e-01	-1.000000000000000000e+00
5.550000000000000488e-01	-1.000000000000000000e+00
5.858333333333334281e-01	-7.882321711479401971e-01
6.166666666666666963e-01	-4.171012336006786336e-01
6.475000000000000755e-01	-2.870173056327059158e-02
6.783333333333334547e-01	1.794370943642987770e-01
7.091666666666667229e-01	1.580568437173010543e-01
7.400000000000001021e-01	3.118365239116161966e-02
7.708333333333334814e-01	-6.010288035550767627e-02
8.016666666666667496e-01	-6.086331806525947796e-02
8.325000000000001288e-01	-2.140087302607756713e-03
8.633333333333335080e-01	4.781043599501506869e-02
8.941666666666667762e-01	4.588992014683296317e-02
9.250000000000001554e-01	4.588381442402925808e-03
9.558333333333334236e-01	-2.937180326393876856e-02
9.866666666666668029e-01	-2.532201378262237054e-02
1.017500000000000071e+00	7.815355084899507088e-03
1.048333333333333561e+00	3.509555614217499397e-02
1.079166666666666829e+00	3.087518193403372344e-02
1.110000000000000098e+00	3.646895621051068903e-03
