# Supplementary material for: Confocal interferometric scattering microscopy reveals 3D nanoscopic structure and dynamics in live cells
Source: Nat Commun. 2023 Apr 7;14:1962. doi: 10.1038/s41467-023-37497-7 (PMC10081331; doi:10.1038/s41467-023-37497-7)
Supplement: Supplementary file 15 — Source Data [file 41467_2023_37497_MOESM15_ESM.zip › Source Data Files/Figure_1/Fig.1_b_c/WF_psf_z_line_.txt]

# X	Z
-1.585081592202186584e-02	-7.700000000000000178e-01
-1.948051899671554565e-02	-7.394827586206896841e-01
-1.616379246115684509e-02	-7.089655172413793505e-01
1.830663648433983326e-03	-6.784482758620690168e-01
-4.280473105609416962e-03	-6.479310344827586832e-01
1.316366833634674549e-03	-6.174137931034482385e-01
-3.184450045228004456e-02	-5.868965517241380159e-01
9.315323550254106522e-04	-5.563793103448275712e-01
1.397580280900001526e-02	-5.258620689655172376e-01
2.469690144062042236e-02	-4.953448275862069039e-01
1.384928729385137558e-02	-4.648275862068965703e-01
1.416076626628637314e-02	-4.343103448275862366e-01
8.303411304950714111e-03	-4.037931034482759030e-01
4.224757198244333267e-03	-3.732758620689655693e-01
3.632927313446998596e-02	-3.427586206896551801e-01
4.888152331113815308e-02	-3.122413793103448465e-01
5.434317514300346375e-02	-2.817241379310345128e-01
3.726235777139663696e-02	-2.512068965517241237e-01
-6.268980354070663452e-02	-2.206896551724137900e-01
-1.412110328674316406e-01	-1.901724137931034564e-01
-2.052707970142364502e-01	-1.596551724137931227e-01
-2.934959232807159424e-01	-1.291379310344827891e-01
-3.253265917301177979e-01	-9.862068965517245545e-02
-2.232968807220458984e-01	-6.810344827586212180e-02
-1.405394077301025391e-01	-3.758620689655178815e-02
-1.335044950246810913e-01	-7.068965517241454499e-03
3.060787543654441833e-02	2.344827586206887915e-02
6.744868308305740356e-02	5.396551724137932382e-02
1.007397770881652832e-01	8.448275862068965747e-02
1.251131296157836914e-01	1.149999999999999911e-01
8.981233090162277222e-02	1.455172413793103248e-01
6.136865168809890747e-02	1.760344827586206584e-01
-3.606279147788882256e-03	2.065517241379309921e-01
-7.025291025638580322e-02	2.370689655172413257e-01
-1.001662462949752808e-01	2.675862068965517704e-01
-1.110395193099975586e-01	2.981034482758619930e-01
-1.153191477060317993e-01	3.286206896551724377e-01
-1.039729490876197815e-01	3.591379310344826603e-01
-2.199661545455455780e-02	3.896551724137931050e-01
-4.312203673180192709e-04	4.201724137931033276e-01
2.596032060682773590e-02	4.506896551724137723e-01
4.342431947588920593e-02	4.812068965517239949e-01
4.844607040286064148e-02	5.117241379310344396e-01
3.122415207326412201e-02	5.422413793103448842e-01
-9.379187598824501038e-03	5.727586206896551069e-01
-6.047700345516204834e-02	6.032758620689655515e-01
-7.588357478380203247e-02	6.337931034482757742e-01
-8.087597787380218506e-02	6.643103448275862188e-01
-5.529562011361122131e-02	6.948275862068964415e-01
-4.218362271785736084e-02	7.253448275862068861e-01
-1.469952426850795746e-02	7.558620689655171088e-01
-7.318123243749141693e-03	7.863793103448275534e-01
5.671981722116470337e-02	8.168965517241377761e-01
6.327490508556365967e-02	8.474137931034482207e-01
6.118664890527725220e-02	8.779310344827586654e-01
9.001910686492919922e-02	9.084482758620688880e-01
3.998222947120666504e-02	9.389655172413793327e-01
2.900797128677368164e-02	9.694827586206895553e-01
-9.536194615066051483e-03	1.000000000000000000e+00
