# Supplementary material for: Confocal interferometric scattering microscopy reveals 3D nanoscopic structure and dynamics in live cells
Source: Nat Commun. 2023 Apr 7;14:1962. doi: 10.1038/s41467-023-37497-7 (PMC10081331; doi:10.1038/s41467-023-37497-7)
Supplement: Supplementary file 15 — Source Data [file 41467_2023_37497_MOESM15_ESM.zip › Source Data Files/Figure_1/Fig.1_d_e/C_psf_z_line_.txt]

# X	Z
-5.539424273077505484e-02	-7.700000000000000178e-01
-1.643079721874427315e-02	-7.394827586206896841e-01
-3.175040266341966344e-02	-7.089655172413793505e-01
-3.185937396806871880e-02	-6.784482758620690168e-01
-2.523729404614035582e-02	-6.479310344827586832e-01
1.022846596849073461e-02	-6.174137931034482385e-01
5.837570568903376923e-03	-5.868965517241380159e-01
-1.319083448338965667e-02	-5.563793103448275712e-01
-3.762097524627784628e-02	-5.258620689655172376e-01
2.002362473528288781e-03	-4.953448275862069039e-01
-1.042965530450601364e-02	-4.648275862068965703e-01
3.494884543063865590e-02	-4.343103448275862366e-01
-5.202522939523786250e-03	-4.037931034482759030e-01
-3.720413107334429037e-02	-3.732758620689655693e-01
-3.599017643824077572e-02	-3.427586206896551801e-01
-4.594417616600468546e-02	-3.122413793103448465e-01
-3.587987291959709307e-02	-2.817241379310345128e-01
-1.273742974355829838e-01	-2.512068965517241237e-01
-1.482999132430349032e-01	-2.206896551724137900e-01
-2.718566910350798671e-01	-1.901724137931034564e-01
-3.089822242715550837e-01	-1.596551724137931227e-01
-3.383082764210282867e-01	-1.291379310344827891e-01
-3.471967802745186127e-01	-9.862068965517245545e-02
-3.345380507677570558e-01	-6.810344827586212180e-02
-2.406388620297043035e-01	-3.758620689655178815e-02
-1.878932613504326055e-01	-7.068965517241454499e-03
9.574693987815408036e-02	2.344827586206887915e-02
4.443657020132781854e-01	5.396551724137932382e-02
4.874714254336949271e-01	8.448275862068965747e-02
4.360424043726298660e-01	1.149999999999999911e-01
3.209521572781442456e-01	1.455172413793103248e-01
1.892662676416673739e-01	1.760344827586206584e-01
5.244104229576704301e-02	2.065517241379309921e-01
4.719209507392305158e-02	2.370689655172413257e-01
5.208325117564527318e-02	2.675862068965517704e-01
6.022703046376894076e-02	2.981034482758619930e-01
2.962397134898411138e-02	3.286206896551724377e-01
-2.846413179152781220e-02	3.591379310344826603e-01
-3.412904643169491214e-02	3.896551724137931050e-01
-5.642990712981878210e-02	4.201724137931033276e-01
-5.789572904662539793e-02	4.506896551724137723e-01
1.245241602797856652e-02	4.812068965517239949e-01
2.350951243357081444e-02	5.117241379310344396e-01
6.524405157728728477e-02	5.422413793103448842e-01
5.736626912726529304e-02	5.727586206896551069e-01
2.343729606177981373e-02	6.032758620689655515e-01
3.886915154781590657e-03	6.337931034482757742e-01
-6.596493134566117078e-03	6.643103448275862188e-01
-3.875483426883065668e-03	6.948275862068964415e-01
6.116467052632085753e-03	7.253448275862068861e-01
1.061248938463500713e-02	7.558620689655171088e-01
-1.137298707292049710e-02	7.863793103448275534e-01
-1.576898546065624157e-02	8.168965517241377761e-01
-5.066753461465446640e-02	8.474137931034482207e-01
-4.909261258176735032e-02	8.779310344827586654e-01
-3.680423573112218821e-02	9.084482758620688880e-01
-3.084213370736203601e-03	9.389655172413793327e-01
6.177818032140042215e-02	9.694827586206895553e-01
6.510013443645827624e-02	1.000000000000000000e+00
