# Supplementary material for: Confocal interferometric scattering microscopy reveals 3D nanoscopic structure and dynamics in live cells
Source: Nat Commun. 2023 Apr 7;14:1962. doi: 10.1038/s41467-023-37497-7 (PMC10081331; doi:10.1038/s41467-023-37497-7)
Supplement: Supplementary file 15 — Source Data [file 41467_2023_37497_MOESM15_ESM.zip › Source Data Files/Figure_1/Fig.1_f_g/FL_psf_xy_line_.txt]

# X	Y
0.000000000000000000e+00	9.506830862783404168e-01
3.083333333333333759e-02	9.503625984257905168e-01
6.166666666666667518e-02	9.423189344934449485e-01
9.250000000000001277e-02	9.523966736985806092e-01
1.233333333333333504e-01	9.586522162834062444e-01
1.541666666666666741e-01	9.420730976639100085e-01
1.850000000000000255e-01	9.376951873122811865e-01
2.158333333333333770e-01	9.520888377921578050e-01
2.466666666666667007e-01	9.682156803934106604e-01
2.775000000000000244e-01	1.001059636674729747e+00
3.083333333333333481e-01	1.050416198946154900e+00
3.391666666666667274e-01	1.133079783508585514e+00
3.700000000000000511e-01	1.299233208065284417e+00
4.008333333333333748e-01	1.557954255271834620e+00
4.316666666666667540e-01	1.903059069830453920e+00
4.625000000000000777e-01	2.406894245095935858e+00
4.933333333333334014e-01	3.113152661355695017e+00
5.241666666666667806e-01	3.728794619316520009e+00
5.550000000000000488e-01	3.728794619316520009e+00
5.858333333333334281e-01	3.113152661355695017e+00
6.166666666666666963e-01	2.406894245095935858e+00
6.475000000000000755e-01	1.903059069830453920e+00
6.783333333333334547e-01	1.557954255271834620e+00
7.091666666666667229e-01	1.299233208065284417e+00
7.400000000000001021e-01	1.133079783508585514e+00
7.708333333333334814e-01	1.050416198946154900e+00
8.016666666666667496e-01	1.001059636674729747e+00
8.325000000000001288e-01	9.682156803934106604e-01
8.633333333333335080e-01	9.520888377921578050e-01
8.941666666666667762e-01	9.376951873122811865e-01
9.250000000000001554e-01	9.420730976639100085e-01
9.558333333333334236e-01	9.586522162834062444e-01
9.866666666666668029e-01	9.523966736985806092e-01
1.017500000000000071e+00	9.423189344934449485e-01
1.048333333333333561e+00	9.503625984257905168e-01
1.079166666666666829e+00	9.506830862783404168e-01
1.110000000000000098e+00	9.199977153918341699e-01
