# Supplementary material for: Confocal interferometric scattering microscopy reveals 3D nanoscopic structure and dynamics in live cells
Source: Nat Commun. 2023 Apr 7;14:1962. doi: 10.1038/s41467-023-37497-7 (PMC10081331; doi:10.1038/s41467-023-37497-7)
Supplement: Supplementary file 15 — Source Data [file 41467_2023_37497_MOESM15_ESM.zip › Source Data Files/Figure_1/Fig.1_f_g/FL_psf_z_line_.txt]

# X	Z
1.010344985458585976e+00	-7.700000000000000178e-01
1.016983931263288010e+00	-7.394827586206896841e-01
1.006788753800921921e+00	-7.089655172413793505e-01
1.005018265710936554e+00	-6.784482758620690168e-01
1.006946717699368943e+00	-6.479310344827586832e-01
1.003510099318292381e+00	-6.174137931034482385e-01
9.914431621630986902e-01	-5.868965517241380159e-01
9.830663444267379036e-01	-5.563793103448275712e-01
9.892080939478344881e-01	-5.258620689655172376e-01
9.911505083243052905e-01	-4.953448275862069039e-01
1.027436448468102448e+00	-4.648275862068965703e-01
2.149762899511390213e+00	-4.343103448275862366e-01
2.180189094609684464e+00	-4.037931034482759030e-01
1.560974753565258499e+00	-3.732758620689655693e-01
1.473158905903498184e+00	-3.427586206896551801e-01
1.398338945375548370e+00	-3.122413793103448465e-01
1.882336429423756119e+00	-2.817241379310345128e-01
1.966764310995737564e+00	-2.512068965517241237e-01
2.176284238696098328e+00	-2.206896551724137900e-01
2.176574774914317612e+00	-1.901724137931034564e-01
2.524964849154154756e+00	-1.596551724137931227e-01
3.069248620006773010e+00	-1.291379310344827891e-01
3.811054345634248719e+00	-9.862068965517245545e-02
4.727589630418354005e+00	-6.810344827586212180e-02
5.244107107321420713e+00	-3.758620689655178815e-02
5.509025116761526064e+00	-7.068965517241454499e-03
5.017110142442914977e+00	2.344827586206887915e-02
4.504494902160432801e+00	5.396551724137932382e-02
3.669601417250103470e+00	8.448275862068965747e-02
2.530526323450936310e+00	1.149999999999999911e-01
2.091753153337372773e+00	1.455172413793103248e-01
1.816926398211055282e+00	1.760344827586206584e-01
1.950549380646811493e+00	2.065517241379309921e-01
1.829408600098556992e+00	2.370689655172413257e-01
1.274664747218290817e+00	2.675862068965517704e-01
8.788658612304263151e-01	2.981034482758619930e-01
1.345411990251806023e+00	3.286206896551724377e-01
1.636668563716941360e+00	3.591379310344826603e-01
1.843153453535503861e+00	3.896551724137931050e-01
1.040042018724812500e+00	4.201724137931033276e-01
9.753438565466139298e-01	4.506896551724137723e-01
9.885959575573604052e-01	4.812068965517239949e-01
9.936761922306485140e-01	5.117241379310344396e-01
9.488605401582188570e-01	5.422413793103448842e-01
9.504242613911628723e-01	5.727586206896551069e-01
9.638897271619902840e-01	6.032758620689655515e-01
1.001924158798323639e+00	6.337931034482757742e-01
1.025934037235048057e+00	6.643103448275862188e-01
1.025852007998360627e+00	6.948275862068964415e-01
1.024917715125613693e+00	7.253448275862068861e-01
1.027413609955045937e+00	7.558620689655171088e-01
1.022332774268256195e+00	7.863793103448275534e-01
9.995708639423052100e-01	8.168965517241377761e-01
9.652670936452018013e-01	8.474137931034482207e-01
9.754262574844889677e-01	8.779310344827586654e-01
1.003697756263944862e+00	9.084482758620688880e-01
1.006625708606508018e+00	9.389655172413793327e-01
1.008672119842635162e+00	9.694827586206895553e-01
1.003738644222418319e+00	1.000000000000000000e+00
