# Supplementary material for: Confocal interferometric scattering microscopy reveals 3D nanoscopic structure and dynamics in live cells
Source: Nat Commun. 2023 Apr 7;14:1962. doi: 10.1038/s41467-023-37497-7 (PMC10081331; doi:10.1038/s41467-023-37497-7)
Supplement: Supplementary file 15 — Source Data [file 41467_2023_37497_MOESM15_ESM.zip › Source Data Files/Figure_1/Fig.1_j/C-iSCAT_0.3AU_linecut_.txt]

# X	Y
0.000000000000000000e+00	1.489812734082389227e-02
2.995799999999999852e-02	8.572284644194726536e-03
5.991599999999999704e-02	-4.556928838951279127e-03
8.987399999999999556e-02	-6.117228464419506920e-03
1.198319999999999941e-01	-2.767415730337125044e-03
1.497900000000000065e-01	8.322097378277929901e-04
1.797489999999999921e-01	-2.059925093632958802e-03
2.097070000000000045e-01	-2.367902621722844936e-02
2.396649999999999892e-01	-5.726217228464414860e-02
2.696230000000000016e-01	-8.664194756554301213e-02
2.995809999999999862e-01	-1.016647940074906914e-01
3.295390000000000263e-01	-9.748202247191012360e-02
3.594970000000000110e-01	-8.031610486891384293e-02
3.894549999999999956e-01	-6.685393258426966523e-02
4.194129999999999803e-01	-7.197265917602993501e-02
4.493710000000000204e-01	-9.072022471910111407e-02
4.793290000000000051e-01	-1.080734082397003942e-01
5.092879999999999630e-01	-1.059925093632958781e-01
5.392460000000000031e-01	-8.460224719101121227e-02
5.692040000000000433e-01	-5.139363295880149812e-02
5.991619999999999724e-01	-1.897602996254687743e-02
6.291200000000000125e-01	-9.675280898876436469e-03
6.590780000000000527e-01	-1.849775280898880922e-02
6.890359999999999818e-01	-3.181460674157309682e-02
7.189940000000000220e-01	-3.474794007490638464e-02
7.489519999999999511e-01	-2.453183520599250961e-02
7.789099999999999913e-01	-1.862247191011243835e-02
8.088680000000000314e-01	-1.708277153558047934e-02
