# Supplementary material for: Confocal interferometric scattering microscopy reveals 3D nanoscopic structure and dynamics in live cells
Source: Nat Commun. 2023 Apr 7;14:1962. doi: 10.1038/s41467-023-37497-7 (PMC10081331; doi:10.1038/s41467-023-37497-7)
Supplement: Supplementary file 15 — Source Data [file 41467_2023_37497_MOESM15_ESM.zip › Source Data Files/Figure_1/Fig.1_j/C-iSCAT_1.2AU_linecut_.txt]

# X	Y
1.499999999999999944e-02	1.318868421052636630e-02
4.502300000000000052e-02	7.737368421052642949e-03
7.504600000000000160e-02	1.956315789473736088e-03
1.050699999999999967e-01	1.475000000000004736e-03
1.350930000000000186e-01	4.606842105263120150e-03
1.651159999999999850e-01	-4.752105263157892570e-03
1.951390000000000069e-01	-1.891368421052627355e-02
2.251630000000000020e-01	-5.238078947368421390e-02
2.551860000000000239e-01	-9.573131578947367826e-02
2.852089999999999903e-01	-1.343213157894736498e-01
3.152320000000000122e-01	-1.531000000000000416e-01
3.452550000000000341e-01	-1.589968421052631864e-01
3.752790000000000292e-01	-1.565299999999999470e-01
4.053019999999999956e-01	-1.548852631578946926e-01
4.353250000000000175e-01	-1.588755263157894393e-01
4.653480000000000394e-01	-1.677349999999999952e-01
4.953710000000000058e-01	-1.553968421052631110e-01
5.253950000000000564e-01	-1.276726315789473432e-01
5.554179999999999673e-01	-9.324868421052626144e-02
5.854409999999999892e-01	-4.878657894736845163e-02
6.154640000000000111e-01	-1.485394736842109500e-02
6.454880000000000617e-01	5.626052631578922283e-03
6.755109999999999726e-01	1.217526315789475670e-02
7.055339999999999945e-01	1.387473684210530599e-02
7.355570000000000164e-01	1.406631578947374443e-02
7.655800000000000383e-01	1.401684210526319037e-02
7.956039999999999779e-01	1.756026315789468648e-02
8.256269999999999998e-01	1.804368421052626389e-02
