# Supplementary material for: Confocal interferometric scattering microscopy reveals 3D nanoscopic structure and dynamics in live cells
Source: Nat Commun. 2023 Apr 7;14:1962. doi: 10.1038/s41467-023-37497-7 (PMC10081331; doi:10.1038/s41467-023-37497-7)
Supplement: Supplementary file 15 — Source Data [file 41467_2023_37497_MOESM15_ESM.zip › Source Data Files/Figure_1/Fig.1_j/SEM_linecut_.txt]

# X	Y
0.000000000000000000e+00	6.166765160035838633e-01
3.906000000000000184e-03	6.515288712659892401e-01
7.812000000000000367e-03	6.617038717425700600e-01
1.171900000000000025e-02	6.606410965171474192e-01
1.562500000000000000e-02	6.318270202260898305e-01
1.953099999999999975e-02	6.025601921573859876e-01
2.343800000000000050e-02	5.931810816478257919e-01
2.734400000000000025e-02	5.978229788207484185e-01
3.125000000000000000e-02	6.159473473511637431e-01
3.515599999999999975e-02	5.981518195855652920e-01
3.906199999999999950e-02	5.808328726385419971e-01
4.296900000000000025e-02	5.934193720571134811e-01
4.687500000000000000e-02	6.263082143469889118e-01
5.078099999999999975e-02	6.161379796785938501e-01
5.468800000000000050e-02	5.939245477248031868e-01
5.859400000000000025e-02	5.880864326972568001e-01
6.250000000000000000e-02	5.741035514802599327e-01
6.640600000000000669e-02	5.652486798711325866e-01
7.031199999999999950e-02	5.701383990697141968e-01
7.421899999999999331e-02	5.934336694816707558e-01
7.812500000000000000e-02	5.779733877270907261e-01
8.203100000000000669e-02	5.660112091808529033e-01
8.593800000000000050e-02	5.716205654154831173e-01
8.984399999999999331e-02	5.822435518615246552e-01
9.375000000000000000e-02	5.891778027717941013e-01
9.765600000000000669e-02	6.021408010370398189e-01
1.015619999999999995e-01	6.333806736946451243e-01
1.054689999999999933e-01	6.353584840917322341e-01
1.093750000000000000e-01	6.060773585984711165e-01
1.132810000000000067e-01	5.699477667422840899e-01
1.171880000000000005e-01	5.545732695350477082e-01
1.210939999999999933e-01	5.756953314143011813e-01
1.250000000000000000e-01	6.047905903883180612e-01
1.289059999999999928e-01	6.213660712583639611e-01
1.328120000000000134e-01	6.213994319156642687e-01
1.367190000000000072e-01	6.220380502125549826e-01
1.406250000000000000e-01	5.910650628133519158e-01
1.445309999999999928e-01	5.761051909182759445e-01
1.484379999999999866e-01	5.761242541510189774e-01
1.523440000000000072e-01	5.668166307642449331e-01
1.562500000000000000e-01	5.738604952627867073e-01
1.601559999999999928e-01	6.039756371885544040e-01
1.640620000000000134e-01	6.242112587452580685e-01
1.679690000000000072e-01	6.322940694282936924e-01
1.718750000000000000e-01	6.286958842480507847e-01
1.757809999999999928e-01	6.193930266694626097e-01
1.796879999999999866e-01	5.929284938139809391e-01
1.835940000000000072e-01	5.701288674533427914e-01
1.875000000000000000e-01	5.779447928779762877e-01
1.914059999999999928e-01	5.822864441351964793e-01
1.953120000000000134e-01	5.756143126751434025e-01
1.992190000000000072e-01	5.595058810073012534e-01
2.031250000000000000e-01	5.310730693711038786e-01
2.070309999999999928e-01	5.193825418914539416e-01
2.109379999999999866e-01	5.439693463217492031e-01
2.148440000000000072e-01	5.782641020264216447e-01
2.187500000000000000e-01	5.904169129000895744e-01
2.226559999999999928e-01	6.210991859999619447e-01
2.265620000000000134e-01	6.302018796347484964e-01
2.304690000000000072e-01	5.928951331566807426e-01
2.343750000000000000e-01	5.559839487580303663e-01
2.382809999999999928e-01	5.698143241130830816e-01
2.421879999999999866e-01	5.881531540118573043e-01
2.460940000000000072e-01	6.185447128123987559e-01
2.500000000000000000e-01	6.035276512190936860e-01
2.539060000000000206e-01	5.830156127876164884e-01
2.578119999999999856e-01	5.554263492002973202e-01
2.617189999999999794e-01	5.495310444745219458e-01
2.656250000000000000e-01	5.453752597365461030e-01
2.695310000000000206e-01	5.569275787788092735e-01
2.734380000000000144e-01	6.095468669576986631e-01
2.773439999999999794e-01	6.341908610862230233e-01
2.812500000000000000e-01	6.305640810568656773e-01
2.851560000000000206e-01	6.172055207122023601e-01
2.890619999999999856e-01	6.017881312312942654e-01
2.929689999999999794e-01	5.986665268696265141e-01
2.968750000000000000e-01	6.008826276760013130e-01
3.007810000000000206e-01	6.106477686486073697e-01
3.046880000000000144e-01	6.136216329565167271e-01
3.085939999999999794e-01	6.486884495872810019e-01
3.125000000000000000e-01	7.156766494462131201e-01
3.164060000000000206e-01	7.964142059210401747e-01
3.203119999999999856e-01	8.628352746058676193e-01
3.242189999999999794e-01	9.166460148311950107e-01
3.281250000000000000e-01	9.662437806203175716e-01
3.320310000000000206e-01	9.980793793011418780e-01
3.359380000000000144e-01	9.878614865508893450e-01
3.398439999999999794e-01	9.499923747069027868e-01
3.437500000000000000e-01	9.190336847322568836e-01
3.476560000000000206e-01	8.905961072878739726e-01
3.515619999999999856e-01	8.553577215624226238e-01
3.554689999999999794e-01	7.766980574565834905e-01
3.593750000000000000e-01	6.997111920239433847e-01
3.632810000000000206e-01	6.342003927025945398e-01
3.671880000000000144e-01	5.961835408048496987e-01
3.710939999999999794e-01	5.769582705835255565e-01
3.750000000000000000e-01	5.618363612101340276e-01
3.789060000000000206e-01	5.510989953676344033e-01
3.828119999999999856e-01	5.444840536058105362e-01
3.867189999999999794e-01	5.514993232552376501e-01
3.906250000000000000e-01	5.466763253712564330e-01
3.945310000000000206e-01	5.370970509178946140e-01
3.984380000000000144e-01	5.455944869130906483e-01
4.023439999999999794e-01	5.552357168728673242e-01
4.062500000000000000e-01	5.721066778504299011e-01
4.101560000000000206e-01	5.519616066492555317e-01
4.140619999999999856e-01	5.233143336446994809e-01
4.179689999999999794e-01	5.201498370093600165e-01
4.218750000000000000e-01	5.337562193796824284e-01
4.257810000000000206e-01	5.613359513506300802e-01
4.296880000000000144e-01	5.703337972053300620e-01
4.335939999999999794e-01	5.697571344148540939e-01
4.375000000000000000e-01	5.875145357149665903e-01
4.414060000000000206e-01	6.478782621957032140e-01
4.453119999999999856e-01	7.338868025239720927e-01
4.492189999999999794e-01	8.188992889414187237e-01
4.531250000000000000e-01	8.889423718474178671e-01
4.570310000000000206e-01	9.322778656804620034e-01
4.609380000000000144e-01	9.692605372018986420e-01
4.648439999999999794e-01	9.950530911031891801e-01
4.687500000000000000e-01	1.000000000000000000e+00
4.726560000000000206e-01	9.772194368721047741e-01
4.765619999999999856e-01	9.459938616390567434e-01
4.804689999999999794e-01	9.299521512858149874e-01
4.843750000000000000e-01	8.741683664715862445e-01
4.882810000000000206e-01	7.687343919781916002e-01
4.921880000000000144e-01	6.629429818708657551e-01
4.960939999999999794e-01	5.752759402939550126e-01
5.000000000000000000e-01	5.285471910326552392e-01
5.039059999999999651e-01	5.178288884228987587e-01
5.078120000000000411e-01	5.149837009360047624e-01
5.117190000000000349e-01	5.208933030863374114e-01
5.156250000000000000e-01	5.241102236117201052e-01
5.195309999999999651e-01	5.538250376498846661e-01
5.234379999999999589e-01	5.672932115828202004e-01
5.273440000000000349e-01	5.638713613054502360e-01
5.312500000000000000e-01	5.869426387326762695e-01
5.351559999999999651e-01	6.137884362430180429e-01
5.390620000000000411e-01	6.009159883333015095e-01
5.429690000000000349e-01	5.838067369464513545e-01
5.468750000000000000e-01	5.739319823855729696e-01
5.507809999999999651e-01	5.471672036143889750e-01
5.546879999999999589e-01	5.289141582629581784e-01
5.585940000000000349e-01	5.471719694225746222e-01
5.625000000000000000e-01	5.555979182949843942e-01
5.664059999999999651e-01	5.203309377204186070e-01
5.703120000000000411e-01	4.964828335589149266e-01
5.742190000000000349e-01	5.255923899574890257e-01
5.781250000000000000e-01	5.674600148693215163e-01
5.820309999999999651e-01	5.766532588596374742e-01
5.859379999999999589e-01	5.770869474045408065e-01
5.898440000000000349e-01	6.073498293840668971e-01
5.937500000000000000e-01	6.124969022246792294e-01
5.976559999999999651e-01	5.925758240082352746e-01
6.015620000000000411e-01	5.814238328535752398e-01
6.054690000000000349e-01	5.865804373105590885e-01
6.093750000000000000e-01	5.708675677221343170e-01
6.132809999999999651e-01	5.599586327849477296e-01
6.171879999999999589e-01	5.669357759688887777e-01
6.210940000000000349e-01	5.836971233581790264e-01
6.250000000000000000e-01	5.954591379606153367e-01
6.289059999999999651e-01	6.025030024591569999e-01
6.328120000000000411e-01	6.201650875955543318e-01
6.367190000000000349e-01	6.175581905179480247e-01
6.406250000000000000e-01	5.866280953924165598e-01
6.445309999999999651e-01	5.753378958003697585e-01
6.484379999999999589e-01	5.845025449415711671e-01
6.523440000000000349e-01	5.866948167070171749e-01
6.562500000000000000e-01	5.813046876489315062e-01
6.601559999999999651e-01	5.833206245115046817e-01
6.640620000000000411e-01	5.885582477076461982e-01
6.679690000000000349e-01	5.969031778408983024e-01
6.718750000000000000e-01	5.971081075928855730e-01
6.757809999999999651e-01	5.779495586861619350e-01
6.796879999999999589e-01	5.692710219799073101e-01
6.835940000000000349e-01	5.698286215376403563e-01
6.875000000000000000e-01	5.867663038298034373e-01
6.914059999999999651e-01	6.071020073584078025e-01
6.953120000000000411e-01	6.163667384715099118e-01
6.992190000000000349e-01	6.003488571591970580e-01
7.031250000000000000e-01	5.826057532836418362e-01
7.070309999999999651e-01	5.910793602379091904e-01
7.109379999999999589e-01	5.988380959643136991e-01
7.148440000000000349e-01	6.090273938654516828e-01
7.187500000000000000e-01	6.290866805192824041e-01
7.226559999999999651e-01	6.170196541929580114e-01
7.265620000000000411e-01	5.771584345273271799e-01
7.304690000000000349e-01	5.559505881007300587e-01
7.343750000000000000e-01	5.726928722572773856e-01
7.382809999999999651e-01	6.131736469870560091e-01
7.421879999999999589e-01	6.282193034294756284e-01
7.460940000000000349e-01	6.105238576357777669e-01
7.500000000000000000e-01	5.974512457822597211e-01
7.539059999999999651e-01	6.011399813180319240e-01
7.578120000000000411e-01	6.005585527193700868e-01
7.617190000000000349e-01	5.856892311798235218e-01
7.656250000000000000e-01	5.840783880130392403e-01
7.695309999999999651e-01	5.884391025030024647e-01
7.734379999999999589e-01	5.905360581047334190e-01
7.773440000000000349e-01	5.923327677907619382e-01
7.812500000000000000e-01	6.024458127609280123e-01
7.851559999999999651e-01	6.200602398154678729e-01
7.890620000000000411e-01	6.418781096898411587e-01
7.929690000000000349e-01	6.407724421907466938e-01
7.968750000000000000e-01	6.213756028747354776e-01
8.007809999999999651e-01	6.176392092571059145e-01
8.046879999999999589e-01	6.133690451226718743e-01
8.085940000000000349e-01	5.935623463026860058e-01
8.125000000000000000e-01	5.697666660312254994e-01
