# Supplementary material for: Confocal interferometric scattering microscopy reveals 3D nanoscopic structure and dynamics in live cells
Source: Nat Commun. 2023 Apr 7;14:1962. doi: 10.1038/s41467-023-37497-7 (PMC10081331; doi:10.1038/s41467-023-37497-7)
Supplement: Supplementary file 15 — Source Data [file 41467_2023_37497_MOESM15_ESM.zip › Source Data Files/Figure_2/Figure_2_c/Nucles_edge_line1_.txt]

# X	Y
0.000000000000000000e+00	-1.367520000000000124e-01
2.999999999999999889e-02	-1.677299999999999902e-01
5.999999999999999778e-02	-2.034340000000000037e-01
8.999999999999999667e-02	-2.179780000000000051e-01
1.199999999999999956e-01	-2.232389999999999930e-01
1.499999999999999944e-01	-2.285139999999999949e-01
1.799999999999999933e-01	-2.212139999999999940e-01
2.099999999999999922e-01	-2.210340000000000082e-01
2.399999999999999911e-01	-2.196539999999999881e-01
2.700000000000000178e-01	-2.211849999999999927e-01
2.999999999999999889e-01	-2.283560000000000034e-01
3.299999999999999600e-01	-2.358310000000000128e-01
3.599999999999999867e-01	-2.279140000000000055e-01
3.900000000000000133e-01	-1.946940000000000059e-01
4.199999999999999845e-01	-1.540819999999999967e-01
4.499999999999999556e-01	-9.134499999999999564e-02
4.799999999999999822e-01	-5.079999999999999880e-04
5.100000000000000089e-01	8.179899999999999671e-02
5.400000000000000355e-01	1.582340000000000135e-01
5.699999999999999512e-01	2.050849999999999895e-01
5.999999999999999778e-01	2.199419999999999986e-01
6.300000000000000044e-01	1.993429999999999924e-01
6.599999999999999201e-01	1.758260000000000101e-01
6.899999999999999467e-01	1.212030000000000052e-01
7.199999999999999734e-01	5.920099999999999668e-02
7.500000000000000000e-01	2.897999999999999968e-03
7.800000000000000266e-01	-7.387999999999999602e-03
8.099999999999999423e-01	3.139299999999999730e-02
8.399999999999999689e-01	7.272299999999999598e-02
8.699999999999999956e-01	1.191109999999999947e-01
8.999999999999999112e-01	1.702440000000000064e-01
9.299999999999999378e-01	1.830420000000000103e-01
9.599999999999999645e-01	1.676120000000000110e-01
9.899999999999999911e-01	1.286160000000000081e-01
1.020000000000000018e+00	9.344399999999999928e-02
1.050000000000000044e+00	4.973199999999999843e-02
1.080000000000000071e+00	4.921999999999999986e-02
1.109999999999999876e+00	5.240399999999999919e-02
1.139999999999999902e+00	5.406099999999999794e-02
1.169999999999999929e+00	4.472799999999999693e-02
1.199999999999999956e+00	5.994900000000000229e-02
1.229999999999999982e+00	8.012700000000000378e-02
1.260000000000000009e+00	6.761799999999999755e-02
1.290000000000000036e+00	5.281999999999999890e-02
1.319999999999999840e+00	4.714800000000000241e-02
1.349999999999999867e+00	2.796699999999999880e-02
1.379999999999999893e+00	2.066799999999999887e-02
1.409999999999999920e+00	8.429999999999999993e-04
1.439999999999999947e+00	-4.096999999999999947e-03
1.469999999999999973e+00	-6.250000000000000347e-03
1.500000000000000000e+00	-9.910000000000000406e-03
1.530000000000000027e+00	-2.399999999999999790e-03
1.560000000000000053e+00	6.292999999999999983e-03
1.589999999999999858e+00	-1.612999999999999851e-02
1.619999999999999885e+00	-2.406600000000000059e-02
1.649999999999999911e+00	-1.504999999999999914e-02
1.679999999999999938e+00	-1.394699999999999933e-02
1.709999999999999964e+00	-1.398600000000000017e-02
1.739999999999999991e+00	1.427000000000000100e-03
1.770000000000000018e+00	1.523799999999999981e-02
1.799999999999999822e+00	1.660199999999999870e-02
1.829999999999999849e+00	1.238399999999999918e-02
1.859999999999999876e+00	-8.750000000000000833e-03
1.889999999999999902e+00	-3.777400000000000202e-02
1.919999999999999929e+00	-5.328200000000000297e-02
