# Supplementary material for: Confocal interferometric scattering microscopy reveals 3D nanoscopic structure and dynamics in live cells
Source: Nat Commun. 2023 Apr 7;14:1962. doi: 10.1038/s41467-023-37497-7 (PMC10081331; doi:10.1038/s41467-023-37497-7)
Supplement: Supplementary file 15 — Source Data [file 41467_2023_37497_MOESM15_ESM.zip › Source Data Files/Figure_2/Figure_2_c/Nucles_edge_line2_.txt]

# X	Y
0.000000000000000000e+00	-1.527650000000000119e-01
2.999999999999999889e-02	-1.543509999999999882e-01
5.999999999999999778e-02	-1.423540000000000083e-01
8.999999999999999667e-02	-1.280910000000000104e-01
1.199999999999999956e-01	-1.263670000000000071e-01
1.499999999999999944e-01	-1.217120000000000007e-01
1.799999999999999933e-01	-1.313390000000000113e-01
2.099999999999999922e-01	-1.582989999999999953e-01
2.399999999999999911e-01	-1.833990000000000065e-01
2.700000000000000178e-01	-2.056080000000000130e-01
2.999999999999999889e-01	-2.143990000000000062e-01
3.299999999999999600e-01	-2.089850000000000041e-01
3.599999999999999867e-01	-2.105210000000000137e-01
3.900000000000000133e-01	-2.099989999999999912e-01
4.199999999999999845e-01	-1.864470000000000016e-01
4.499999999999999556e-01	-1.354380000000000028e-01
4.799999999999999822e-01	-7.134400000000000464e-02
5.100000000000000089e-01	-3.619999999999999954e-03
5.400000000000000355e-01	5.510000000000000314e-02
5.699999999999999512e-01	8.839500000000000135e-02
5.999999999999999778e-01	1.351449999999999874e-01
6.300000000000000044e-01	1.729249999999999954e-01
6.599999999999999201e-01	1.934990000000000043e-01
6.899999999999999467e-01	2.031370000000000120e-01
7.199999999999999734e-01	1.857939999999999869e-01
7.500000000000000000e-01	1.519860000000000100e-01
7.800000000000000266e-01	1.119320000000000037e-01
8.099999999999999423e-01	7.086299999999999544e-02
8.399999999999999689e-01	2.217500000000000027e-02
8.699999999999999956e-01	-1.248699999999999984e-02
8.999999999999999112e-01	-4.746299999999999825e-02
9.299999999999999378e-01	-6.151100000000000317e-02
9.599999999999999645e-01	-4.639399999999999774e-02
9.899999999999999911e-01	-2.087699999999999972e-02
1.020000000000000018e+00	1.686400000000000052e-02
1.050000000000000044e+00	6.075099999999999945e-02
1.080000000000000071e+00	1.026600000000000013e-01
1.109999999999999876e+00	1.285340000000000094e-01
1.139999999999999902e+00	1.117540000000000061e-01
1.169999999999999929e+00	7.215000000000000580e-02
1.199999999999999956e+00	4.345199999999999757e-02
1.229999999999999982e+00	4.418099999999999805e-02
1.260000000000000009e+00	4.470099999999999768e-02
1.290000000000000036e+00	2.856699999999999864e-02
1.319999999999999840e+00	2.662499999999999936e-02
1.349999999999999867e+00	3.712399999999999728e-02
1.379999999999999893e+00	5.012899999999999995e-02
1.409999999999999920e+00	5.791299999999999920e-02
1.439999999999999947e+00	8.135900000000000076e-02
1.469999999999999973e+00	9.009799999999999753e-02
1.500000000000000000e+00	7.733199999999999796e-02
1.530000000000000027e+00	6.130399999999999738e-02
1.560000000000000053e+00	5.730699999999999683e-02
1.589999999999999858e+00	5.710799999999999904e-02
1.619999999999999885e+00	3.946399999999999908e-02
1.649999999999999911e+00	1.959699999999999984e-02
1.679999999999999938e+00	6.647000000000000131e-03
1.709999999999999964e+00	4.107999999999999673e-03
1.739999999999999991e+00	7.681999999999999593e-03
1.770000000000000018e+00	1.839199999999999863e-02
1.799999999999999822e+00	3.536899999999999766e-02
1.829999999999999849e+00	2.225699999999999901e-02
1.859999999999999876e+00	-4.184000000000000219e-03
1.889999999999999902e+00	-1.945799999999999960e-02
1.919999999999999929e+00	-6.621000000000000149e-03
