# Supplementary material for: Confocal interferometric scattering microscopy reveals 3D nanoscopic structure and dynamics in live cells
Source: Nat Commun. 2023 Apr 7;14:1962. doi: 10.1038/s41467-023-37497-7 (PMC10081331; doi:10.1038/s41467-023-37497-7)
Supplement: Supplementary file 15 — Source Data [file 41467_2023_37497_MOESM15_ESM.zip › Source Data Files/Figure_2/Figure_2_c/Nucles_edge_line3_.txt]

# X	Y
0.000000000000000000e+00	-2.609810000000000185e-01
2.999999999999999889e-02	-2.470579999999999998e-01
5.999999999999999778e-02	-2.470559999999999978e-01
8.999999999999999667e-02	-2.541700000000000070e-01
1.199999999999999956e-01	-2.593880000000000075e-01
1.499999999999999944e-01	-2.653289999999999815e-01
1.799999999999999933e-01	-2.709110000000000129e-01
2.099999999999999922e-01	-2.687729999999999841e-01
2.399999999999999911e-01	-2.605580000000000118e-01
2.700000000000000178e-01	-2.497129999999999905e-01
2.999999999999999889e-01	-2.386060000000000125e-01
3.299999999999999600e-01	-2.235979999999999912e-01
3.599999999999999867e-01	-2.047190000000000121e-01
3.900000000000000133e-01	-1.812870000000000037e-01
4.199999999999999845e-01	-1.477910000000000057e-01
4.499999999999999556e-01	-1.143409999999999982e-01
4.799999999999999822e-01	-7.945800000000000085e-02
5.100000000000000089e-01	-5.083300000000000318e-02
5.400000000000000355e-01	-2.216100000000000014e-02
5.699999999999999512e-01	6.682999999999999705e-03
5.999999999999999778e-01	4.466300000000000131e-02
6.300000000000000044e-01	9.150600000000000400e-02
6.599999999999999201e-01	1.385280000000000122e-01
6.899999999999999467e-01	1.694700000000000095e-01
7.199999999999999734e-01	1.905260000000000009e-01
7.500000000000000000e-01	1.953280000000000016e-01
7.800000000000000266e-01	1.900119999999999865e-01
8.099999999999999423e-01	1.780039999999999956e-01
8.399999999999999689e-01	1.390250000000000097e-01
8.699999999999999956e-01	7.529500000000000082e-02
8.999999999999999112e-01	-1.178099999999999981e-02
9.299999999999999378e-01	-9.849800000000000222e-02
9.599999999999999645e-01	-1.576569999999999916e-01
9.899999999999999911e-01	-1.786830000000000085e-01
1.020000000000000018e+00	-1.602089999999999903e-01
1.050000000000000044e+00	-1.169169999999999932e-01
1.080000000000000071e+00	-5.722900000000000209e-02
1.109999999999999876e+00	-2.743999999999999911e-03
1.139999999999999902e+00	2.627200000000000021e-02
1.169999999999999929e+00	2.171100000000000113e-02
1.199999999999999956e+00	1.059799999999999978e-02
1.229999999999999982e+00	1.577000000000000060e-03
1.260000000000000009e+00	7.762999999999999935e-03
1.290000000000000036e+00	2.598800000000000068e-02
1.319999999999999840e+00	5.533500000000000224e-02
1.349999999999999867e+00	8.545700000000000518e-02
1.379999999999999893e+00	9.988299999999999956e-02
1.409999999999999920e+00	1.118210000000000037e-01
1.439999999999999947e+00	1.140580000000000066e-01
1.469999999999999973e+00	1.092130000000000045e-01
1.500000000000000000e+00	9.201299999999999757e-02
1.530000000000000027e+00	6.448299999999999865e-02
1.560000000000000053e+00	4.632000000000000006e-02
1.589999999999999858e+00	3.692999999999999755e-02
1.619999999999999885e+00	4.848500000000000032e-02
1.649999999999999911e+00	5.552300000000000291e-02
1.679999999999999938e+00	4.823399999999999910e-02
1.709999999999999964e+00	2.898200000000000082e-02
1.739999999999999991e+00	1.520000000000000084e-04
1.770000000000000018e+00	-2.138699999999999976e-02
1.799999999999999822e+00	-3.390599999999999864e-02
1.829999999999999849e+00	-3.875100000000000072e-02
1.859999999999999876e+00	-4.671999999999999764e-02
1.889999999999999902e+00	-5.257099999999999967e-02
1.919999999999999929e+00	-5.695399999999999768e-02
1.949999999999999956e+00	-5.598700000000000204e-02
1.979999999999999982e+00	-2.489200000000000093e-02
2.009999999999999787e+00	2.317500000000000115e-02
2.040000000000000036e+00	6.399499999999999633e-02
2.069999999999999840e+00	8.664399999999999880e-02
2.100000000000000089e+00	8.287600000000000522e-02
2.129999999999999893e+00	6.699800000000000200e-02
2.160000000000000142e+00	3.775400000000000283e-02
