# Supplementary material for: Confocal interferometric scattering microscopy reveals 3D nanoscopic structure and dynamics in live cells
Source: Nat Commun. 2023 Apr 7;14:1962. doi: 10.1038/s41467-023-37497-7 (PMC10081331; doi:10.1038/s41467-023-37497-7)
Supplement: Supplementary file 15 — Source Data [file 41467_2023_37497_MOESM15_ESM.zip › Source Data Files/Figure_2/Figure_2_c/Nucleus_edge_line_mean_.txt]

# X	Y
0.000000000000000000e+00	-1.447585000000000122e-01
2.999999999999999889e-02	-1.610404999999999753e-01
5.999999999999999778e-02	-1.728939999999999921e-01
8.999999999999999667e-02	-1.730345000000000077e-01
1.199999999999999956e-01	-1.748029999999999862e-01
1.499999999999999944e-01	-1.751129999999999909e-01
1.799999999999999933e-01	-1.762765000000000026e-01
2.099999999999999922e-01	-1.896665000000000156e-01
2.399999999999999911e-01	-2.015264999999999973e-01
2.700000000000000178e-01	-2.133964999999999890e-01
2.999999999999999889e-01	-2.213775000000000048e-01
3.299999999999999600e-01	-2.224079999999999946e-01
3.599999999999999867e-01	-2.192175000000000096e-01
3.900000000000000133e-01	-2.023464999999999847e-01
4.199999999999999845e-01	-1.702644999999999853e-01
4.499999999999999556e-01	-1.133915000000000062e-01
4.799999999999999822e-01	-3.592599999999999960e-02
5.100000000000000089e-01	3.908949999999999925e-02
5.400000000000000355e-01	1.066670000000000118e-01
5.699999999999999512e-01	1.467399999999999816e-01
5.999999999999999778e-01	1.775434999999999930e-01
6.300000000000000044e-01	1.861339999999999939e-01
6.599999999999999201e-01	1.846625000000000072e-01
6.899999999999999467e-01	1.621700000000000086e-01
7.199999999999999734e-01	1.224974999999999953e-01
7.500000000000000000e-01	7.744200000000001083e-02
7.800000000000000266e-01	5.227199999999999902e-02
8.099999999999999423e-01	5.112799999999999290e-02
8.399999999999999689e-01	4.744899999999999812e-02
8.699999999999999956e-01	5.331199999999999828e-02
8.999999999999999112e-01	6.139050000000000062e-02
9.299999999999999378e-01	6.076550000000000007e-02
9.599999999999999645e-01	6.060900000000001009e-02
9.899999999999999911e-01	5.386950000000000072e-02
1.020000000000000018e+00	5.515400000000000164e-02
1.050000000000000044e+00	5.524149999999999894e-02
1.080000000000000071e+00	7.594000000000000750e-02
1.109999999999999876e+00	9.046900000000000774e-02
1.139999999999999902e+00	8.290749999999999509e-02
1.169999999999999929e+00	5.843900000000000483e-02
1.199999999999999956e+00	5.170049999999999646e-02
1.229999999999999982e+00	6.215400000000000091e-02
1.260000000000000009e+00	5.615950000000000109e-02
1.290000000000000036e+00	4.069350000000000050e-02
1.319999999999999840e+00	3.688650000000000262e-02
1.349999999999999867e+00	3.254549999999999804e-02
1.379999999999999893e+00	3.539849999999999941e-02
1.409999999999999920e+00	2.937800000000000133e-02
1.439999999999999947e+00	3.863099999999999867e-02
1.469999999999999973e+00	4.192399999999999599e-02
1.500000000000000000e+00	3.371099999999999791e-02
1.530000000000000027e+00	2.945199999999999901e-02
1.560000000000000053e+00	3.179999999999999494e-02
1.589999999999999858e+00	2.048900000000000027e-02
1.619999999999999885e+00	7.698999999999999247e-03
1.649999999999999911e+00	2.273500000000000347e-03
1.679999999999999938e+00	-3.649999999999999599e-03
1.709999999999999964e+00	-4.939000000000000681e-03
1.739999999999999991e+00	4.554499999999999521e-03
1.770000000000000018e+00	1.681500000000000009e-02
1.799999999999999822e+00	2.598549999999999818e-02
1.829999999999999849e+00	1.732049999999999909e-02
1.859999999999999876e+00	-6.467000000000000526e-03
1.889999999999999902e+00	-2.861600000000000255e-02
1.919999999999999929e+00	-2.995150000000000243e-02
