# Supplementary material for: Confocal interferometric scattering microscopy reveals 3D nanoscopic structure and dynamics in live cells
Source: Nat Commun. 2023 Apr 7;14:1962. doi: 10.1038/s41467-023-37497-7 (PMC10081331; doi:10.1038/s41467-023-37497-7)
Supplement: Supplementary file 15 — Source Data [file 41467_2023_37497_MOESM15_ESM.zip › Source Data Files/Figure_2/Figure_2_f/nucleus_fl-axial_fit_.txt]

# X	Y
0.000000000000000000e+00	3.655493308640681005e-02
3.046153846153846004e-02	4.363598792153244865e-02
6.092307692307692008e-02	5.174544300849483885e-02
9.138461538461536970e-02	6.095760324947702841e-02
1.218461538461538402e-01	7.133655515416817416e-02
1.523076923076922828e-01	8.293251975372041562e-02
1.827692307692307394e-01	9.577806642185286712e-02
2.132307692307692237e-01	1.098843254594912972e-01
2.436923076923076803e-01	1.252373602051102819e-01
2.741538461538461369e-01	1.417948769555163469e-01
3.046153846153845657e-01	1.594834611599530438e-01
3.350769230769230500e-01	1.781965294370366215e-01
3.655384615384614788e-01	1.977931775929981373e-01
3.959999999999999631e-01	2.180980841650815572e-01
4.264615384615384475e-01	2.389025969262140170e-01
4.569230769230768763e-01	2.599670868908862120e-01
4.873846153846153606e-01	2.810246021019942031e-01
5.178461538461538449e-01	3.017857941014784329e-01
5.483076923076922737e-01	3.219450264591237620e-01
5.787692307692307025e-01	3.411875105842665512e-01
6.092307692307691314e-01	3.591972531566601234e-01
6.396923076923076712e-01	3.756655458586934948e-01
6.701538461538461000e-01	3.902996854467084553e-01
7.006153846153845288e-01	4.028315838469949117e-01
7.310769230769229576e-01	4.130259164182761844e-01
7.615384615384614975e-01	4.206874633081207349e-01
7.919999999999999263e-01	4.256673243109128646e-01
8.224615384615383551e-01	4.278677309437171616e-01
8.529230769230768949e-01	4.272452385160500632e-01
8.833846153846153237e-01	4.238121526080191881e-01
9.138461538461537526e-01	4.176361245280654777e-01
9.443076923076921814e-01	4.088379343283531919e-01
9.747692307692307212e-01	3.975875628681337370e-01
1.005230769230769150e+00	3.840987313672309389e-01
1.035692307692307690e+00	3.686221534441341818e-01
1.066153846153846008e+00	3.514377970861413125e-01
1.096615384615384547e+00	3.328464896420518238e-01
1.127076923076923087e+00	3.131612162083338147e-01
1.157538461538461405e+00	2.926984603769842708e-01
1.187999999999999723e+00	2.717699171163354133e-01
1.218461538461538263e+00	2.506748725483370355e-01
1.248923076923077025e+00	2.296934974525008388e-01
1.279384615384615342e+00	2.090812440028595176e-01
1.309846153846153660e+00	1.890644724289417822e-01
1.340307692307692200e+00	1.698373699525642100e-01
1.370769230769230740e+00	1.515601622462180442e-01
1.401230769230769058e+00	1.343585610904033112e-01
1.431692307692307375e+00	1.183243435403444482e-01
1.462153846153845915e+00	1.035169196471935615e-01
1.492615384615384677e+00	8.996571869671055044e-02
1.523076923076922995e+00	7.767320830422425049e-02
1.553538461538461313e+00	6.661835607636708290e-02
1.583999999999999853e+00	5.676034883527112523e-02
1.614461538461538392e+00	4.804239804529743946e-02
1.644923076923076710e+00	4.039548022407821182e-02
1.675384615384615028e+00	3.374188575481983782e-02
1.705846153846153790e+00	2.799847665295080931e-02
1.736307692307692330e+00	2.307958162704659699e-02
1.766769230769230647e+00	1.889948360482911552e-02
1.797230769230768965e+00	1.537447947506700822e-02
1.827692307692307505e+00	1.242451317745536972e-02
1.858153846153846045e+00	9.974400858460508862e-03
1.888615384615384363e+00	7.954680335087711482e-03
1.919076923076922903e+00	6.302126592801974084e-03
1.949538461538461442e+00	4.959980745210697088e-03
1.979999999999999982e+00	3.877942232200840694e-03
