# Supplementary material for: Confocal interferometric scattering microscopy reveals 3D nanoscopic structure and dynamics in live cells
Source: Nat Commun. 2023 Apr 7;14:1962. doi: 10.1038/s41467-023-37497-7 (PMC10081331; doi:10.1038/s41467-023-37497-7)
Supplement: Supplementary file 15 — Source Data [file 41467_2023_37497_MOESM15_ESM.zip › Source Data Files/Figure_2/Figure_2_f/nucleus_fl-axial_raw_.txt]

# X	Y
0.000000000000000000e+00	4.835171483745570598e-03
3.046153846153846004e-02	2.496136660590031475e-02
6.092307692307692008e-02	5.459375373161323708e-03
9.138461538461536970e-02	-6.333181232879403488e-03
1.218461538461538402e-01	2.986305881824313779e-02
1.523076923076922828e-01	5.711501210837921505e-02
1.827692307692307394e-01	4.767744921034799965e-02
2.132307692307692237e-01	1.183669213901092920e-01
2.436923076923076803e-01	2.504848062300866207e-01
2.741538461538461369e-01	2.690011120724271620e-01
3.046153846153845657e-01	1.977505682918823116e-01
3.350769230769230500e-01	1.476473310528894078e-01
3.655384615384614788e-01	2.089878102255240400e-01
3.959999999999999631e-01	2.418068495630572023e-01
4.264615384615384475e-01	1.795623880802885708e-01
4.569230769230768763e-01	1.736617620757676672e-01
4.873846153846153606e-01	2.504700278967544325e-01
5.178461538461538449e-01	3.272068665391696385e-01
5.483076923076922737e-01	4.118109841221995193e-01
5.787692307692307025e-01	4.824006855305740249e-01
6.092307692307691314e-01	4.418549519084598032e-01
6.396923076923076712e-01	3.350296600418645188e-01
6.701538461538461000e-01	2.086390918049476628e-01
7.006153846153845288e-01	2.222110442820681708e-01
7.310769230769229576e-01	3.702506442656712249e-01
7.615384615384614975e-01	3.941601432218633239e-01
7.919999999999999263e-01	3.593087046018199615e-01
8.224615384615383551e-01	4.119331184807641932e-01
8.529230769230768949e-01	4.940419450902782117e-01
8.833846153846153237e-01	5.485384979711955822e-01
9.138461538461537526e-01	5.849104807983200871e-01
9.443076923076921814e-01	5.884367113301756103e-01
9.747692307692307212e-01	5.014450297735326689e-01
1.005230769230769150e+00	4.297496431371463643e-01
1.035692307692307690e+00	3.117693473002451920e-01
1.066153846153846008e+00	2.017710653866704451e-01
1.096615384615384547e+00	2.062642822588947045e-01
1.127076923076923087e+00	1.938210199496379627e-01
1.157538461538461405e+00	1.184787023553006691e-01
1.187999999999999723e+00	1.857438052122304395e-01
1.218461538461538263e+00	3.032159807943588525e-01
1.248923076923077025e+00	2.731206581514611376e-01
1.279384615384615342e+00	2.062610607069865765e-01
1.309846153846153660e+00	2.697984253601568572e-01
1.340307692307692200e+00	3.838089019362043164e-01
1.370769230769230740e+00	2.637314823625420690e-01
1.401230769230769058e+00	9.068072092835444131e-02
1.431692307692307375e+00	6.405026816180980909e-02
1.462153846153845915e+00	6.874133189615760919e-02
1.492615384615384677e+00	1.000998159095656259e-01
1.523076923076922995e+00	1.030874013747309359e-01
1.553538461538461313e+00	2.673992433423788562e-02
1.583999999999999853e+00	1.609952923459156970e-02
1.614461538461538392e+00	6.728515511405563920e-02
1.644923076923076710e+00	2.815875855891225576e-02
1.675384615384615028e+00	-2.547490000740160188e-02
1.705846153846153790e+00	6.608726284911492499e-03
1.736307692307692330e+00	5.363693937595059857e-02
1.766769230769230647e+00	5.385398066099877923e-02
1.797230769230768965e+00	5.138463501994472438e-02
1.827692307692307505e+00	7.584444763800224365e-02
1.858153846153846045e+00	5.444311037134741404e-02
1.888615384615384363e+00	-1.885310242803861502e-02
1.919076923076922903e+00	-6.911530597849857571e-02
1.949538461538461442e+00	-9.331497472218108769e-02
1.979999999999999982e+00	-1.065805665888847065e-01
