# Supplementary material for: Confocal interferometric scattering microscopy reveals 3D nanoscopic structure and dynamics in live cells
Source: Nat Commun. 2023 Apr 7;14:1962. doi: 10.1038/s41467-023-37497-7 (PMC10081331; doi:10.1038/s41467-023-37497-7)
Supplement: Supplementary file 15 — Source Data [file 41467_2023_37497_MOESM15_ESM.zip › Source Data Files/Figure_2/Figure_2_h/nucleus_voxel_fit_.txt]

# X	Y
0.000000000000000000e+00	-3.205128246918320656e-03
3.046153846153846004e-02	-2.230483293533325195e-02
6.092307692307692008e-02	-1.858736015856266022e-02
9.138461538461536970e-02	-2.040816284716129303e-02
1.218461538461538402e-01	-1.179039329290390015e-01
1.523076923076922828e-01	-6.429780274629592896e-02
1.827692307692307394e-01	-2.452316135168075562e-02
2.132307692307692237e-01	4.680851101875305176e-02
2.436923076923076803e-01	1.522435899823904037e-02
2.741538461538461369e-01	-7.930214516818523407e-03
3.046153846153845657e-01	9.090908803045749664e-03
3.350769230769230500e-01	1.618704944849014282e-02
3.655384615384614788e-01	1.499471962451934814e-01
3.959999999999999631e-01	1.782608628273010254e-01
4.264615384615384475e-01	2.005420029163360596e-01
4.569230769230768763e-01	-2.059496566653251648e-02
4.873846153846153606e-01	3.803132101893424988e-02
5.178461538461538449e-01	-2.895622849464416504e-01
5.483076923076922737e-01	-2.903225719928741455e-01
5.787692307692307025e-01	-2.906976640224456787e-01
6.092307692307691314e-01	-2.552334964275360107e-01
6.396923076923076712e-01	-1.172214150428771973e-01
6.701538461538461000e-01	-2.149669826030731201e-01
7.006153846153845288e-01	4.497991874814033508e-02
7.310769230769229576e-01	3.164557041600346565e-03
7.615384615384614975e-01	-3.740815073251724243e-02
7.919999999999999263e-01	-4.904632270336151123e-02
8.224615384615383551e-01	-1.759134046733379364e-02
8.529230769230768949e-01	3.224299103021621704e-02
8.833846153846153237e-01	1.376537382602691650e-01
9.138461538461537526e-01	-4.589994996786117554e-02
9.443076923076921814e-01	-1.294516623020172119e-01
9.747692307692307212e-01	-4.127907007932662964e-02
1.005230769230769150e+00	-4.269801825284957886e-02
1.035692307692307690e+00	7.902892678976058960e-02
1.066153846153846008e+00	-1.077494695782661438e-01
1.096615384615384547e+00	-7.894736714661121368e-03
1.127076923076923087e+00	2.763385139405727386e-02
1.157538461538461405e+00	3.703703731298446655e-02
1.187999999999999723e+00	6.972362101078033447e-02
1.218461538461538263e+00	2.648616768419742584e-02
1.248923076923077025e+00	9.370119310915470123e-03
1.279384615384615342e+00	-9.453994035720825195e-02
1.309846153846153660e+00	3.787505999207496643e-02
1.340307692307692200e+00	-2.944062836468219757e-02
1.370769230769230740e+00	-5.364583432674407959e-02
1.401230769230769058e+00	-2.679031342267990112e-02
1.431692307692307375e+00	-9.376610070466995239e-02
1.462153846153845915e+00	-3.655603528022766113e-02
1.492615384615384677e+00	-3.730092197656631470e-02
1.523076923076922995e+00	-3.318125149235129356e-03
1.553538461538461313e+00	-4.091858118772506714e-02
1.583999999999999853e+00	-1.078167092055082321e-02
1.614461538461538392e+00	4.711316525936126709e-02
1.644923076923076710e+00	-1.203703694045543671e-02
1.675384615384615028e+00	5.993294343352317810e-02
1.705846153846153790e+00	9.690553694963455200e-02
1.736307692307692330e+00	7.990115135908126831e-02
1.766769230769230647e+00	-5.291005223989486694e-02
1.797230769230768965e+00	4.358123987913131714e-02
1.827692307692307505e+00	-3.372434154152870178e-02
1.858153846153846045e+00	9.095606952905654907e-02
1.888615384615384363e+00	-7.356805354356765747e-02
1.919076923076922903e+00	3.044375590980052948e-02
1.949538461538461442e+00	1.894521340727806091e-02
1.979999999999999982e+00	1.060683354735374451e-01
