# Supplementary material for: Confocal interferometric scattering microscopy reveals 3D nanoscopic structure and dynamics in live cells
Source: Nat Commun. 2023 Apr 7;14:1962. doi: 10.1038/s41467-023-37497-7 (PMC10081331; doi:10.1038/s41467-023-37497-7)
Supplement: Supplementary file 15 — Source Data [file 41467_2023_37497_MOESM15_ESM.zip › Source Data Files/Figure_2/Figure_2_h/nucleus_voxel_raw_.txt]

# X	Y
0.000000000000000000e+00	-4.346038640881855280e-06
3.967935871743486984e-03	-5.603662363161326929e-06
7.935871743486973967e-03	-7.132203096154906538e-06
1.190380761523045922e-02	-8.978653611296394269e-06
1.587174348697394793e-02	-1.119645129603620029e-05
1.983967935871743318e-02	-1.384608388029181074e-05
2.380761523046091843e-02	-1.699570296135146088e-05
2.777555110220440715e-02	-2.072173423654547170e-05
3.174348697394789587e-02	-2.510947075266018393e-05
3.571142284569137765e-02	-3.025363257332545019e-05
3.967935871743486637e-02	-3.625887304549896316e-05
4.364729458917835508e-02	-4.324020831462688664e-05
4.761523046092183686e-02	-5.132334290310086198e-05
5.158316633266532558e-02	-6.064486004460163448e-05
5.555110220440881430e-02	-7.135224108383084044e-05
5.951903807615230302e-02	-8.360367364393987103e-05
6.348697394789579174e-02	-9.756760348195326206e-05
6.745490981963926658e-02	-1.134219800584751817e-04
7.142284569138275530e-02	-1.313531409196080284e-04
7.539078156312625789e-02	-1.515542751197525068e-04
7.935871743486973273e-02	-1.742234012140630734e-04
8.332665330661322145e-02	-1.995607909464496867e-04
8.729458917835671017e-02	-2.277657657985880343e-04
9.126252505010018501e-02	-2.590327902107820318e-04
9.523046092184367373e-02	-2.935467827173766421e-04
9.919839679358717632e-02	-3.314775646550835930e-04
1.031663326653306512e-01	-3.729733657145000466e-04
1.071342685370741399e-01	-4.181533066388196888e-04
1.111022044088176286e-01	-4.670987820652623690e-04
1.150701402805611034e-01	-5.198436710971768293e-04
1.190380761523046060e-01	-5.763633099340132251e-04
1.230060120240480809e-01	-6.365621700164773725e-04
1.269739478957915835e-01	-7.002601969014746923e-04
1.309418837675350722e-01	-7.671777796882048046e-04
1.349098196392785332e-01	-8.369193384739875407e-04
1.388777555110220496e-01	-9.089555381980166712e-04
1.428456913827655106e-01	-9.826041614676799246e-04
1.468136272545089993e-01	-1.057009700643406387e-03
1.507815631262525158e-01	-1.131121760616433458e-03
1.547494989979959767e-01	-1.203672398317002894e-03
1.587174348697394655e-01	-1.273152562930925233e-03
1.626853707414829542e-01	-1.337787841889703571e-03
1.666533066132264429e-01	-1.395513761650889195e-03
1.706212424849699316e-01	-1.443950938718077063e-03
1.745891783567134203e-01	-1.480380424775330469e-03
1.785571142284569091e-01	-1.501719639627545474e-03
1.825250501002003700e-01	-1.504499336130560088e-03
1.864929859719438865e-01	-1.484842091629888028e-03
1.904609218436873475e-01	-1.438442869656651442e-03
1.944288577154308362e-01	-1.360552242693962048e-03
1.983967935871743526e-01	-1.245962910561420733e-03
2.023647294589178136e-01	-1.089000188110340363e-03
2.063326653306613023e-01	-8.835171691364966965e-04
2.103006012024047910e-01	-6.228952992955176689e-04
2.142685370741482798e-01	-3.000511078999837248e-04
2.182364729458917685e-01	9.255014468109883422e-05
2.222044088176352572e-01	5.628731521684000351e-04
2.261723446893787459e-01	1.119282846209782240e-03
2.301402805611222069e-01	1.770505577524864428e-03
2.341082164328657234e-01	2.525580541146860755e-03
2.380761523046092121e-01	3.393800857511494306e-03
2.420440881763526730e-01	4.384643803778569444e-03
2.460120240480961618e-01	5.507689790742017512e-03
2.499799599198396782e-01	6.772529800374052847e-03
2.539478957915831669e-01	8.188661137533784565e-03
2.579158316633266002e-01	9.765371506372780633e-03
2.618837675350701444e-01	1.151161159683404024e-02
2.658517034068136331e-01	1.343585655829295650e-02
2.698196392785570663e-01	1.554595694432814833e-02
2.737875751503005550e-01	1.784897993287272791e-02
2.777555110220440993e-01	2.035104185717033845e-02
2.817234468937875325e-01	2.305713332216409103e-02
2.856913827655310212e-01	2.597093842485254794e-02
2.896593186372745654e-01	2.909464984200025098e-02
2.936272545090179986e-01	3.242878179024086260e-02
2.975951903807614873e-01	3.597198309755350598e-02
3.015631262525050316e-01	3.972085284652811937e-02
3.055310621242484648e-01	4.366976125374395779e-02
3.094989979959919535e-01	4.781067863078302532e-02
3.134669338677354422e-01	5.213301542565765972e-02
3.174348697394789309e-01	5.662347646355724018e-02
3.214028056112224196e-01	6.126593258775592937e-02
3.253707414829659084e-01	6.604131294049106482e-02
3.293386773547093971e-01	7.092752111520408964e-02
3.333066132264528858e-01	7.589937835181755077e-02
3.372745490981963745e-01	8.092859683240612167e-02
3.412424849699398632e-01	8.598378596313378808e-02
3.452104208416833520e-01	9.103049429795154190e-02
3.491783567134268407e-01	9.603128946949084088e-02
3.531462925851702739e-01	1.009458781430961766e-01
3.571142284569138181e-01	1.057312676023646619e-01
3.610821643286573068e-01	1.103419701114127099e-01
3.650501002004007400e-01	1.147302506840818109e-01
3.690180360721442843e-01	1.188464183283377829e-01
3.729859719438877730e-01	1.226391602313416235e-01
3.769539078156312062e-01	1.260559177143494303e-01
3.809218436873746949e-01	1.290433021251173595e-01
3.848897795591182391e-01	1.315475481582418227e-01
3.888577154308616723e-01	1.335150014111405603e-01
3.928256513026051611e-01	1.348926363062007971e-01
3.967935871743487053e-01	1.356285998496179757e-01
4.007615230460921385e-01	1.356727760666164850e-01
4.047294589178356272e-01	1.349773653632751480e-01
4.086973947895791714e-01	1.334974725292260300e-01
4.126653306613226047e-01	1.311916966249087879e-01
4.166332665330660934e-01	1.280227156031975289e-01
4.206012024048095821e-01	1.239578582086350855e-01
4.245691382765530708e-01	1.189696554877646834e-01
4.285370741482965595e-01	1.130363641394519503e-01
4.325050100200400482e-01	1.061424539414684842e-01
4.364729458917835370e-01	9.827905161413000301e-02
4.404408817635270257e-01	8.944433372675876515e-02
4.444088176352705144e-01	7.964386161948955323e-02
4.483767535070140031e-01	6.889085180067805458e-02
4.523446893787574918e-01	5.720637588593223410e-02
4.563126252505009806e-01	4.461948486339014502e-02
4.602805611222444138e-01	3.116725329393657887e-02
4.642484969939879580e-01	1.689473997505847036e-02
4.682164328657314467e-01	1.854862601443110683e-03
4.721843687374748799e-01	-1.389181496926573424e-02
4.761523046092184241e-01	-3.027738310601655117e-02
4.801202404809619129e-01	-4.722697353940151499e-02
4.840881763527053461e-01	-6.465923114079322187e-02
4.880561122244488348e-01	-8.248686704986542273e-02
4.920240480961923235e-01	-1.006172886771720815e-01
4.959919839679358677e-01	-1.189533009669320046e-01
4.999599198396793565e-01	-1.373938722190973238e-01
5.039278557114228452e-01	-1.558349567580042672e-01
5.078957915831663339e-01	-1.741703658153353484e-01
5.118637274549097116e-01	-1.922926771844863658e-01
5.158316633266532003e-01	-2.100941735168419533e-01
5.197995991983966890e-01	-2.274677985811246195e-01
5.237675350701402888e-01	-2.443081204060155165e-01
5.277354709418837775e-01	-2.605122899821820104e-01
5.317034068136272662e-01	-2.759809841188307633e-01
5.356713426853706439e-01	-2.906193211350713290e-01
5.396392785571141326e-01	-3.043377383182531148e-01
5.436072144288576213e-01	-3.170528204974188968e-01
5.475751503006011101e-01	-3.286880696548504788e-01
5.515430861723447098e-01	-3.391746062241222104e-01
5.555110220440881985e-01	-3.484517935883668649e-01
5.594789579158315762e-01	-3.564677782842950449e-01
5.634468937875750649e-01	-3.631799395203548775e-01
5.674148296593185536e-01	-3.685552428138356151e-01
5.713827655310620424e-01	-3.725704938226045981e-01
5.753507014028056421e-01	-3.752124897721393904e-01
5.793186372745491308e-01	-3.764780672363700065e-01
5.832865731462925085e-01	-3.763740463998037633e-01
5.872545090180359972e-01	-3.749170732866650702e-01
5.912224448897794860e-01	-3.721333627688501178e-01
5.951903807615229747e-01	-3.680583464375786207e-01
5.991583166332664634e-01	-3.627362306240541345e-01
6.031262525050100631e-01	-3.562194709639967538e-01
6.070941883767534408e-01	-3.485681709031264730e-01
6.110621242484969295e-01	-3.398494124211718925e-01
6.150300601202404183e-01	-3.301365279986721024e-01
6.189979959919839070e-01	-3.195083234540849748e-01
6.229659318637273957e-01	-3.080482617315929428e-01
6.269338677354708844e-01	-2.958436180181708841e-01
6.309018036072143731e-01	-2.829846167104517751e-01
6.348697394789578619e-01	-2.695635607388487398e-01
6.388376753507013506e-01	-2.556739635920692311e-01
6.428056112224448393e-01	-2.414096940758801990e-01
6.467735470941883280e-01	-2.268641433943915375e-01
6.507414829659318167e-01	-2.121294235709197396e-01
6.547094188376751944e-01	-1.972956055412779242e-01
6.586773547094187942e-01	-1.824500044692400624e-01
6.626452905811622829e-01	-1.676765189673731782e-01
6.666132264529057716e-01	-1.530550299727320152e-01
6.705811623246492603e-01	-1.386608640430976314e-01
6.745490981963927490e-01	-1.245643248226470101e-01
6.785170340681361267e-01	-1.108302953934527380e-01
6.824849699398797265e-01	-9.751791319777634859e-02
6.864529058116232152e-01	-8.468031820196016135e-02
6.904208416833667039e-01	-7.236447399101043898e-02
6.943887775551101926e-01	-6.061106054784903829e-02
6.983567134268536813e-01	-4.945443659528046820e-02
7.023246492985970590e-01	-3.892266857317470269e-02
7.062925851703405478e-01	-2.903762259758626771e-02
7.102605210420841475e-01	-1.981511511020035698e-02
7.142284569138276362e-01	-1.126511738136636888e-02
7.181963927855711249e-01	-3.392008582021726996e-03
7.221643286573146137e-01	3.805128208911296318e-03
7.261322645290579914e-01	1.033217294428680905e-02
7.301002004008014801e-01	1.619960452936667142e-02
7.340681362725449688e-01	2.142211181302371495e-02
7.380360721442885685e-01	2.601818570457221230e-02
7.420040080160320572e-01	3.000969835172037289e-02
7.459719438877755460e-01	3.342147511756295847e-02
7.499398797595189237e-01	3.628086482668426566e-02
7.539078156312624124e-01	3.861731342085162472e-02
7.578757515030059011e-01	4.046194578247718637e-02
7.618436873747493898e-01	4.184716005836327385e-02
7.658116232464929896e-01	4.280623835674007838e-02
7.697795591182364783e-01	4.337297720669654189e-02
7.737474949899798560e-01	4.358134067004629936e-02
7.777154308617233447e-01	4.346513849032722365e-02
7.816833667334668334e-01	4.305773116037873993e-02
7.856513026052103221e-01	4.239176329650837238e-02
7.896192384769539219e-01	4.149892623068551084e-02
7.935871743486974106e-01	4.040975027869202901e-02
7.975551102204407883e-01	3.915342671710459604e-02
8.015230460921842770e-01	3.775765910985374313e-02
8.054909819639277657e-01	3.624854326948460936e-02
8.094589178356712544e-01	3.465047482181495692e-02
8.134268537074147432e-01	3.298608306725057254e-02
8.173947895791583429e-01	3.127618959853647324e-02
8.213627254509017206e-01	2.953978994336828312e-02
8.253306613226452093e-01	2.779405635049688253e-02
8.292985971943886980e-01	2.605435972852120780e-02
8.332665330661321867e-01	2.433430867566737862e-02
8.372344689378756755e-01	2.264580350420985697e-02
8.412024048096191642e-01	2.099910316208291813e-02
8.451703406813626529e-01	1.940290298362003230e-02
8.491382765531061416e-01	1.786442125796321168e-02
8.531062124248496303e-01	1.638949268405852366e-02
8.570741482965931191e-01	1.498266688177204119e-02
8.610420841683366078e-01	1.364731024598276818e-02
8.650100200400800965e-01	1.238570956105318477e-02
8.689779559118235852e-01	1.119917593347277349e-02
8.729458917835670739e-01	1.008814774750843406e-02
8.769138276553105626e-01	9.052291499377517273e-03
8.808817635270540514e-01	8.090599517024938889e-03
8.848496993987975401e-01	7.201483722542671370e-03
8.888176352705410288e-01	6.382864740409766730e-03
8.927855711422844065e-01	5.632255795145048836e-03
8.967535070140280062e-01	4.946840975040699313e-03
9.007214428857714950e-01	4.323547563072750385e-03
9.046893787575149837e-01	3.759112250840762875e-03
9.086573146292584724e-01	3.250141155733569064e-03
9.126252505010019611e-01	2.793163654963997083e-03
9.165931863727453388e-01	2.384680132425372016e-03
9.205611222444888275e-01	2.021203805471649944e-03
9.245290581162324273e-01	1.699296858882916707e-03
9.284969939879759160e-01	1.415601162788957500e-03
9.324649298597194047e-01	1.166863890669335132e-03
9.364328657314628934e-01	9.499583833293164100e-04
9.404008016032062711e-01	7.619006256601888391e-04
9.443687374749497598e-01	5.998617157925602425e-04
9.483366733466932486e-01	4.611767117502201668e-04
9.523046092184368483e-01	3.433502397436544239e-04
9.562725450901803370e-01	2.440592416491556033e-04
9.602404809619238257e-01	1.611532278318877215e-04
9.642084168336673144e-01	9.265238610005236775e-05
9.681763527054106921e-01	3.674387899391684135e-05
9.721442885771542919e-01	-8.223359452453446160e-06
9.761122244488976696e-01	-4.374503921301309457e-05
9.800801603206412693e-01	-7.116887783624815716e-05
9.840480961923846470e-01	-9.170267257848124158e-05
9.880160320641281357e-01	-1.064228664527846341e-04
9.919839679358717355e-01	-1.162834181083977688e-04
9.959519038076151132e-01	-1.221248093792376616e-04
9.999198396793587129e-01	-1.246830473207489890e-04
1.003887775551101980e+00	-1.245985393504849979e-04
1.007855711422845690e+00	-1.224247405330082788e-04
1.011823647294588957e+00	-1.186364909682428886e-04
1.015791583166332668e+00	-1.136379785648893134e-04
1.019759519038076157e+00	-1.077702781585144711e-04
1.023727454909819423e+00	-1.013184319552922082e-04
1.027695390781563134e+00	-9.451804866597490122e-05
1.031663326653306401e+00	-8.756140948549680464e-05
1.035631262525050111e+00	-8.060307833805208317e-05
1.039599198396793378e+00	-7.376502162897782019e-05
1.043567134268537089e+00	-6.714124921934661613e-05
1.047535070140280578e+00	-6.080199357218228141e-05
1.051503006012023844e+00	-5.479744812137225514e-05
1.055470941883767555e+00	-4.916108899935747728e-05
1.059438877755510822e+00	-4.391260644106581053e-05
1.063406813627254532e+00	-3.906047357098619313e-05
1.067374749498997799e+00	-3.460418098551696768e-05
1.071342685370741288e+00	-3.053616566611420941e-05
1.075310621242484999e+00	-2.684346239651338932e-05
1.079278557114228265e+00	-2.350910509815524378e-05
1.083246492985971976e+00	-2.051330442318151601e-05
1.087214428857715243e+00	-1.783442662713852632e-05
1.091182364729458731e+00	-1.544979724896506450e-05
1.095150300601202220e+00	-1.333635151118848081e-05
1.099118236472945709e+00	-1.147115166792936420e-05
1.103086172344689420e+00	-9.831789814520654360e-06
1.107054108216432686e+00	-8.396692965497357634e-06
1.111022044088176397e+00	-7.145345536290522158e-06
1.114989979959919664e+00	-6.058442751219593350e-06
1.118957915831663152e+00	-5.117986964104182191e-06
1.122925851703406863e+00	-4.307337431181848842e-06
1.126893787575150130e+00	-3.611222728054806535e-06
1.130861723446893841e+00	-3.015723758659898575e-06
1.134829659318637107e+00	-2.508234167298176703e-06
1.138797595190380596e+00	-2.077403934629588880e-06
1.142765531062124085e+00	-1.713071013267230790e-06
1.146733466933867573e+00	-1.406185034588556085e-06
1.150701402805611284e+00	-1.148726390795013819e-06
1.154669338677354551e+00	-9.336233593457571288e-07
1.158637274549098262e+00	-7.546693843008194725e-07
1.162605210420841528e+00	-6.064421540930390000e-07
1.166573146292585017e+00	-4.842257108938362205e-07
1.170541082164328506e+00	-3.839364861446399751e-07
1.174509018036071994e+00	-3.020538732278002487e-07
1.178476953907815705e+00	-2.355557151424514007e-07
1.182444889779558972e+00	-1.818588962553672854e-07
1.186412825651302461e+00	-1.387650769347391027e-07
1.190380761523045949e+00	-1.044114927982249293e-07
1.194348697394789438e+00	-7.722665152210118106e-08
1.198316633266532927e+00	-5.589069523656100202e-08
1.202284569138276416e+00	-3.930015150155385698e-08
1.206252505010020126e+00	-2.653676719375590462e-08
1.210220440881763393e+00	-1.684010424012024565e-08
1.214188376753506882e+00	-9.583571310455781964e-09
1.218156312625250370e+00	-4.253569007245233127e-09
1.222124248496993859e+00	-4.314357842354344800e-10
1.226092184368737348e+00	2.222103884080107585e-09
1.230060120240480837e+00	3.980270063857297679e-09
1.234028056112224325e+00	5.061598078213461624e-09
1.237995991983967814e+00	5.639590109461997011e-09
1.241963927855711303e+00	5.850867326835915020e-09
1.245931863727454791e+00	5.802021263305079151e-09
1.249899799599198280e+00	5.575342859698462292e-09
1.253867735470941769e+00	5.233588217783609097e-09
1.257835671342685258e+00	4.823921877434968471e-09
1.261803607214428746e+00	4.381161498163484359e-09
1.265771543086172235e+00	3.930432259507174662e-09
1.269739478957915724e+00	3.489325124666259592e-09
1.273707414829659212e+00	3.069640324462996270e-09
1.277675350701402701e+00	2.678785971700277243e-09
1.281643286573146190e+00	2.320891545234954027e-09
1.285611222444889679e+00	1.997687009736159653e-09
1.289579158316633167e+00	1.709190473054258733e-09
1.293547094188376656e+00	1.454240435392884848e-09
1.297515030060120145e+00	1.230902758669067894e-09
1.301482965931863633e+00	1.036777387442389565e-09
1.305450901803607122e+00	8.692254947187065798e-10
1.309418837675350389e+00	7.255340215830945439e-10
1.313386773547094100e+00	6.030314494025279420e-10
1.317354709418837588e+00	4.991660138713827526e-10
1.321322645290581077e+00	4.115553745286282820e-10
1.325290581162324566e+00	3.380149311455119144e-10
1.329258517034067832e+00	2.765704755296591046e-10
1.333226452905811543e+00	2.254596358934308959e-10
1.337194388777555032e+00	1.831255688217212908e-10
1.341162324649298521e+00	1.482055442210276075e-10
1.345130260521042009e+00	1.195164195069996757e-10
1.349098196392785498e+00	9.603848319664499620e-11
1.353066132264528987e+00	7.689874149939012354e-11
1.357034068136272253e+00	6.135440447011381557e-11
1.361002004008015964e+00	4.877708393627974608e-11
1.364969939879759453e+00	3.863802960400455752e-11
1.368937875751502942e+00	3.049459071125576973e-11
1.372905811623246430e+00	2.397798859235734197e-11
1.376873747494989697e+00	1.878241254785241011e-11
1.380841683366733408e+00	1.465540095564025104e-11
1.384809619238476674e+00	1.138943633574119136e-11
1.388777555110220385e+00	8.814662856473988795e-12
1.392745490981963874e+00	6.792624174656832507e-12
1.396713426853707363e+00	5.210915881434487146e-12
1.400681362725450851e+00	3.978648108660439982e-12
1.404649298597194118e+00	3.022618444088576585e-12
1.408617234468937829e+00	2.284101996158903092e-12
1.412585170340681096e+00	1.716173336471355525e-12
1.416553106212424806e+00	1.281483468290798934e-12
1.420521042084168295e+00	9.504234508387591980e-13
1.424488977955911562e+00	6.996145270708107890e-13
1.428456913827655272e+00	5.106723449754078201e-13
1.432424849699398539e+00	3.692000015953503218e-13
1.436392785571142250e+00	2.639711098781456023e-13
1.440360721442885517e+00	1.862698710303041759e-13
1.444328657314629227e+00	1.293602406624569623e-13
1.448296593186372716e+00	8.806073808797704861e-14
1.452264529058115983e+00	5.840531023543418589e-14
1.456232464929859693e+00	3.737397759708046323e-14
1.460200400801602960e+00	2.267981530804194415e-14
1.464168336673346671e+00	1.260121367154167603e-14
1.468136272545089938e+00	5.850372983473427043e-15
1.472104208416833426e+00	1.470667744778040874e-15
1.476072144288577137e+00	-1.243088499087265573e-15
1.480040080160320404e+00	-2.806292699852608043e-15
1.484008016032064114e+00	-3.591982810845355899e-15
1.487975951903807381e+00	-3.867140159598181010e-15
1.491943887775551092e+00	-3.820323343534779923e-15
1.495911823647294359e+00	-3.582582076640462630e-15
1.499879759519037847e+00	-3.243187365347279281e-15
1.503847695390781558e+00	-2.861383846299171536e-15
1.507815631262524825e+00	-2.475106199933194126e-15
1.511783567134268536e+00	-2.107391820748312450e-15
1.515751503006011802e+00	-1.771056038445015480e-15
1.519719438877755291e+00	-1.472065602113495902e-15
1.523687374749498780e+00	-1.211943845690816761e-15
1.527655310621242268e+00	-9.894612146601801073e-16
1.531623246492985979e+00	-8.018029932402022748e-16
1.535591182364729246e+00	-6.453583624473634511e-16
1.539559118236472957e+00	-5.162383138655634791e-16
1.543527054108216223e+00	-4.106020183185262048e-16
1.547494989979959712e+00	-3.248500735169795405e-16
1.551462925851703423e+00	-2.557271017987250344e-16
1.555430861723446689e+00	-2.003642337812278406e-16
1.559398797595190400e+00	-1.562831516943674650e-16
1.563366733466933667e+00	-1.213768407563503836e-16
1.567334669338677156e+00	-9.387743677258963554e-17
1.571302605210420644e+00	-7.231812234112223291e-17
1.575270541082164133e+00	-5.549357451101320354e-17
1.579238476953907844e+00	-4.242174567926676552e-17
1.583206412825651110e+00	-3.230857165099433597e-17
1.587174348697394821e+00	-2.451639920890685568e-17
1.591142284569138088e+00	-1.853640051654760547e-17
1.595110220440881577e+00	-1.396491192324118909e-17
1.599078156312625065e+00	-1.048344055337003660e-17
1.603046092184368554e+00	-7.841980048507221235e-18
1.607014028056112265e+00	-5.845235792380852043e-18
1.610981963927855531e+00	-4.341357758286588691e-18
1.614949899799599020e+00	-3.212800329188016857e-18
1.618917835671342509e+00	-2.368962478411129670e-18
1.622885771543085998e+00	-1.740301505760935958e-18
1.626853707414829486e+00	-1.273654547136365476e-18
1.630821643286572975e+00	-9.285415198991976319e-19
1.634789579158316686e+00	-6.742594465848275502e-19
1.638757515030059952e+00	-4.876104458020122434e-19
1.642725450901803441e+00	-3.511338523838691629e-19
1.646693386773546930e+00	-2.517370215906742048e-19
1.650661322645290419e+00	-1.796396701681182538e-19
1.654629258517033907e+00	-1.275634954758283763e-19
1.658597194388777396e+00	-9.011271550784988940e-20
1.662565130260520885e+00	-6.330250877244057448e-20
1.666533066132264373e+00	-4.420150028641645997e-20
1.670501002004007862e+00	-3.066179770602398446e-20
1.674468937875751351e+00	-2.111594656374019746e-20
1.678436873747494840e+00	-1.442481899177060788e-20
1.682404809619238328e+00	-9.764108054491064645e-21
1.686372745490981817e+00	-6.539963886021085147e-21
1.690340681362725306e+00	-4.326538649555217304e-21
1.694308617234468795e+00	-2.819936192442065834e-21
1.698276553106212283e+00	-1.804395653086863184e-21
1.702244488977955772e+00	-1.127561857241522400e-21
1.706212424849699261e+00	-6.824775466555171679e-22
1.710180360721442527e+00	-3.945275920628110761e-22
1.714148296593186238e+00	-2.120161446275164125e-22
1.718116232464929727e+00	-9.939770925251296263e-23
1.722084168336673216e+00	-3.243851438724742029e-23
1.726052104208416704e+00	5.224433017807196433e-24
1.730020040080160193e+00	2.451695435815708042e-23
1.733987975951903682e+00	3.263880503472143203e-23
1.737955911823647170e+00	3.425919705808178053e-23
1.741923847695390659e+00	3.234636104350510470e-23
1.745891783567134148e+00	2.873882316317773092e-23
1.749859719438877637e+00	2.453549986570555188e-23
1.753827655310621125e+00	2.035953251633732442e-23
1.757795591182364392e+00	1.653476810713969840e-23
1.761763527054108103e+00	1.320228432765468093e-23
1.765731462925851591e+00	1.039613109299556976e-23
1.769699398797595080e+00	8.091612046487309704e-24
1.773667334669338569e+00	6.235295204873301647e-24
1.777635270541082058e+00	4.763037246439064806e-24
1.781603206412825546e+00	3.610278694120646078e-24
1.785571142284568813e+00	2.717462564881741700e-24
1.789539078156312524e+00	2.032463488904859817e-24
1.793507014028056012e+00	1.511256477783768977e-24
1.797474949899799501e+00	1.117610883043325519e-24
1.801442885771542990e+00	8.222993930950502638e-25
1.805410821643286257e+00	6.021175560591262812e-25
1.809378757515029967e+00	4.388837065342446401e-25
1.813346693386773234e+00	3.185097071437190829e-25
1.817314629258516945e+00	2.301840260280799560e-25
1.821282565130260434e+00	1.656797396245790240e-25
1.825250501002003922e+00	1.187839029423139721e-25
1.829218436873747411e+00	8.483657819251897684e-26
1.833186372745490678e+00	6.036450356904269318e-26
1.837154308617234388e+00	4.279387495858525022e-26
1.841122244488977655e+00	3.022770912807855158e-26
1.845090180360721366e+00	2.127495805793022284e-26
1.849058116232464855e+00	1.492047536564554234e-26
1.853026052104208121e+00	1.042683014249414333e-26
1.856993987975951832e+00	7.260684483535651255e-27
1.860961923847695099e+00	5.037941333177933552e-27
1.864929859719438809e+00	3.483117908166976091e-27
1.868897795591182076e+00	2.399420801059972713e-27
1.872865731462925787e+00	1.646817732198735846e-27
1.876833667334669276e+00	1.126047747510577920e-27
1.880801603206412542e+00	7.670161008519782428e-28
1.884769539078156253e+00	5.204091890327968600e-28
1.888737474949899520e+00	3.516622489270280246e-28
1.892705410821643230e+00	2.366378295992000371e-28
1.896673346693386497e+00	1.585424878062509168e-28
1.900641282565129986e+00	1.057357047105231308e-28
1.904609218436873697e+00	7.017894547215904554e-29
1.908577154308616963e+00	4.634208541493118413e-29
1.912545090180360674e+00	3.043528121957116921e-29
1.916513026052103941e+00	1.987149055448568411e-29
1.920480961923847651e+00	1.289181223148832233e-29
1.924448897795591140e+00	8.305317639685117071e-30
1.928416833667334629e+00	5.309078106409224343e-30
1.932384769539077896e+00	3.364149249219922085e-30
1.936352705410821384e+00	2.110448875123989174e-30
1.940320641282565095e+00	1.308563522589537949e-30
1.944288577154308584e+00	8.001266749395271874e-31
1.948256513026051628e+00	4.809544880163825669e-31
1.952224448897795339e+00	2.829098478810845819e-31
1.956192384769538828e+00	1.617135884880164562e-31
1.960160320641282539e+00	8.879082280125518985e-32
1.964128256513026027e+00	4.584319717413001042e-32
1.968096192384769294e+00	2.125436998873216243e-32
1.972064128256512783e+00	7.722591283857105942e-33
1.976032064128256271e+00	7.106363665612994640e-34
1.979999999999999982e+00	-2.562648717272109399e-33
