# Supplementary material for: Confocal interferometric scattering microscopy reveals 3D nanoscopic structure and dynamics in live cells
Source: Nat Commun. 2023 Apr 7;14:1962. doi: 10.1038/s41467-023-37497-7 (PMC10081331; doi:10.1038/s41467-023-37497-7)
Supplement: Supplementary file 15 — Source Data [file 41467_2023_37497_MOESM15_ESM.zip › Source Data Files/Figure_2/Figure_2_j/nucleus_line_contrast_.txt]

# X	Y
0.000000000000000000e+00	1.150316372513771057e-02
3.005464480874316460e-02	1.125709060579538345e-02
6.010928961748632920e-02	9.935912676155567169e-03
9.016393442622949728e-02	9.586747735738754272e-03
1.202185792349726584e-01	7.237844169139862061e-03
1.502732240437158473e-01	4.799208603799343109e-03
1.803278688524589946e-01	3.563564969226717949e-03
2.103825136612021418e-01	2.456914866343140602e-03
2.404371584699453168e-01	2.116361400112509727e-03
2.704918032786884918e-01	1.875574584119021893e-03
3.005464480874316946e-01	1.855307840742170811e-03
3.306010928961747863e-01	1.609929720871150494e-03
3.606557377049179891e-01	1.811201218515634537e-03
3.907103825136611919e-01	1.438208855688571930e-03
4.207650273224042836e-01	1.715238904580473900e-03
4.508196721311474864e-01	2.482932759448885918e-03
4.808743169398906336e-01	3.184291999787092209e-03
5.109289617486337809e-01	3.847411135211586952e-03
5.409836065573769837e-01	5.436821840703487396e-03
5.710382513661201864e-01	4.463541787117719650e-03
6.010928961748633892e-01	4.987359046936035156e-03
6.311475409836064809e-01	3.688042284920811653e-03
6.612021857923495727e-01	2.436891430988907814e-03
6.912568306010928865e-01	8.507969323545694351e-04
7.213114754098359782e-01	1.164772198535501957e-03
7.513661202185790700e-01	2.597770886495709419e-03
7.814207650273223837e-01	5.620663519948720932e-03
8.114754098360654755e-01	9.008404798805713654e-03
8.415300546448085672e-01	1.225273963063955307e-02
8.715846994535518810e-01	1.423390116542577744e-02
9.016393442622949728e-01	1.208654884248971939e-02
9.316939890710381755e-01	9.972429834306240082e-03
9.617486338797812673e-01	6.421148777008056641e-03
9.918032786885245811e-01	2.523954492062330246e-03
1.021857923497267562e+00	1.918683119583874941e-04
1.051912568306010876e+00	-5.767391994595527649e-04
1.081967213114753967e+00	-3.791443596128374338e-04
1.112021857923497059e+00	1.113176927901804447e-03
1.142076502732240373e+00	2.578439656645059586e-03
1.172131147540983465e+00	3.363306401297450066e-03
1.202185792349726778e+00	1.783098210580646992e-03
1.232240437158469870e+00	-3.629466664278879762e-05
1.262295081967212962e+00	-9.605526574887335300e-04
1.292349726775956276e+00	-9.878182318061590195e-04
1.322404371584699145e+00	-5.745431990362703800e-04
1.352459016393442459e+00	-7.189863245002925396e-04
1.382513661202185773e+00	-7.873120484873652458e-04
1.412568306010928643e+00	-1.221826416440308094e-03
1.442622950819671956e+00	-6.664846441708505154e-04
1.472677595628415270e+00	-4.200421099085360765e-04
1.502732240437158140e+00	4.664213047362864017e-04
1.532786885245901454e+00	6.350326002575457096e-04
1.562841530054644767e+00	1.296975533477962017e-03
1.592896174863387637e+00	1.497907331213355064e-03
1.622950819672130951e+00	1.337669207714498043e-03
1.653005464480874265e+00	1.644234871491789818e-03
1.683060109289617134e+00	4.238611552864313126e-03
1.713114754098360448e+00	5.562982521951198578e-03
1.743169398907103762e+00	5.585089325904846191e-03
1.773224043715846854e+00	4.591924604028463364e-03
1.803278688524589946e+00	2.324914094060659409e-03
1.833333333333333037e+00	7.609736640006303787e-04
1.863387978142076351e+00	-1.380083151161670685e-03
1.893442622950819443e+00	-2.975696232169866562e-03
1.923497267759562535e+00	-4.020424559712409973e-03
1.953551912568305848e+00	-4.454614128917455673e-03
1.983606557377049162e+00	-4.578431602567434311e-03
2.013661202185792476e+00	-3.866093466058373451e-03
2.043715846994535124e+00	-2.880991669371724129e-03
2.073770491803278215e+00	-1.555618946440517902e-03
2.103825136612021751e+00	4.774406843353062868e-04
2.133879781420764843e+00	1.190293580293655396e-03
2.163934426229507935e+00	1.135136815719306469e-03
2.193989071038251470e+00	1.134062418714165688e-03
2.224043715846994118e+00	1.973953098058700562e-03
2.254098360655737210e+00	2.337899291887879372e-03
2.284153005464480746e+00	2.197568304836750031e-03
2.314207650273223837e+00	3.113808576017618179e-03
2.344262295081966929e+00	3.327272599563002586e-03
2.374316939890710465e+00	3.565991995856165886e-03
2.404371584699453557e+00	2.362346043810248375e-03
2.434426229508196204e+00	1.336221466772258282e-03
2.464480874316939740e+00	-2.442051190882921219e-04
2.494535519125682832e+00	-1.178558799438178539e-03
2.524590163934425924e+00	-1.103460206650197506e-03
2.554644808743169460e+00	-7.894971640780568123e-04
2.584699453551912551e+00	2.278441796079277992e-03
2.614754098360655199e+00	5.105260759592056274e-03
2.644808743169398291e+00	7.728043012320995331e-03
2.674863387978141827e+00	8.631960488855838776e-03
2.704918032786884918e+00	1.095198839902877808e-02
2.734972677595628010e+00	1.158200204372406006e-02
2.765027322404371546e+00	1.377640943974256516e-02
2.795081967213114194e+00	1.515499781817197800e-02
2.825136612021857285e+00	1.524692401289939880e-02
2.855191256830600821e+00	1.441263314336538315e-02
2.885245901639343913e+00	1.212035864591598511e-02
2.915300546448087005e+00	9.969634935259819031e-03
2.945355191256830540e+00	7.804733701050281525e-03
2.975409836065573632e+00	6.000997032970190048e-03
3.005464480874316280e+00	4.757532849907875061e-03
3.035519125683059816e+00	4.046550486236810684e-03
3.065573770491802907e+00	2.790836384519934654e-03
3.095628415300545999e+00	2.641036408022046089e-03
3.125683060109289535e+00	1.647319411858916283e-03
3.155737704918032627e+00	1.627048244699835777e-03
3.185792349726775274e+00	2.861758926883339882e-03
3.215846994535518810e+00	4.084796644747257233e-03
3.245901639344261902e+00	6.386330351233482361e-03
3.275956284153004994e+00	8.433330804109573364e-03
3.306010928961748530e+00	9.962274692952632904e-03
3.336065573770491621e+00	9.379355236887931824e-03
3.366120218579234269e+00	8.580870926380157471e-03
3.396174863387977805e+00	5.726450122892856598e-03
3.426229508196720897e+00	4.137620795518159866e-03
3.456284153005463988e+00	2.808288903906941414e-03
3.486338797814207524e+00	2.491358667612075806e-03
3.516393442622950616e+00	3.248439868912100792e-03
3.546448087431693708e+00	5.044544115662574768e-03
3.576502732240436799e+00	7.992866449058055878e-03
3.606557377049179891e+00	1.142194308340549469e-02
3.636612021857922983e+00	1.324606686830520630e-02
3.666666666666666075e+00	1.248033717274665833e-02
3.696721311475409610e+00	1.158954016864299774e-02
3.726775956284152702e+00	1.006205938756465912e-02
3.756830601092895350e+00	9.680435061454772949e-03
3.786885245901638886e+00	9.433426894247531891e-03
3.816939890710381977e+00	8.812499232590198517e-03
3.846994535519125069e+00	8.273503743112087250e-03
3.877049180327868161e+00	7.080000359565019608e-03
3.907103825136611697e+00	5.002865102142095566e-03
3.937158469945354344e+00	2.509538549929857254e-03
3.967213114754098324e+00	1.670472374826204032e-05
3.997267759562840972e+00	-1.858439994975924492e-03
4.027322404371584952e+00	-4.155200440436601639e-03
4.057377049180327155e+00	-5.088188685476779938e-03
4.087431693989070247e+00	-7.283578626811504364e-03
4.117486338797814227e+00	-7.993669249117374420e-03
4.147540983606556431e+00	-8.077031932771205902e-03
4.177595628415300411e+00	-7.795245852321386337e-03
4.207650273224043502e+00	-5.563724320381879807e-03
4.237704918032785706e+00	-3.600342897698283195e-03
4.267759562841529686e+00	-1.174260629341006279e-03
4.297814207650272778e+00	1.385943498462438583e-03
4.327868852459015869e+00	2.077675191685557365e-03
4.357923497267758961e+00	2.084841951727867126e-03
4.387978142076502941e+00	4.808819503523409367e-04
4.418032786885245145e+00	-9.789484320208430290e-04
4.448087431693988236e+00	-2.145010046660900116e-03
4.478142076502732216e+00	-2.694502705708146095e-03
4.508196721311474420e+00	-1.348559977486729622e-03
4.538251366120218400e+00	4.436030285432934761e-04
4.568306010928961491e+00	1.744280452840030193e-03
4.598360655737704583e+00	3.778556594625115395e-03
4.628415300546447675e+00	4.145164974033832550e-03
4.658469945355190767e+00	5.001055542379617691e-03
4.688524590163933858e+00	4.920422099530696869e-03
4.718579234972676950e+00	4.444772843271493912e-03
4.748633879781420930e+00	2.490928629413247108e-03
4.778688524590163134e+00	5.551787908188998699e-04
4.808743169398907114e+00	-1.277408795431256294e-03
4.838797814207650205e+00	-2.650914713740348816e-03
4.868852459016392409e+00	-4.792377352714538574e-03
4.898907103825136389e+00	-5.207961890846490860e-03
4.928961748633879481e+00	-5.021116230636835098e-03
4.959016393442622572e+00	-4.161448217928409576e-03
4.989071038251365664e+00	-2.693660557270050049e-03
5.019125683060108756e+00	-1.522791688330471516e-03
5.049180327868851847e+00	-6.684035179205238819e-04
5.079234972677594939e+00	1.524163060821592808e-03
5.109289617486338919e+00	2.741269068792462349e-03
5.139344262295081123e+00	3.124129027128219604e-03
5.169398907103825103e+00	3.085026750341057777e-03
5.199453551912568194e+00	2.921830164268612862e-03
5.229508196721310398e+00	2.261586952954530716e-03
5.259562841530054378e+00	2.078912919387221336e-03
5.289617486338796581e+00	2.563335001468658447e-03
5.319672131147540561e+00	3.452053759247064590e-03
5.349726775956283653e+00	3.947247751057147980e-03
5.379781420765026745e+00	2.857040613889694214e-03
5.409836065573769837e+00	1.373372855596244335e-03
5.439890710382512928e+00	2.269832766614854336e-04
5.469945355191256020e+00	-8.548976620659232140e-04
5.499999999999999112e+00	3.777135862037539482e-04
5.530054644808743092e+00	1.404360518790781498e-03
5.560109289617485295e+00	1.543204765766859055e-03
5.590163934426228387e+00	1.891774008981883526e-03
5.620218579234972367e+00	2.997930394485592842e-03
5.650273224043714571e+00	3.196502802893519402e-03
5.680327868852458550e+00	3.485895227640867233e-03
5.710382513661201642e+00	4.049152135848999023e-03
5.740437158469944734e+00	4.926953930407762527e-03
5.770491803278687826e+00	4.805544391274452209e-03
5.800546448087430917e+00	4.171609412878751755e-03
5.830601092896174009e+00	3.143521724268794060e-03
5.860655737704917101e+00	1.870611333288252354e-03
5.890710382513661081e+00	1.277973991818726063e-03
5.920765027322403284e+00	4.689558409154415131e-04
5.950819672131147264e+00	6.591628771275281906e-04
5.980874316939890356e+00	2.465832279995083809e-03
6.010928961748632560e+00	5.010986700654029846e-03
6.040983606557376540e+00	6.417526863515377045e-03
6.071038251366119631e+00	5.761602893471717834e-03
6.101092896174862723e+00	4.792409483343362808e-03
6.131147540983605815e+00	2.934120595455169678e-03
6.161202185792348907e+00	3.157909086439758539e-04
6.191256830601091998e+00	-1.571279834024608135e-03
6.221311475409835090e+00	-3.395487554371356964e-03
6.251366120218579070e+00	-3.628174541518092155e-03
6.281420765027321274e+00	-3.289362182840704918e-03
6.311475409836065253e+00	-2.707752864807844162e-03
6.341530054644808345e+00	-3.284197533503174782e-03
6.371584699453550549e+00	-3.796936245635151863e-03
6.401639344262294529e+00	-5.598394665867090225e-03
6.431693989071037620e+00	-6.120714824646711349e-03
6.461748633879780712e+00	-6.526108365505933762e-03
6.491803278688523804e+00	-5.137065425515174866e-03
6.521857923497267784e+00	-2.179913921281695366e-03
6.551912568306009987e+00	-9.811150375753641129e-04
6.581967213114753079e+00	7.012991700321435928e-04
6.612021857923497059e+00	-5.497699603438377380e-04
6.642076502732239263e+00	-1.764667569659650326e-03
6.672131147540983243e+00	-3.311511129140853882e-03
6.702185792349726334e+00	-4.220310132950544357e-03
6.732240437158468538e+00	-4.573620390146970749e-03
6.762295081967212518e+00	-3.737552324309945107e-03
6.792349726775955610e+00	-3.499526996165513992e-03
6.822404371584698701e+00	-3.595883026719093323e-03
6.852459016393441793e+00	-3.379707923159003258e-03
6.882513661202185773e+00	-3.233635332435369492e-03
6.912568306010927977e+00	-4.767361097037792206e-03
6.942622950819671068e+00	-5.272458773106336594e-03
6.972677595628415048e+00	-5.600640550255775452e-03
7.002732240437157252e+00	-5.232474766671657562e-03
7.032786885245901232e+00	-4.724930971860885620e-03
7.062841530054644323e+00	-4.332587588578462601e-03
7.092896174863387415e+00	-3.186353947967290878e-03
7.122950819672130507e+00	-2.489957492798566818e-03
7.153005464480873599e+00	-9.864753810688853264e-04
7.183060109289616690e+00	-8.045114227570593357e-04
7.213114754098359782e+00	6.279392400756478310e-04
7.243169398907102874e+00	1.134215155616402626e-03
7.273224043715845966e+00	2.128878841176629066e-03
7.303278688524589946e+00	4.141717683523893356e-03
7.333333333333332149e+00	4.777948837727308273e-03
7.363387978142075241e+00	6.901592947542667389e-03
7.393442622950819221e+00	8.031883276998996735e-03
7.423497267759561424e+00	9.328051470220088959e-03
7.453551912568305404e+00	9.496964514255523682e-03
7.483606557377048496e+00	1.119299139827489853e-02
7.513661202185790700e+00	1.060559693723917007e-02
7.543715846994534679e+00	9.928838349878787994e-03
7.573770491803277771e+00	9.742216207087039948e-03
7.603825136612020863e+00	8.900195360183715820e-03
7.633879781420763955e+00	7.555594202131032944e-03
7.663934426229507935e+00	6.144392769783735275e-03
7.693989071038250138e+00	3.889705520123243332e-03
7.724043715846994118e+00	3.330891719087958336e-03
7.754098360655736322e+00	1.613396685570478439e-03
7.784153005464479413e+00	1.583496574312448502e-03
7.814207650273223393e+00	4.272557634976692498e-05
7.844262295081967373e+00	-1.033707754686474800e-03
7.874316939890708689e+00	-1.286222133785486221e-03
7.904371584699452669e+00	-1.389830489642918110e-03
7.934426229508196649e+00	-1.984877046197652817e-03
7.964480874316937964e+00	-2.389878034591674805e-03
7.994535519125681944e+00	-3.079847665503621101e-03
8.024590163934425036e+00	-2.839694498106837273e-03
8.054644808743169904e+00	-2.561592031270265579e-03
8.084699453551911219e+00	-2.591170836240053177e-03
8.114754098360654311e+00	-2.957647666335105896e-03
8.144808743169399179e+00	-2.202049363404512405e-03
8.174863387978140494e+00	-1.649970654398202896e-03
8.204918032786883586e+00	-1.504975254647433758e-03
8.234972677595628454e+00	-1.825342071242630482e-03
8.265027322404371546e+00	-2.487769117578864098e-03
8.295081967213112861e+00	-4.129188135266304016e-03
8.325136612021857729e+00	-4.905064590275287628e-03
8.355191256830600821e+00	-6.561617366969585419e-03
8.385245901639342136e+00	-6.565436720848083496e-03
8.415300546448087005e+00	-6.346425972878932953e-03
8.445355191256830096e+00	-6.371258292347192764e-03
8.475409836065571412e+00	-5.870982538908720016e-03
8.505464480874316280e+00	-4.159565083682537079e-03
8.535519125683059372e+00	-4.572853446006774902e-03
8.565573770491802463e+00	-5.320644006133079529e-03
8.595628415300545555e+00	-5.904521793127059937e-03
8.625683060109288647e+00	-7.713548373430967331e-03
8.655737704918031739e+00	-8.005168288946151733e-03
8.685792349726774830e+00	-7.711820304393768311e-03
8.715846994535517922e+00	-6.412207614630460739e-03
8.745901639344261014e+00	-4.538489505648612976e-03
8.775956284153005882e+00	-4.032967612147331238e-03
8.806010928961747197e+00	-2.972765127196907997e-03
8.836065573770490289e+00	-2.009901218116283417e-03
8.866120218579235157e+00	-2.140596741810441017e-03
8.896174863387976472e+00	-1.355791027890518308e-04
8.926229508196719564e+00	7.869395194575190544e-04
8.956284153005464432e+00	2.390310633927583694e-03
8.986338797814207524e+00	3.568043466657400131e-03
9.016393442622948839e+00	4.713699687272310257e-03
9.046448087431693708e+00	7.411794271320104599e-03
9.076502732240436799e+00	7.640671916306018829e-03
9.106557377049178115e+00	9.163568727672100067e-03
9.136612021857922983e+00	8.816648274660110474e-03
9.166666666666666075e+00	7.386704441159963608e-03
9.196721311475409166e+00	5.577995907515287399e-03
9.226775956284152258e+00	5.156032741069793701e-03
9.256830601092895350e+00	5.588418804109096527e-03
9.286885245901638442e+00	6.657281890511512756e-03
9.316939890710381533e+00	7.110631093382835388e-03
9.346994535519124625e+00	6.932873744517564774e-03
9.377049180327867717e+00	7.165048271417617798e-03
9.407103825136612585e+00	8.825581520795822144e-03
9.437158469945353900e+00	9.818181395530700684e-03
9.467213114754096992e+00	1.065637078136205673e-02
9.497267759562841860e+00	1.140295527875423431e-02
9.527322404371583175e+00	1.065440755337476730e-02
9.557377049180326267e+00	8.627616800367832184e-03
9.587431693989071135e+00	6.475857459008693695e-03
9.617486338797814227e+00	3.380008274689316750e-03
9.647540983606555542e+00	9.706652490422129631e-04
9.677595628415300411e+00	-1.292273285798728466e-03
9.707650273224043502e+00	-4.186655394732952118e-03
9.737704918032784818e+00	-6.736590526998043060e-03
9.767759562841529686e+00	-9.827060624957084656e-03
9.797814207650272778e+00	-1.104317791759967804e-02
9.827868852459014093e+00	-1.071427948772907257e-02
9.857923497267758961e+00	-1.091215759515762329e-02
9.887978142076502053e+00	-1.013479940593242645e-02
9.918032786885245145e+00	-8.386824280023574829e-03
9.948087431693988236e+00	-7.138714194297790527e-03
9.978142076502731328e+00	-7.725632749497890472e-03
1.000819672131147442e+01	-7.871842943131923676e-03
1.003825136612021751e+01	-8.452860638499259949e-03
1.006830601092896060e+01	-9.161629714071750641e-03
1.009836065573770369e+01	-9.024819359183311462e-03
1.012841530054644856e+01	-9.385630488395690918e-03
1.015846994535518988e+01	-9.281500242650508881e-03
1.018852459016393297e+01	-8.440355770289897919e-03
1.021857923497267784e+01	-7.874120958149433136e-03
1.024863387978141915e+01	-7.462937384843826294e-03
1.027868852459016225e+01	-7.724187802523374557e-03
1.030874316939890711e+01	-7.584237959235906601e-03
1.033879781420765021e+01	-8.175056427717208862e-03
1.036885245901639152e+01	-8.220950141549110413e-03
1.039890710382513639e+01	-7.619910873472690582e-03
1.042896174863387948e+01	-6.703999824821949005e-03
1.045901639344262080e+01	-6.173654459416866302e-03
1.048907103825136566e+01	-4.517504479736089706e-03
1.051912568306010876e+01	-4.024862311780452728e-03
1.054918032786885185e+01	-2.901695668697357178e-03
1.057923497267759316e+01	-3.087419318035244942e-03
1.060928961748633803e+01	-3.934222739189863205e-03
1.063934426229508112e+01	-3.184541594237089157e-03
1.066939890710382244e+01	-3.515867050737142563e-03
1.069945355191256731e+01	-1.458267332054674625e-03
1.072950819672131040e+01	-1.009507570415735245e-03
1.075956284153005349e+01	-1.933903986355289817e-04
1.078961748633879658e+01	1.241249032318592072e-03
1.081967213114753967e+01	2.244378905743360519e-03
1.084972677595628276e+01	2.401675097644329071e-03
1.087978142076502586e+01	3.306743921712040901e-03
1.090983606557376895e+01	5.247587338089942932e-03
1.093989071038251204e+01	7.564417552202939987e-03
1.096994535519125513e+01	8.703890256583690643e-03
1.099999999999999822e+01	1.007612515240907669e-02
1.103005464480874132e+01	7.887875661253929138e-03
1.106010928961748618e+01	6.125633139163255692e-03
1.109016393442622750e+01	6.368210073560476303e-03
1.112021857923497059e+01	6.340786349028348923e-03
1.115027322404371546e+01	5.131877027451992035e-03
1.118032786885245677e+01	5.549438763409852982e-03
1.121038251366119987e+01	4.807846155017614365e-03
1.124043715846994473e+01	4.075714386999607086e-03
1.127049180327868783e+01	3.128971904516220093e-03
1.130054644808742914e+01	1.863950397819280624e-03
1.133060109289617401e+01	1.460673956898972392e-04
1.136065573770491710e+01	-2.859286963939666748e-03
1.139071038251365842e+01	-5.347091704607009888e-03
1.142076502732240328e+01	-7.079786155372858047e-03
1.145081967213114638e+01	-7.387217599898576736e-03
1.148087431693988947e+01	-7.675120141357183456e-03
1.151092896174863256e+01	-7.497429847717285156e-03
1.154098360655737565e+01	-8.045612834393978119e-03
1.157103825136611874e+01	-9.100639261305332184e-03
1.160109289617486183e+01	-9.486097842454910278e-03
1.163114754098360493e+01	-8.700649254024028778e-03
1.166120218579234802e+01	-7.472059689462184906e-03
1.169125683060109289e+01	-6.453720852732658386e-03
1.172131147540983420e+01	-5.343985743820667267e-03
1.175136612021857729e+01	-3.534710500389337540e-03
1.178142076502732216e+01	-2.830433659255504608e-03
1.181147540983606348e+01	-2.250204561278223991e-03
1.184153005464480657e+01	-2.217857865616679192e-03
1.187158469945355144e+01	-2.319825114682316780e-03
1.190163934426229453e+01	-2.152535831555724144e-03
1.193169398907103584e+01	-2.308850642293691635e-03
1.196174863387978071e+01	-8.079824619926512241e-04
1.199180327868852380e+01	8.766173850744962692e-04
1.202185792349726512e+01	1.260284800082445145e-03
1.205191256830600999e+01	3.237840021029114723e-03
1.208196721311475308e+01	4.845832474529743195e-03
1.211202185792349617e+01	5.130101926624774933e-03
1.214207650273223926e+01	6.147260777652263641e-03
1.217213114754098235e+01	5.995623301714658737e-03
1.220218579234972545e+01	5.233405157923698425e-03
1.223224043715846854e+01	5.362252704799175262e-03
1.226229508196721163e+01	5.760124884545803070e-03
1.229234972677595472e+01	6.175782531499862671e-03
1.232240437158469781e+01	6.199865136295557022e-03
1.235245901639344090e+01	5.110906437039375305e-03
1.238251366120218400e+01	3.968902863562107086e-03
1.241256830601092886e+01	3.472816897556185722e-03
1.244262295081967018e+01	3.300616517663002014e-03
1.247267759562841327e+01	4.366846755146980286e-03
1.250273224043715814e+01	5.595503840595483780e-03
1.253278688524589946e+01	5.382886622101068497e-03
1.256284153005464255e+01	7.009890861809253693e-03
1.259289617486338742e+01	5.690370220690965652e-03
1.262295081967213051e+01	4.276498686522245407e-03
1.265300546448087182e+01	3.583179786801338196e-03
1.268306010928961669e+01	2.532219048589468002e-03
1.271311475409835978e+01	2.324946224689483643e-03
1.274316939890710110e+01	2.526392694562673569e-03
1.277322404371584597e+01	2.947644796222448349e-03
1.280327868852458906e+01	3.636555047705769539e-03
1.283333333333333215e+01	1.436662976630032063e-03
1.286338797814207524e+01	-6.081000319682061672e-04
1.289344262295081833e+01	-1.596767804585397243e-03
1.292349726775956142e+01	-2.709917724132537842e-03
1.295355191256830452e+01	-3.625974059104919434e-03
1.298360655737704761e+01	-3.665007883682847023e-03
1.301366120218579070e+01	-3.625976387411355972e-03
1.304371584699453557e+01	-2.932299859821796417e-03
1.307377049180327688e+01	-3.295937785878777504e-03
1.310382513661201997e+01	-2.447568811476230621e-03
1.313387978142076484e+01	-2.031386364251375198e-03
1.316393442622950616e+01	-2.541997702792286873e-03
1.319398907103824925e+01	-3.324951278045773506e-03
1.322404371584699412e+01	-5.643706303089857101e-03
1.325409836065573721e+01	-7.436112500727176666e-03
1.328415300546447853e+01	-8.575946092605590820e-03
1.331420765027322339e+01	-1.057376991957426071e-02
1.334426229508196649e+01	-9.051611647009849548e-03
1.337431693989070780e+01	-1.005362253636121750e-02
1.340437158469945267e+01	-9.223204106092453003e-03
1.343442622950819576e+01	-9.148204699158668518e-03
1.346448087431693708e+01	-7.118556182831525803e-03
1.349453551912568194e+01	-4.281540866941213608e-03
1.352459016393442504e+01	-2.203400246798992157e-03
1.355464480874316813e+01	-1.388439559377729893e-03
1.358469945355191122e+01	-1.263802056200802326e-03
1.361475409836065431e+01	-2.565966220572590828e-03
1.364480874316939740e+01	-3.193952608853578568e-03
1.367486338797814049e+01	-5.210794042795896530e-03
1.370491803278688359e+01	-6.783006247133016586e-03
1.373497267759562668e+01	-6.579819601029157639e-03
1.376502732240437155e+01	-6.455760914832353592e-03
1.379508196721311286e+01	-5.257133394479751587e-03
1.382513661202185595e+01	-5.227567162364721298e-03
1.385519125683060082e+01	-5.043871700763702393e-03
1.388524590163934214e+01	-4.617070313543081284e-03
1.391530054644808523e+01	-5.983417388051748276e-03
1.394535519125683010e+01	-7.075353991240262985e-03
1.397540983606557319e+01	-7.665618322789669037e-03
1.400546448087431450e+01	-8.760714903473854065e-03
1.403551912568305937e+01	-8.738844655454158783e-03
1.406557377049180246e+01	-9.191549383103847504e-03
1.409562841530054378e+01	-8.849985897541046143e-03
1.412568306010928865e+01	-9.284767322242259979e-03
1.415573770491803174e+01	-8.738851174712181091e-03
1.418579234972677483e+01	-8.471830748021602631e-03
1.421584699453551792e+01	-8.521665818989276886e-03
1.424590163934426101e+01	-7.664971984922885895e-03
1.427595628415300411e+01	-6.087925285100936890e-03
1.430601092896174720e+01	-6.175031419843435287e-03
1.433606557377049029e+01	-6.101574748754501343e-03
1.436612021857923338e+01	-5.371983628720045090e-03
1.439617486338797825e+01	-3.974888473749160767e-03
1.442622950819671956e+01	-2.669358160346746445e-03
1.445628415300546266e+01	-1.660919399000704288e-03
1.448633879781420575e+01	-1.263507059775292873e-03
1.451639344262294884e+01	-2.286445349454879761e-03
1.454644808743169193e+01	-3.989334218204021454e-03
1.457650273224043502e+01	-4.990523681044578552e-03
1.460655737704917989e+01	-4.799786023795604706e-03
1.463661202185792121e+01	-6.038076709955930710e-03
1.466666666666666430e+01	-4.577306099236011505e-03
1.469672131147540917e+01	-3.163730492815375328e-03
1.472677595628415048e+01	-1.251198351383209229e-03
1.475683060109289357e+01	4.419443139340728521e-04
1.478688524590163844e+01	2.893931232392787933e-03
1.481693989071037976e+01	3.128834301605820656e-03
1.484699453551912285e+01	1.251533627510070801e-03
1.487704918032786772e+01	-1.950920326635241508e-03
1.490710382513661081e+01	-3.386502852663397789e-03
1.493715846994535212e+01	-5.035627633333206177e-03
1.496721311475409699e+01	-4.862384870648384094e-03
1.499726775956284008e+01	-4.086148459464311600e-03
1.502732240437158140e+01	-3.289958694949746132e-03
1.505737704918032627e+01	-2.503094961866736412e-03
1.508743169398906936e+01	-2.989278640598058701e-03
1.511748633879781245e+01	-3.841333556920289993e-03
1.514754098360655554e+01	-5.120963323861360550e-03
1.517759562841529863e+01	-5.103983916342258453e-03
1.520765027322404173e+01	-5.375951528549194336e-03
1.523770491803278482e+01	-4.658530931919813156e-03
1.526775956284152791e+01	-3.208665875717997551e-03
1.529781420765027100e+01	-8.389339782297611237e-04
1.532786885245901587e+01	1.817338168621063232e-03
1.535792349726775718e+01	3.102287184447050095e-03
1.538797814207650028e+01	1.572960871271789074e-03
1.541803278688524514e+01	4.616348305717110634e-04
1.544808743169398824e+01	-1.659915200434625149e-03
1.547814207650273133e+01	-4.286579322069883347e-03
1.550819672131147264e+01	-4.476120229810476303e-03
1.553825136612021574e+01	-4.549768753349781036e-03
1.556830601092895883e+01	-4.120540339499711990e-03
1.559836065573770369e+01	-3.177582053467631340e-03
1.562841530054644679e+01	-1.968662254512310028e-03
1.565846994535518988e+01	-1.794093754142522812e-03
1.568852459016393475e+01	-1.875969610409811139e-04
1.571857923497267429e+01	8.311877609230577946e-04
1.574863387978141738e+01	1.136830775067210197e-03
1.577868852459016225e+01	3.928253427147865295e-03
1.580874316939890534e+01	4.845584742724895477e-03
1.583879781420764843e+01	3.820893820375204086e-03
1.586885245901639330e+01	3.076475812122225761e-03
1.589890710382513639e+01	4.312316887080669403e-04
1.592896174863387593e+01	9.868021588772535324e-04
1.595901639344262080e+01	-7.183901034295558929e-04
1.598907103825136389e+01	-8.926128502935171127e-04
1.601912568306010698e+01	-1.847276114858686924e-03
1.604918032786885007e+01	-3.937094006687402725e-03
1.607923497267759672e+01	-5.677413661032915115e-03
1.610928961748633981e+01	-7.944672368466854095e-03
1.613934426229507935e+01	-8.105490356683731079e-03
1.616939890710382244e+01	-8.516472764313220978e-03
1.619945355191256553e+01	-7.321903482079505920e-03
1.622950819672130862e+01	-6.789353210479021072e-03
1.625956284153005527e+01	-7.737916428595781326e-03
1.628961748633879836e+01	-6.422651000320911407e-03
1.631967213114754145e+01	-6.533275824040174484e-03
1.634972677595628099e+01	-4.547622520476579666e-03
1.637978142076502408e+01	-3.090002574026584625e-03
1.640983606557376717e+01	-1.929191756062209606e-03
1.643989071038251382e+01	-1.165472858701832592e-04
1.646994535519125691e+01	3.059884184040129185e-04
1.650000000000000000e+01	1.862967852503061295e-03
