# Supplementary material for: Confocal interferometric scattering microscopy reveals 3D nanoscopic structure and dynamics in live cells
Source: Nat Commun. 2023 Apr 7;14:1962. doi: 10.1038/s41467-023-37497-7 (PMC10081331; doi:10.1038/s41467-023-37497-7)
Supplement: Supplementary file 15 — Source Data [file 41467_2023_37497_MOESM15_ESM.zip › Source Data Files/Figure_2/Figure_2_j/nucleus_line_topography_.txt]

# X	Y
0.000000000000000000e+00	6.009000539779663086e-01
3.005464480874316460e-02	5.999400019645690918e-01
6.010928961748632920e-02	6.039600372314453125e-01
9.016393442622949728e-02	6.073800325393676758e-01
1.202185792349726584e-01	6.165599822998046875e-01
1.502732240437158473e-01	6.232800483703613281e-01
1.803278688524589946e-01	6.258000135421752930e-01
2.103825136612021418e-01	6.246000528335571289e-01
2.404371584699453168e-01	6.234600543975830078e-01
2.704918032786884918e-01	6.222000122070312500e-01
3.005464480874316946e-01	6.175200343132019043e-01
3.306010928961747863e-01	6.201599836349487305e-01
3.606557377049179891e-01	6.105000376701354980e-01
3.907103825136611919e-01	5.917199850082397461e-01
4.207650273224042836e-01	5.820599794387817383e-01
4.508196721311474864e-01	5.723400115966796875e-01
4.808743169398906336e-01	5.679000616073608398e-01
5.109289617486337809e-01	5.702999830245971680e-01
5.409836065573769837e-01	5.643600225448608398e-01
5.710382513661201864e-01	5.625001192092895508e-01
6.010928961748633892e-01	5.619000196456909180e-01
6.311475409836064809e-01	5.575200319290161133e-01
6.612021857923495727e-01	5.579400658607482910e-01
6.912568306010928865e-01	5.551799535751342773e-01
7.213114754098359782e-01	5.591999888420104980e-01
7.513661202185790700e-01	5.571600198745727539e-01
7.814207650273223837e-01	5.628000497817993164e-01
8.114754098360654755e-01	5.633999705314636230e-01
8.415300546448085672e-01	5.678399801254272461e-01
8.715846994535518810e-01	5.626200437545776367e-01
9.016393442622949728e-01	5.598600506782531738e-01
9.316939890710381755e-01	5.547000169754028320e-01
9.617486338797812673e-01	5.482800602912902832e-01
9.918032786885245811e-01	5.413800477981567383e-01
1.021857923497267562e+00	5.381399989128112793e-01
1.051912568306010876e+00	5.412600636482238770e-01
1.081967213114753967e+00	5.461200475692749023e-01
1.112021857923497059e+00	5.487000346183776855e-01
1.142076502732240373e+00	5.540399551391601562e-01
1.172131147540983465e+00	5.572800636291503906e-01
1.202185792349726778e+00	5.514000654220581055e-01
1.232240437158469870e+00	5.391000509262084961e-01
1.262295081967212962e+00	5.302800536155700684e-01
1.292349726775956276e+00	5.222400426864624023e-01
1.322404371584699145e+00	5.222399830818176270e-01
1.352459016393442459e+00	5.221199989318847656e-01
1.382513661202185773e+00	5.385000109672546387e-01
1.412568306010928643e+00	5.480400323867797852e-01
1.442622950819671956e+00	5.544599890708923340e-01
1.472677595628415270e+00	5.506800413131713867e-01
1.502732240437158140e+00	5.486400127410888672e-01
1.532786885245901454e+00	5.446799993515014648e-01
1.562841530054644767e+00	5.418599843978881836e-01
1.592896174863387637e+00	5.402399897575378418e-01
1.622950819672130951e+00	5.402399897575378418e-01
1.653005464480874265e+00	5.411999821662902832e-01
1.683060109289617134e+00	5.446200370788574219e-01
1.713114754098360448e+00	5.457600355148315430e-01
1.743169398907103762e+00	5.442600250244140625e-01
1.773224043715846854e+00	5.416800379753112793e-01
1.803278688524589946e+00	5.341799855232238770e-01
1.833333333333333037e+00	5.248200297355651855e-01
1.863387978142076351e+00	5.127600431442260742e-01
1.893442622950819443e+00	5.046000480651855469e-01
1.923497267759562535e+00	5.013000369071960449e-01
1.953551912568305848e+00	5.044200420379638672e-01
1.983606557377049162e+00	5.063400268554687500e-01
2.013661202185792476e+00	5.134199857711791992e-01
2.043715846994535124e+00	5.160600543022155762e-01
2.073770491803278215e+00	5.199600458145141602e-01
2.103825136612021751e+00	5.252400636672973633e-01
2.133879781420764843e+00	5.284800529479980469e-01
2.163934426229507935e+00	5.334000587463378906e-01
2.193989071038251470e+00	5.297400355339050293e-01
2.224043715846994118e+00	5.314200520515441895e-01
2.254098360655737210e+00	5.344799757003784180e-01
2.284153005464480746e+00	5.350800156593322754e-01
2.314207650273223837e+00	5.341800451278686523e-01
2.344262295081966929e+00	5.363999605178833008e-01
2.374316939890710465e+00	5.383200049400329590e-01
2.404371584699453557e+00	5.371200442314147949e-01
2.434426229508196204e+00	5.353200435638427734e-01
2.464480874316939740e+00	5.307599902153015137e-01
2.494535519125682832e+00	5.263799428939819336e-01
2.524590163934425924e+00	5.236800312995910645e-01
2.554644808743169460e+00	5.257800221443176270e-01
2.584699453551912551e+00	5.312400460243225098e-01
2.614754098360655199e+00	5.427600145339965820e-01
2.644808743169398291e+00	5.561400651931762695e-01
2.674863387978141827e+00	5.574000477790832520e-01
2.704918032786884918e+00	5.611799955368041992e-01
2.734972677595628010e+00	5.616600513458251953e-01
2.765027322404371546e+00	5.624400377273559570e-01
2.795081967213114194e+00	5.616000294685363770e-01
2.825136612021857285e+00	5.606399774551391602e-01
2.855191256830600821e+00	5.605200529098510742e-01
2.885245901639343913e+00	5.595600008964538574e-01
2.915300546448087005e+00	5.595600008964538574e-01
2.945355191256830540e+00	5.591400265693664551e-01
2.975409836065573632e+00	5.591999888420104980e-01
3.005464480874316280e+00	5.546399950981140137e-01
3.035519125683059816e+00	5.572201013565063477e-01
3.065573770491802907e+00	5.560200214385986328e-01
3.095628415300545999e+00	5.604599714279174805e-01
3.125683060109289535e+00	5.698200464248657227e-01
3.155737704918032627e+00	5.856000185012817383e-01
3.185792349726775274e+00	5.968200564384460449e-01
3.215846994535518810e+00	6.060000658035278320e-01
3.245901639344261902e+00	6.054600477218627930e-01
3.275956284153004994e+00	6.027600169181823730e-01
3.306010928961748530e+00	5.971800684928894043e-01
3.336065573770491621e+00	5.958000421524047852e-01
3.366120218579234269e+00	5.968800783157348633e-01
3.396174863387977805e+00	6.010200381278991699e-01
3.426229508196720897e+00	6.027000546455383301e-01
3.456284153005463988e+00	6.037200689315795898e-01
3.486338797814207524e+00	6.124799847602844238e-01
3.516393442622950616e+00	6.247800588607788086e-01
3.546448087431693708e+00	6.337800025939941406e-01
3.576502732240436799e+00	6.438000798225402832e-01
3.606557377049179891e+00	6.513600349426269531e-01
3.636612021857922983e+00	6.557999849319458008e-01
3.666666666666666075e+00	6.595200300216674805e-01
3.696721311475409610e+00	6.601200103759765625e-01
3.726775956284152702e+00	6.590400934219360352e-01
3.756830601092895350e+00	6.604800224304199219e-01
3.786885245901638886e+00	6.585600376129150391e-01
3.816939890710381977e+00	6.560400128364562988e-01
3.846994535519125069e+00	6.829800009727478027e-01
3.877049180327868161e+00	7.412999868392944336e-01
3.907103825136611697e+00	7.912800908088684082e-01
3.937158469945354344e+00	8.279999494552612305e-01
3.967213114754098324e+00	8.303400278091430664e-01
3.997267759562840972e+00	8.332201242446899414e-01
4.027322404371584952e+00	8.343600034713745117e-01
4.057377049180327155e+00	8.377799987792968750e-01
4.087431693989070247e+00	8.448600769042968750e-01
4.117486338797814227e+00	8.493000268936157227e-01
4.147540983606556431e+00	8.568599820137023926e-01
4.177595628415300411e+00	8.620200157165527344e-01
4.207650273224043502e+00	8.665800094604492188e-01
4.237704918032785706e+00	8.668800592422485352e-01
4.267759562841529686e+00	8.664600253105163574e-01
4.297814207650272778e+00	8.664600253105163574e-01
4.327868852459015869e+00	8.659200668334960938e-01
4.357923497267758961e+00	8.667600750923156738e-01
4.387978142076502941e+00	8.694000244140625000e-01
4.418032786885245145e+00	8.769599795341491699e-01
4.448087431693988236e+00	8.841600418090820312e-01
4.478142076502732216e+00	8.859599828720092773e-01
4.508196721311474420e+00	8.892000317573547363e-01
4.538251366120218400e+00	8.920801281929016113e-01
4.568306010928961491e+00	8.930400609970092773e-01
4.598360655737704583e+00	8.997600674629211426e-01
4.628415300546447675e+00	9.084000587463378906e-01
4.658469945355190767e+00	9.109800457954406738e-01
4.688524590163933858e+00	9.065400362014770508e-01
4.718579234972676950e+00	9.037200212478637695e-01
4.748633879781420930e+00	8.992799520492553711e-01
4.778688524590163134e+00	8.973000645637512207e-01
4.808743169398907114e+00	9.011999964714050293e-01
4.838797814207650205e+00	9.023400545120239258e-01
4.868852459016392409e+00	8.964599370956420898e-01
4.898907103825136389e+00	8.931599855422973633e-01
4.928961748633879481e+00	8.932199478149414062e-01
4.959016393442622572e+00	8.995200395584106445e-01
4.989071038251365664e+00	9.146400690078735352e-01
5.019125683060108756e+00	9.244800806045532227e-01
5.049180327868851847e+00	9.339000582695007324e-01
5.079234972677594939e+00	9.465600252151489258e-01
5.109289617486338919e+00	9.561600685119628906e-01
5.139344262295081123e+00	9.624000787734985352e-01
5.169398907103825103e+00	9.636599421501159668e-01
5.199453551912568194e+00	9.678600430488586426e-01
5.229508196721310398e+00	9.721199870109558105e-01
5.259562841530054378e+00	9.714600443840026855e-01
5.289617486338796581e+00	9.775800704956054688e-01
5.319672131147540561e+00	9.765000343322753906e-01
5.349726775956283653e+00	9.768600463867187500e-01
5.379781420765026745e+00	9.772199392318725586e-01
5.409836065573769837e+00	9.694200754165649414e-01
5.439890710382512928e+00	9.607199430465698242e-01
5.469945355191256020e+00	9.565200805664062500e-01
5.499999999999999112e+00	9.544799923896789551e-01
5.530054644808743092e+00	9.528600573539733887e-01
5.560109289617485295e+00	9.573000073432922363e-01
5.590163934426228387e+00	9.612600207328796387e-01
5.620218579234972367e+00	9.633600115776062012e-01
5.650273224043714571e+00	9.677999615669250488e-01
5.680327868852458550e+00	9.689999818801879883e-01
5.710382513661201642e+00	9.687000513076782227e-01
5.740437158469944734e+00	9.680399894714355469e-01
5.770491803278687826e+00	9.660600423812866211e-01
5.800546448087430917e+00	9.583200216293334961e-01
5.830601092896174009e+00	9.531000256538391113e-01
5.860655737704917101e+00	9.424200057983398438e-01
5.890710382513661081e+00	9.357000589370727539e-01
5.920765027322403284e+00	9.247199892997741699e-01
5.950819672131147264e+00	9.157199859619140625e-01
5.980874316939890356e+00	9.107999801635742188e-01
6.010928961748632560e+00	9.060600399971008301e-01
6.040983606557376540e+00	9.016799926757812500e-01
6.071038251366119631e+00	8.978400230407714844e-01
6.101092896174862723e+00	8.893200159072875977e-01
6.131147540983605815e+00	8.852999806404113770e-01
6.161202185792348907e+00	8.794199824333190918e-01
6.191256830601091998e+00	8.785200119018554688e-01
6.221311475409835090e+00	8.782199621200561523e-01
6.251366120218579070e+00	8.793001174926757812e-01
6.281420765027321274e+00	8.787600398063659668e-01
6.311475409836065253e+00	8.772600293159484863e-01
6.341530054644808345e+00	8.723400235176086426e-01
6.371584699453550549e+00	8.707200288772583008e-01
6.401639344262294529e+00	8.677200078964233398e-01
6.431693989071037620e+00	8.652000427246093750e-01
6.461748633879780712e+00	8.638200759887695312e-01
6.491803278688523804e+00	8.653200268745422363e-01
6.521857923497267784e+00	8.651399612426757812e-01
6.551912568306009987e+00	8.650200963020324707e-01
6.581967213114753079e+00	8.609399795532226562e-01
6.612021857923497059e+00	8.525400161743164062e-01
6.642076502732239263e+00	8.428800702095031738e-01
6.672131147540983243e+00	8.278200030326843262e-01
6.702185792349726334e+00	8.189400434494018555e-01
6.732240437158468538e+00	8.129400014877319336e-01
6.762295081967212518e+00	8.027399778366088867e-01
6.792349726775955610e+00	7.990800142288208008e-01
6.822404371584698701e+00	7.955400347709655762e-01
6.852459016393441793e+00	7.945200204849243164e-01
6.882513661202185773e+00	7.951800227165222168e-01
6.912568306010927977e+00	7.946400642395019531e-01
6.942622950819671068e+00	7.957199811935424805e-01
6.972677595628415048e+00	7.982400059700012207e-01
7.002732240437157252e+00	8.010600209236145020e-01
7.032786885245901232e+00	8.003400564193725586e-01
7.062841530054644323e+00	7.814400792121887207e-01
7.092896174863387415e+00	7.581000328063964844e-01
7.122950819672130507e+00	7.308000326156616211e-01
7.153005464480873599e+00	7.149000167846679688e-01
7.183060109289616690e+00	7.078800201416015625e-01
7.213114754098359782e+00	6.997799873352050781e-01
7.243169398907102874e+00	6.928200125694274902e-01
7.273224043715845966e+00	6.850799918174743652e-01
7.303278688524589946e+00	6.714599728584289551e-01
7.333333333333332149e+00	6.547200679779052734e-01
7.363387978142075241e+00	6.407400369644165039e-01
7.393442622950819221e+00	6.248400807380676270e-01
7.423497267759561424e+00	6.096600294113159180e-01
7.453551912568305404e+00	5.980200171470642090e-01
7.483606557377048496e+00	5.942999720573425293e-01
7.513661202185790700e+00	5.827199816703796387e-01
7.543715846994534679e+00	5.756999850273132324e-01
7.573770491803277771e+00	5.706599950790405273e-01
7.603825136612020863e+00	5.660400390625000000e-01
7.633879781420763955e+00	5.659199953079223633e-01
7.663934426229507935e+00	5.663400888442993164e-01
7.693989071038250138e+00	5.589600205421447754e-01
7.724043715846994118e+00	5.647800564765930176e-01
7.754098360655736322e+00	5.534399747848510742e-01
7.784153005464479413e+00	5.499600172042846680e-01
7.814207650273223393e+00	5.352600812911987305e-01
7.844262295081967373e+00	5.221200585365295410e-01
7.874316939890708689e+00	5.169000625610351562e-01
7.904371584699452669e+00	5.109000802040100098e-01
7.934426229508196649e+00	5.050800442695617676e-01
7.964480874316937964e+00	5.046600103378295898e-01
7.994535519125681944e+00	5.054400563240051270e-01
8.024590163934425036e+00	5.072400569915771484e-01
8.054644808743169904e+00	5.159999728202819824e-01
8.084699453551911219e+00	5.209200382232666016e-01
8.114754098360654311e+00	5.259000062942504883e-01
8.144808743169399179e+00	5.267400741577148438e-01
8.174863387978140494e+00	5.268599987030029297e-01
8.204918032786883586e+00	5.224800109863281250e-01
8.234972677595628454e+00	5.180400013923645020e-01
8.265027322404371546e+00	5.144400596618652344e-01
8.295081967213112861e+00	5.025600194931030273e-01
8.325136612021857729e+00	4.956000447273254395e-01
8.355191256830600821e+00	4.884600043296813965e-01
8.385245901639342136e+00	4.772400259971618652e-01
8.415300546448087005e+00	4.642200469970703125e-01
8.445355191256830096e+00	4.584600329399108887e-01
8.475409836065571412e+00	4.533600211143493652e-01
8.505464480874316280e+00	4.485600590705871582e-01
8.535519125683059372e+00	4.488600194454193115e-01
8.565573770491802463e+00	4.587600827217102051e-01
8.595628415300545555e+00	4.659000337123870850e-01
8.625683060109288647e+00	4.693199992179870605e-01
8.655737704918031739e+00	4.782000482082366943e-01
8.685792349726774830e+00	4.824000298976898193e-01
8.715846994535517922e+00	4.830599725246429443e-01
8.745901639344261014e+00	4.975800514221191406e-01
8.775956284153005882e+00	5.119199752807617188e-01
8.806010928961747197e+00	5.275200009346008301e-01
8.836065573770490289e+00	5.391600728034973145e-01
8.866120218579235157e+00	5.154600143432617188e-01
8.896174863387976472e+00	5.496000051498413086e-01
8.926229508196719564e+00	5.780400037765502930e-01
8.956284153005464432e+00	5.958000421524047852e-01
8.986338797814207524e+00	6.083400845527648926e-01
9.016393442622948839e+00	6.189600825309753418e-01
9.046448087431693708e+00	6.250200271606445312e-01
9.076502732240436799e+00	6.274200081825256348e-01
9.106557377049178115e+00	6.235800385475158691e-01
9.136612021857922983e+00	6.265800595283508301e-01
9.166666666666666075e+00	6.387600302696228027e-01
9.196721311475409166e+00	6.514800190925598145e-01
9.226775956284152258e+00	6.640200018882751465e-01
9.256830601092895350e+00	6.672000288963317871e-01
9.286885245901638442e+00	6.667801141738891602e-01
9.316939890710381533e+00	6.726000308990478516e-01
9.346994535519124625e+00	6.758400201797485352e-01
9.377049180327867717e+00	6.862200498580932617e-01
9.407103825136612585e+00	6.892800331115722656e-01
9.437158469945353900e+00	6.909600496292114258e-01
9.467213114754096992e+00	6.873000264167785645e-01
9.497267759562841860e+00	6.858600378036499023e-01
9.527322404371583175e+00	6.890999674797058105e-01
9.557377049180326267e+00	6.947999596595764160e-01
9.587431693989071135e+00	7.083600163459777832e-01
9.617486338797814227e+00	7.213200330734252930e-01
9.647540983606555542e+00	7.390199899673461914e-01
9.677595628415300411e+00	7.560001015663146973e-01
9.707650273224043502e+00	7.710599899291992188e-01
9.737704918032784818e+00	7.803000211715698242e-01
9.767759562841529686e+00	7.868400812149047852e-01
9.797814207650272778e+00	7.890599966049194336e-01
9.827868852459014093e+00	7.818000316619873047e-01
9.857923497267758961e+00	7.720200419425964355e-01
9.887978142076502053e+00	7.662600278854370117e-01
9.918032786885245145e+00	7.685400247573852539e-01
9.948087431693988236e+00	7.749000787734985352e-01
9.978142076502731328e+00	7.821000218391418457e-01
1.000819672131147442e+01	7.887600660324096680e-01
1.003825136612021751e+01	7.999800443649291992e-01
1.006830601092896060e+01	8.077200055122375488e-01
1.009836065573770369e+01	8.140199780464172363e-01
1.012841530054644856e+01	8.136600255966186523e-01
1.015846994535518988e+01	8.108400106430053711e-01
1.018852459016393297e+01	8.052600622177124023e-01
1.021857923497267784e+01	8.010600209236145020e-01
1.024863387978141915e+01	7.990199923515319824e-01
1.027868852459016225e+01	8.002799749374389648e-01
1.030874316939890711e+01	8.027399778366088867e-01
1.033879781420765021e+01	8.016600608825683594e-01
1.036885245901639152e+01	7.980599999427795410e-01
1.039890710382513639e+01	7.689000368118286133e-01
1.042896174863387948e+01	7.452000379562377930e-01
1.045901639344262080e+01	7.301999926567077637e-01
1.048907103825136566e+01	7.208400964736938477e-01
1.051912568306010876e+01	7.156199812889099121e-01
1.054918032786885185e+01	7.144800424575805664e-01
1.057923497267759316e+01	7.135199308395385742e-01
1.060928961748633803e+01	7.123800516128540039e-01
1.063934426229508112e+01	7.101600766181945801e-01
1.066939890710382244e+01	7.052999734878540039e-01
1.069945355191256731e+01	6.976799964904785156e-01
1.072950819672131040e+01	6.903000473976135254e-01
1.075956284153005349e+01	6.773401498794555664e-01
1.078961748633879658e+01	6.672599911689758301e-01
1.081967213114753967e+01	6.575400233268737793e-01
1.084972677595628276e+01	6.464400291442871094e-01
1.087978142076502586e+01	6.378000378608703613e-01
1.090983606557376895e+01	6.259200572967529297e-01
1.093989071038251204e+01	6.134400367736816406e-01
1.096994535519125513e+01	6.005400419235229492e-01
1.099999999999999822e+01	5.838600397109985352e-01
1.103005464480874132e+01	5.710800290107727051e-01
1.106010928961748618e+01	5.630999803543090820e-01
1.109016393442622750e+01	5.535599589347839355e-01
1.112021857923497059e+01	5.479800105094909668e-01
1.115027322404371546e+01	5.416200757026672363e-01
1.118032786885245677e+01	5.403000116348266602e-01
1.121038251366119987e+01	5.365200638771057129e-01
1.124043715846994473e+01	5.320200920104980469e-01
1.127049180327868783e+01	5.298000574111938477e-01
1.130054644808742914e+01	5.254800319671630859e-01
1.133060109289617401e+01	5.134800076484680176e-01
1.136065573770491710e+01	4.920600354671478271e-01
1.139071038251365842e+01	4.736400246620178223e-01
1.142076502732240328e+01	4.618800282478332520e-01
1.145081967213114638e+01	4.494000375270843506e-01
1.148087431693988947e+01	4.383000433444976807e-01
1.151092896174863256e+01	4.292400479316711426e-01
1.154098360655737565e+01	4.174800515174865723e-01
1.157103825136611874e+01	4.079999923706054688e-01
1.160109289617486183e+01	4.020000398159027100e-01
1.163114754098360493e+01	3.958800435066223145e-01
1.166120218579234802e+01	3.869400322437286377e-01
1.169125683060109289e+01	3.780000507831573486e-01
1.172131147540983420e+01	3.726600110530853271e-01
1.175136612021857729e+01	3.657600283622741699e-01
1.178142076502732216e+01	3.371399939060211182e-01
1.181147540983606348e+01	3.051600158214569092e-01
1.184153005464480657e+01	3.097200095653533936e-01
1.187158469945355144e+01	2.912999987602233887e-01
1.190163934426229453e+01	2.907000184059143066e-01
1.193169398907103584e+01	3.016800284385681152e-01
1.196174863387978071e+01	2.973000109195709229e-01
1.199180327868852380e+01	2.809199988842010498e-01
1.202185792349726512e+01	2.817000448703765869e-01
1.205191256830600999e+01	2.752200067043304443e-01
1.208196721311475308e+01	2.712600529193878174e-01
1.211202185792349617e+01	2.707800269126892090e-01
1.214207650273223926e+01	2.686800360679626465e-01
1.217213114754098235e+01	2.655600607395172119e-01
1.220218579234972545e+01	2.661600410938262939e-01
1.223224043715846854e+01	2.689800262451171875e-01
1.226229508196721163e+01	2.493600100278854370e-01
1.229234972677595472e+01	2.578200399875640869e-01
1.232240437158469781e+01	2.507400214672088623e-01
1.235245901639344090e+01	2.521800100803375244e-01
1.238251366120218400e+01	2.480400353670120239e-01
1.241256830601092886e+01	2.639999985694885254e-01
1.244262295081967018e+01	2.695200145244598389e-01
1.247267759562841327e+01	2.646000087261199951e-01
1.250273224043715814e+01	2.604600191116333008e-01
1.253278688524589946e+01	2.602800428867340088e-01
1.256284153005464255e+01	2.590799927711486816e-01
1.259289617486338742e+01	2.547600269317626953e-01
1.262295081967213051e+01	2.552400231361389160e-01
1.265300546448087182e+01	2.757000029087066650e-01
1.268306010928961669e+01	2.851200401782989502e-01
1.271311475409835978e+01	2.953200340270996094e-01
1.274316939890710110e+01	2.898600101470947266e-01
1.277322404371584597e+01	2.847000062465667725e-01
1.280327868852458906e+01	2.874600291252136230e-01
1.283333333333333215e+01	2.935799956321716309e-01
1.286338797814207524e+01	3.217200040817260742e-01
1.289344262295081833e+01	3.307800590991973877e-01
1.292349726775956142e+01	3.403200507164001465e-01
1.295355191256830452e+01	3.411000370979309082e-01
1.298360655737704761e+01	3.399600386619567871e-01
1.301366120218579070e+01	3.412800431251525879e-01
1.304371584699453557e+01	3.429600000381469727e-01
1.307377049180327688e+01	3.456000089645385742e-01
1.310382513661201997e+01	3.445800244808197021e-01
1.313387978142076484e+01	3.440400063991546631e-01
1.316393442622950616e+01	3.502800166606903076e-01
1.319398907103824925e+01	3.602400124073028564e-01
1.322404371584699412e+01	3.747000098228454590e-01
1.325409836065573721e+01	3.931800127029418945e-01
1.328415300546447853e+01	4.099799990653991699e-01
1.331420765027322339e+01	4.273799955844879150e-01
1.334426229508196649e+01	4.390800595283508301e-01
1.337431693989070780e+01	4.440000653266906738e-01
1.340437158469945267e+01	4.455600380897521973e-01
1.343442622950819576e+01	4.397400021553039551e-01
1.346448087431693708e+01	4.285200238227844238e-01
1.349453551912568194e+01	4.186800122261047363e-01
1.352459016393442504e+01	4.098600447177886963e-01
1.355464480874316813e+01	4.054799973964691162e-01
1.358469945355191122e+01	4.083600044250488281e-01
1.361475409836065431e+01	4.178400635719299316e-01
1.364480874316939740e+01	4.214400351047515869e-01
1.367486338797814049e+01	4.264200329780578613e-01
1.370491803278688359e+01	4.334999918937683105e-01
1.373497267759562668e+01	4.421400129795074463e-01
1.376502732240437155e+01	4.503000378608703613e-01
1.379508196721311286e+01	4.519800245761871338e-01
1.382513661202185595e+01	4.526400566101074219e-01
1.385519125683060082e+01	4.534200727939605713e-01
1.388524590163934214e+01	4.515000283718109131e-01
1.391530054644808523e+01	4.540200233459472656e-01
1.394535519125683010e+01	4.542600512504577637e-01
1.397540983606557319e+01	4.580400586128234863e-01
1.400546448087431450e+01	4.621800482273101807e-01
1.403551912568305937e+01	4.663200378417968750e-01
1.406557377049180246e+01	4.668000340461730957e-01
1.409562841530054378e+01	4.663800299167633057e-01
1.412568306010928865e+01	4.657800197601318359e-01
1.415573770491803174e+01	4.626600146293640137e-01
1.418579234972677483e+01	4.607400000095367432e-01
1.421584699453551792e+01	4.641000330448150635e-01
1.424590163934426101e+01	4.639200270175933838e-01
1.427595628415300411e+01	4.675800204277038574e-01
1.430601092896174720e+01	4.643400311470031738e-01
1.433606557377049029e+01	4.620000422000885010e-01
1.436612021857923338e+01	4.581600129604339600e-01
1.439617486338797825e+01	4.497000277042388916e-01
1.442622950819671956e+01	4.488000273704528809e-01
1.445628415300546266e+01	4.473600387573242188e-01
1.448633879781420575e+01	4.449600279331207275e-01
1.451639344262294884e+01	4.371600151062011719e-01
1.454644808743169193e+01	4.384800493717193604e-01
1.457650273224043502e+01	4.382399916648864746e-01
1.460655737704917989e+01	4.411800503730773926e-01
1.463661202185792121e+01	4.440600275993347168e-01
1.466666666666666430e+01	4.514400362968444824e-01
1.469672131147540917e+01	4.615799784660339355e-01
1.472677595628415048e+01	4.723799824714660645e-01
1.475683060109289357e+01	4.818000197410583496e-01
1.478688524590163844e+01	4.912200570106506348e-01
1.481693989071037976e+01	4.923000335693359375e-01
1.484699453551912285e+01	4.903800487518310547e-01
1.487704918032786772e+01	4.829400181770324707e-01
1.490710382513661081e+01	4.788599908351898193e-01
1.493715846994535212e+01	4.734000265598297119e-01
1.496721311475409699e+01	4.650600552558898926e-01
1.499726775956284008e+01	4.573200345039367676e-01
1.502732240437158140e+01	4.531800150871276855e-01
1.505737704918032627e+01	4.424399733543395996e-01
1.508743169398906936e+01	4.289999902248382568e-01
1.511748633879781245e+01	4.274400770664215088e-01
1.514754098360655554e+01	4.204199910163879395e-01
1.517759562841529863e+01	4.183799624443054199e-01
1.520765027322404173e+01	4.129199981689453125e-01
1.523770491803278482e+01	4.062000215053558350e-01
1.526775956284152791e+01	4.004999995231628418e-01
1.529781420765027100e+01	3.958800435066223145e-01
1.532786885245901587e+01	3.913800120353698730e-01
1.535792349726775718e+01	3.904200196266174316e-01
1.538797814207650028e+01	3.923400044441223145e-01
1.541803278688524514e+01	3.921599984169006348e-01
1.544808743169398824e+01	3.940200209617614746e-01
1.547814207650273133e+01	3.972000181674957275e-01
1.550819672131147264e+01	3.966000378131866455e-01
1.553825136612021574e+01	3.981000185012817383e-01
1.556830601092895883e+01	4.044600129127502441e-01
1.559836065573770369e+01	4.077600538730621338e-01
1.562841530054644679e+01	4.161000251770019531e-01
1.565846994535518988e+01	4.156800210475921631e-01
1.568852459016393475e+01	4.147800505161285400e-01
1.571857923497267429e+01	4.180800318717956543e-01
1.574863387978141738e+01	4.189200401306152344e-01
1.577868852459016225e+01	4.302000403404235840e-01
1.580874316939890534e+01	4.406999945640563965e-01
1.583879781420764843e+01	4.462200105190277100e-01
1.586885245901639330e+01	4.546800553798675537e-01
1.589890710382513639e+01	4.639200270175933838e-01
1.592896174863387593e+01	4.581000208854675293e-01
1.595901639344262080e+01	4.653600156307220459e-01
1.598907103825136389e+01	4.692000448703765869e-01
1.601912568306010698e+01	4.730400145053863525e-01
1.604918032786885007e+01	4.819799959659576416e-01
1.607923497267759672e+01	5.112000703811645508e-01
1.610928961748633981e+01	5.080800056457519531e-01
1.613934426229507935e+01	4.989600181579589844e-01
1.616939890710382244e+01	4.941600263118743896e-01
1.619945355191256553e+01	4.905600547790527344e-01
1.622950819672130862e+01	4.884000420570373535e-01
1.625956284153005527e+01	4.891799986362457275e-01
1.628961748633879836e+01	4.873200356960296631e-01
1.631967213114754145e+01	4.877400398254394531e-01
1.634972677595628099e+01	4.858199954032897949e-01
1.637978142076502408e+01	4.889400601387023926e-01
1.640983606557376717e+01	4.944000244140625000e-01
1.643989071038251382e+01	5.073600411415100098e-01
1.646994535519125691e+01	5.228999853134155273e-01
1.650000000000000000e+01	5.372999906539916992e-01
