# Supplementary material for: Confocal interferometric scattering microscopy reveals 3D nanoscopic structure and dynamics in live cells
Source: Nat Commun. 2023 Apr 7;14:1962. doi: 10.1038/s41467-023-37497-7 (PMC10081331; doi:10.1038/s41467-023-37497-7)
Supplement: Supplementary file 15 — Source Data [file 41467_2023_37497_MOESM15_ESM.zip › Source Data Files/Figure_2/Figure_2_l/RMS-line-cut_.txt]

# X	Y
0.000000000000000000e+00	1.155001831054687500e+01
3.103448275862068922e-02	9.075012207031250000e+00
6.206896551724137845e-02	2.174987792968750000e+00
9.310344827586206073e-02	0.000000000000000000e+00
1.241379310344827569e-01	2.400024414062500000e+00
1.551724137931034531e-01	7.125000000000000000e+00
1.862068965517241215e-01	2.707504272460937500e+01
2.172413793103448176e-01	3.375000000000000000e+01
2.482758620689655138e-01	4.335000610351562500e+01
2.793103448275862100e-01	4.785003662109375000e+01
3.103448275862069061e-01	5.182504272460937500e+01
3.413793103448276023e-01	5.152499389648437500e+01
3.724137931034482429e-01	6.427499389648437500e+01
4.034482758620689391e-01	7.395001220703125000e+01
4.344827586206896353e-01	8.385000610351562500e+01
4.655172413793103314e-01	9.090005493164062500e+01
4.965517241379310276e-01	9.225006103515625000e+01
5.275862068965516682e-01	9.330001831054687500e+01
5.586206896551724199e-01	9.337503051757812500e+01
5.896551724137930606e-01	9.007501220703125000e+01
6.206896551724138122e-01	8.835003662109375000e+01
6.517241379310344529e-01	9.030001831054687500e+01
6.827586206896552046e-01	9.352499389648437500e+01
7.137931034482758452e-01	9.937503051757812500e+01
7.448275862068964859e-01	1.050750122070312500e+02
7.758620689655172376e-01	1.086750183105468750e+02
8.068965517241378782e-01	1.113750000000000000e+02
8.379310344827586299e-01	1.058999938964843750e+02
8.689655172413792705e-01	1.020000305175781250e+02
9.000000000000000222e-01	1.029750061035156250e+02
