# Supplementary material for: Confocal interferometric scattering microscopy reveals 3D nanoscopic structure and dynamics in live cells
Source: Nat Commun. 2023 Apr 7;14:1962. doi: 10.1038/s41467-023-37497-7 (PMC10081331; doi:10.1038/s41467-023-37497-7)
Supplement: Supplementary file 15 — Source Data [file 41467_2023_37497_MOESM15_ESM.zip › Source Data Files/Figure_3/Fig.3_k/contrast-line-cuts_x1_.txt]

# T	Y
0.000000000000000000e+00	-2.577300000000000077e-02
1.000000000000000000e+00	-9.382000000000000062e-02
2.000000000000000000e+00	-5.729700000000000071e-02
3.000000000000000000e+00	-5.753199999999999981e-02
4.000000000000000000e+00	-7.320300000000000418e-02
5.000000000000000000e+00	1.235900000000000019e-02
6.000000000000000000e+00	-3.668300000000000033e-02
7.000000000000000000e+00	-3.130100000000000243e-02
8.000000000000000000e+00	1.641400000000000081e-01
9.000000000000000000e+00	-2.551499999999999949e-02
1.000000000000000000e+01	-1.488140000000000018e-01
1.100000000000000000e+01	-2.034809999999999952e-01
1.200000000000000000e+01	-1.350270000000000081e-01
1.300000000000000000e+01	1.462100000000000066e-01
1.400000000000000000e+01	1.073370000000000019e-01
1.500000000000000000e+01	-5.536100000000000049e-02
