# Supplementary material for: Confocal interferometric scattering microscopy reveals 3D nanoscopic structure and dynamics in live cells
Source: Nat Commun. 2023 Apr 7;14:1962. doi: 10.1038/s41467-023-37497-7 (PMC10081331; doi:10.1038/s41467-023-37497-7)
Supplement: Supplementary file 15 — Source Data [file 41467_2023_37497_MOESM15_ESM.zip › Source Data Files/Figure_3/Fig.3_k/contrast-line-cuts_x2_.txt]

# T	Y
0.000000000000000000e+00	-1.958999999999999804e-03
1.000000000000000000e+00	-6.625399999999999345e-02
2.000000000000000000e+00	3.038000000000000075e-02
3.000000000000000000e+00	2.935599999999999876e-01
4.000000000000000000e+00	8.608599999999999586e-02
5.000000000000000000e+00	-3.855299999999999699e-02
6.000000000000000000e+00	-1.348199999999999919e-02
7.000000000000000000e+00	1.663560000000000039e-01
8.000000000000000000e+00	1.848699999999999996e-02
9.000000000000000000e+00	-1.062030000000000057e-01
1.000000000000000000e+01	2.350400000000000059e-02
1.100000000000000000e+01	6.262299999999999811e-02
1.200000000000000000e+01	-3.361800000000000205e-02
1.300000000000000000e+01	5.169900000000000190e-02
1.400000000000000000e+01	7.417999999999999594e-02
1.500000000000000000e+01	2.448450000000000071e-01
