# Supplementary material for: Confocal interferometric scattering microscopy reveals 3D nanoscopic structure and dynamics in live cells
Source: Nat Commun. 2023 Apr 7;14:1962. doi: 10.1038/s41467-023-37497-7 (PMC10081331; doi:10.1038/s41467-023-37497-7)
Supplement: Supplementary file 15 — Source Data [file 41467_2023_37497_MOESM15_ESM.zip › Source Data Files/Figure_3/Fig.3_k/contrast-line-cuts_x3_.txt]

# T	Y
0.000000000000000000e+00	3.654649999999999843e-01
1.000000000000000000e+00	2.610799999999999926e-02
2.000000000000000000e+00	1.742920000000000025e-01
3.000000000000000000e+00	2.065589999999999926e-01
4.000000000000000000e+00	-3.684000000000000209e-03
5.000000000000000000e+00	-1.011949999999999933e-01
6.000000000000000000e+00	1.489860000000000073e-01
7.000000000000000000e+00	-3.086000000000000201e-03
8.000000000000000000e+00	-1.657969999999999999e-01
9.000000000000000000e+00	-1.778329999999999911e-01
1.000000000000000000e+01	-2.308129999999999904e-01
1.100000000000000000e+01	-2.404999999999999846e-02
1.200000000000000000e+01	4.324999999999999852e-03
1.300000000000000000e+01	3.459059999999999913e-01
1.400000000000000000e+01	-6.723099999999999909e-02
1.500000000000000000e+01	-1.577129999999999921e-01
