# Supplementary material for: Confocal interferometric scattering microscopy reveals 3D nanoscopic structure and dynamics in live cells
Source: Nat Commun. 2023 Apr 7;14:1962. doi: 10.1038/s41467-023-37497-7 (PMC10081331; doi:10.1038/s41467-023-37497-7)
Supplement: Supplementary file 15 — Source Data [file 41467_2023_37497_MOESM15_ESM.zip › Source Data Files/Figure_3/Fig.3_k/contrast-line-cuts_x4_.txt]

# T	Y
0.000000000000000000e+00	4.432000000000000176e-03
1.000000000000000000e+00	1.016000000000000063e-02
2.000000000000000000e+00	-1.337499999999999974e-02
3.000000000000000000e+00	-2.389399999999999857e-02
4.000000000000000000e+00	-8.388299999999999923e-02
5.000000000000000000e+00	-4.559900000000000064e-02
6.000000000000000000e+00	-1.703520000000000034e-01
7.000000000000000000e+00	2.243200000000000055e-02
8.000000000000000000e+00	-3.900800000000000101e-02
9.000000000000000000e+00	1.587300000000000169e-02
1.000000000000000000e+01	-4.853999999999999808e-03
1.100000000000000000e+01	-3.463049999999999740e-01
1.200000000000000000e+01	-3.438720000000000110e-01
1.300000000000000000e+01	2.135799999999999851e-02
1.400000000000000000e+01	8.347999999999999518e-03
1.500000000000000000e+01	-4.908499999999999669e-02
