# Supplementary material for: Confocal interferometric scattering microscopy reveals 3D nanoscopic structure and dynamics in live cells
Source: Nat Commun. 2023 Apr 7;14:1962. doi: 10.1038/s41467-023-37497-7 (PMC10081331; doi:10.1038/s41467-023-37497-7)
Supplement: Supplementary file 15 — Source Data [file 41467_2023_37497_MOESM15_ESM.zip › Source Data Files/Figure_4/Fig.4_e/ER_fl_linecut_.txt]

# X	Y
0.000000000000000000e+00	7.624600000000000932e+01
3.007999999999999910e-02	5.585499999999998977e+01
6.015999999999999820e-02	1.074170000000000016e+02
9.024000000000000077e-02	2.108499999999999375e+01
1.203300000000000064e-01	6.720300000000000296e+01
1.504099999999999882e-01	1.276310000000000002e+02
1.804900000000000115e-01	1.280670000000000073e+02
2.105700000000000072e-01	1.090459999999999923e+02
2.406500000000000028e-01	4.193000000000000682e+01
2.707300000000000262e-01	8.615899999999999181e+01
3.008100000000000218e-01	3.083799999999999386e+01
3.308900000000000174e-01	3.149100000000001387e+01
3.609800000000000231e-01	3.869399999999998840e+01
3.910600000000000187e-01	1.061199999999999477e+01
4.211400000000000143e-01	1.100199999999999534e+01
4.512200000000000100e-01	4.251200000000000045e+01
4.813000000000000056e-01	9.391200000000000614e+01
5.113799999999999457e-01	3.973799999999999955e+01
5.414600000000000524e-01	7.109499999999999886e+01
5.715500000000000025e-01	2.097299999999999898e+01
6.016299999999999981e-01	4.623400000000000887e+01
6.317099999999999937e-01	3.506000000000000227e+01
6.617899999999999894e-01	4.999999999995452526e-03
6.918699999999999850e-01	6.158899999999999864e+01
7.219499999999999806e-01	7.246000000000000796e+01
7.520299999999999763e-01	6.748900000000000432e+01
7.821099999999999719e-01	1.136790000000000020e+02
8.122000000000000330e-01	7.681100000000000705e+01
8.422800000000000287e-01	8.256800000000001205e+01
8.723600000000000243e-01	5.408000000000001251e+01
9.024400000000000199e-01	1.066339999999999861e+02
9.325200000000000156e-01	1.192899999999999920e+02
9.626000000000000112e-01	7.345500000000001251e+01
9.926800000000000068e-01	1.061779999999999973e+02
1.022769999999999957e+00	1.377849999999999966e+02
1.052850000000000064e+00	2.034789999999999850e+02
1.082929999999999948e+00	2.674669999999999845e+02
1.113010000000000055e+00	2.169010000000000105e+02
1.143089999999999939e+00	2.307309999999999945e+02
1.173170000000000046e+00	3.760079999999999814e+02
1.203249999999999931e+00	4.747089999999999463e+02
1.233340000000000103e+00	5.867440000000000282e+02
1.263419999999999987e+00	6.647019999999999982e+02
1.293500000000000094e+00	5.580099999999999909e+02
1.323579999999999979e+00	4.804539999999999509e+02
1.353660000000000085e+00	4.906299999999999955e+02
1.383739999999999970e+00	4.075110000000000241e+02
1.413820000000000077e+00	2.823140000000000214e+02
1.443899999999999961e+00	2.414390000000000214e+02
1.473989999999999911e+00	2.308310000000000173e+02
1.504070000000000018e+00	1.631429999999999723e+02
1.534149999999999903e+00	1.250889999999999986e+02
1.564230000000000009e+00	9.486000000000001364e+01
1.594309999999999894e+00	7.935499999999998977e+01
1.624390000000000001e+00	1.664830000000000041e+02
1.654470000000000107e+00	1.043009999999999877e+02
1.684560000000000057e+00	2.985800000000000409e+01
