# Supplementary material for: Confocal interferometric scattering microscopy reveals 3D nanoscopic structure and dynamics in live cells
Source: Nat Commun. 2023 Apr 7;14:1962. doi: 10.1038/s41467-023-37497-7 (PMC10081331; doi:10.1038/s41467-023-37497-7)
Supplement: Supplementary file 15 — Source Data [file 41467_2023_37497_MOESM15_ESM.zip › Source Data Files/Figure_4/Fig.4_e/iscat_linecut_.txt]

# X	Y
0.000000000000000000e+00	-2.170199999999999907e-02
3.007999999999999910e-02	-8.278999999999999901e-03
6.015999999999999820e-02	3.933999999999999997e-03
9.024000000000000077e-02	1.283699999999999945e-02
1.203300000000000064e-01	1.735799999999999843e-02
1.504099999999999882e-01	7.716999999999999901e-03
1.804900000000000115e-01	2.103999999999999967e-03
2.105700000000000072e-01	-7.039999999999999817e-04
2.406500000000000028e-01	-1.276999999999999923e-03
2.707300000000000262e-01	-1.284700000000000078e-02
3.008100000000000218e-01	-2.264999999999999999e-02
3.308900000000000174e-01	-2.878199999999999856e-02
3.609800000000000231e-01	-2.843000000000000041e-02
3.910600000000000187e-01	-7.971999999999999920e-03
4.211400000000000143e-01	3.239999999999999825e-03
4.512200000000000100e-01	9.983999999999999819e-03
4.813000000000000056e-01	2.106099999999999986e-02
5.113799999999999457e-01	1.403300000000000033e-02
5.414600000000000524e-01	8.517999999999999530e-03
5.715500000000000025e-01	1.634199999999999889e-02
6.016299999999999981e-01	1.580900000000000014e-02
6.317099999999999937e-01	1.051099999999999951e-02
6.617899999999999894e-01	8.677000000000000685e-03
6.918699999999999850e-01	1.582599999999999979e-02
7.219499999999999806e-01	2.277399999999999911e-02
7.520299999999999763e-01	2.929800000000000113e-02
7.821099999999999719e-01	3.816699999999999954e-02
8.122000000000000330e-01	3.797600000000000281e-02
8.422800000000000287e-01	3.065299999999999969e-02
8.723600000000000243e-01	2.965900000000000133e-02
9.024400000000000199e-01	2.659200000000000105e-02
9.325200000000000156e-01	2.290100000000000122e-02
9.626000000000000112e-01	2.609799999999999967e-02
9.926800000000000068e-01	2.000700000000000048e-02
1.022769999999999957e+00	1.383700000000000034e-02
1.052850000000000064e+00	-1.953000000000000092e-03
1.082929999999999948e+00	-1.234000000000000027e-02
1.113010000000000055e+00	-4.290599999999999969e-02
1.143089999999999939e+00	-7.902000000000000690e-02
1.173170000000000046e+00	-1.074200000000000016e-01
1.203249999999999931e+00	-1.238429999999999948e-01
1.233340000000000103e+00	-1.161729999999999985e-01
1.263419999999999987e+00	-7.922600000000000475e-02
1.293500000000000094e+00	-2.770200000000000093e-02
1.323579999999999979e+00	1.829499999999999876e-02
1.353660000000000085e+00	4.018499999999999850e-02
1.383739999999999970e+00	4.666900000000000215e-02
1.413820000000000077e+00	3.927300000000000235e-02
1.443899999999999961e+00	2.648199999999999860e-02
1.473989999999999911e+00	3.260699999999999710e-02
1.504070000000000018e+00	3.619900000000000201e-02
1.534149999999999903e+00	2.794100000000000056e-02
1.564230000000000009e+00	2.214500000000000149e-02
1.594309999999999894e+00	1.554799999999999932e-02
1.624390000000000001e+00	1.663099999999999995e-02
1.654470000000000107e+00	1.037700000000000081e-02
1.684560000000000057e+00	7.773999999999999660e-03
