# Supplementary material for: Confocal interferometric scattering microscopy reveals 3D nanoscopic structure and dynamics in live cells
Source: Nat Commun. 2023 Apr 7;14:1962. doi: 10.1038/s41467-023-37497-7 (PMC10081331; doi:10.1038/s41467-023-37497-7)
Supplement: Supplementary file 15 — Source Data [file 41467_2023_37497_MOESM15_ESM.zip › Source Data Files/Figure_4/Fig.4_e/MT_fl_linecut_.txt]

# X	Y
0.000000000000000000e+00	4.592300000000000182e+01
3.007999999999999910e-02	1.837700000000000955e+01
6.015999999999999820e-02	8.176999999999992497e+00
9.024000000000000077e-02	6.545999999999992269e+00
1.203300000000000064e-01	8.083300000000002683e+01
1.504099999999999882e-01	7.670100000000002183e+01
1.804900000000000115e-01	8.265199999999998681e+01
2.105700000000000072e-01	1.029010000000000105e+02
2.406500000000000028e-01	2.885600000000000023e+02
2.707300000000000262e-01	2.121519999999999868e+02
3.008100000000000218e-01	1.335930000000000177e+02
3.308900000000000174e-01	4.727799999999999727e+02
3.609800000000000231e-01	6.192419999999999618e+02
3.910600000000000187e-01	1.587559999999999718e+02
4.211400000000000143e-01	5.336899999999999977e+01
4.512200000000000100e-01	-6.728299999999998704e+01
4.813000000000000056e-01	2.123400000000000887e+01
5.113799999999999457e-01	9.215100000000001046e+01
5.414600000000000524e-01	5.748999999999995225e+00
5.715500000000000025e-01	4.727199999999999136e+01
6.016299999999999981e-01	5.142300000000000182e+01
6.317099999999999937e-01	4.320599999999998886e+01
6.617899999999999894e-01	8.112099999999998090e+01
6.918699999999999850e-01	1.344309999999999832e+02
7.219499999999999806e-01	1.081030000000000086e+02
7.520299999999999763e-01	1.125310000000000059e+02
7.821099999999999719e-01	1.294169999999999732e+02
8.122000000000000330e-01	5.051800000000000068e+01
8.422800000000000287e-01	2.307090000000000032e+02
8.723600000000000243e-01	2.867500000000001137e+01
9.024400000000000199e-01	1.001720000000000255e+02
9.325200000000000156e-01	-1.911600000000001387e+01
9.626000000000000112e-01	-3.656200000000001182e+01
9.926800000000000068e-01	-8.527800000000000580e+01
1.022769999999999957e+00	7.616300000000001091e+01
1.052850000000000064e+00	1.904279999999999973e+02
1.082929999999999948e+00	2.711639999999999873e+02
1.113010000000000055e+00	2.732780000000000200e+02
1.143089999999999939e+00	3.011730000000000018e+02
1.173170000000000046e+00	2.578220000000000027e+02
1.203249999999999931e+00	1.890249999999999773e+02
1.233340000000000103e+00	1.064700000000000273e+02
1.263419999999999987e+00	1.133170000000000073e+02
1.293500000000000094e+00	3.695999999999997954e+00
1.323579999999999979e+00	1.217339999999999804e+02
1.353660000000000085e+00	-2.040399999999999636e+01
1.383739999999999970e+00	1.027600000000001046e+01
1.413820000000000077e+00	5.520999999999986585e+00
1.443899999999999961e+00	-6.005299999999999727e+01
1.473989999999999911e+00	2.758899999999999864e+01
1.504070000000000018e+00	-3.621899999999999409e+01
1.534149999999999903e+00	-4.464199999999999591e+01
1.564230000000000009e+00	-2.659899999999998954e+01
1.594309999999999894e+00	1.038249999999999886e+02
1.624390000000000001e+00	1.402959999999999923e+02
1.654470000000000107e+00	-5.351499999999998636e+01
1.684560000000000057e+00	9.941800000000000637e+01
