# Supplementary material for: Confocal interferometric scattering microscopy reveals 3D nanoscopic structure and dynamics in live cells
Source: Nat Commun. 2023 Apr 7;14:1962. doi: 10.1038/s41467-023-37497-7 (PMC10081331; doi:10.1038/s41467-023-37497-7)
Supplement: Supplementary file 15 — Source Data [file 41467_2023_37497_MOESM15_ESM.zip › Source Data Files/Figure_5/Fig.5_e/3D_trajectory_clathrin_.txt]

# X [um]	Y [um]		Z [nm]
1.077554654490938818e-01	2.619021632532451127e-01	1.297324384507263062e+00
1.036918290854560998e-01	2.871430723441551480e-01	8.641291905094909964e+00
8.666532488569714254e-02	2.292866641389082194e-01	-1.336358607581868085e+00
7.815914383233973917e-02	1.987837546625701168e-01	6.703311921581082800e+00
3.880513701948700572e-02	2.245632031745276314e-01	3.285400811258771370e+00
0.000000000000000000e+00	2.580617380113221504e-01	-1.724774624520364341e-03
4.587313078796966676e-02	1.498243313503985485e-01	3.283328441885853266e+00
8.767184566920491195e-02	2.470580806360305748e-01	2.212530846515505800e-01
8.962118131217720884e-02	2.038444893482017073e-01	-5.475254204273777958e+00
2.284788928405742936e-01	6.947369234805478300e-02	-5.964036279610567703e+00
2.539025871679541635e-01	7.097891403869426019e-02	-3.173967005855615753e-02
2.595070748939252714e-01	4.754624085793466431e-02	-1.054291845130656213e+00
2.531586168174999041e-01	5.174254772752987647e-02	-9.710056670836841874e-01
2.373073999860599581e-01	2.812221064409641327e-02	3.557018679183343579e-02
2.452189569701005156e-01	5.222904213877199719e-02	-5.873599614972022209e+00
2.110172177525186099e-01	7.518285231187404882e-02	-2.959538427993482657e+00
2.129365984066424744e-01	8.356781311910253807e-02	1.010983183333102886e-01
2.253000708436979915e-01	5.954142399250713508e-02	-6.439802760076780430e-01
2.237463533270948601e-01	6.899360384532200741e-02	2.666448973455953109e+00
2.120918290854564292e-01	5.814307234415536790e-02	4.577443876285016700e-01
2.171590519988546852e-01	5.951805205963296014e-02	1.546455942714793252e+00
2.233938269707499424e-01	7.519487837106680894e-02	-1.774008667926640470e+00
2.352649730422706198e-01	6.246977104425809058e-02	-4.433604889168986318e+00
2.155598526122361192e-01	9.858317879257810779e-02	-3.094828653793697981e+00
2.190974851940546697e-01	1.067018958735673068e-01	-5.057460558439615284e+00
2.558531892732082702e-01	1.131043420666037469e-01	-2.644298506588828701e+00
2.311602797063920800e-01	1.216766323678086792e-01	-3.051033858166199764e+00
2.346795225268715479e-01	9.513826522859517021e-02	2.072018092796621858e+00
2.467547395541646316e-01	8.862874453051516888e-02	-4.054139251303286784e+00
2.498878460479539709e-01	1.056628188065519697e-01	3.331363545241462276e+00
2.302888347764701360e-01	1.049446569523104222e-01	3.541062068590861145e-01
3.128945865970280127e-01	9.057861927022826942e-02	-9.905215358862662356e-01
2.586334957521245204e-01	7.918473901082279109e-02	1.357151136999590335e-01
2.966792535935405817e-01	9.563786096679223470e-02	3.583578866179731648e+00
3.380801225297841439e-01	7.966436712637459117e-02	8.179621049044662584e+00
3.383366936979694817e-01	8.503873060745831269e-02	6.390155341484710760e+00
3.588050325486602521e-01	1.105900420411239787e-01	4.180141515858700529e+00
3.424827197179837190e-01	7.578363604434229517e-02	-1.175616084614492962e+00
3.252318175052914540e-01	8.401182168619243662e-02	-4.482171659020153243e-01
3.496403924374720806e-01	7.535488002422652265e-02	3.113885827318370048e+00
3.506747323112636705e-01	6.332533040867019403e-02	1.694796327687921433e+00
3.399866454314576236e-01	5.609560851842729928e-02	4.226095676404202806e+00
3.285536161467536020e-01	1.038738111228383332e-01	3.963897395324238460e-01
3.490003656708205448e-01	8.558609168814200474e-02	-8.402342391351744766e-01
3.512521756449751842e-01	4.139960172637415642e-02	-7.491860491482107420e-01
3.401514932423810866e-01	6.798503291479164601e-02	-1.347344070766155255e+00
3.467139352401721886e-01	7.271125416233757688e-02	4.210376405158147151e+00
3.320965613004039918e-01	1.007051293998676988e-01	3.656647914767251706e+00
3.880798759498736428e-01	6.271482501921810115e-02	2.710844878756638821e+00
3.823617362849773826e-01	9.706430419567367573e-02	-2.392915837369393728e-01
3.730768280177636509e-01	8.083947422329515464e-02	-1.340645166043046288e-01
4.263105790854563870e-01	9.323682234415286985e-02	5.060004527994799162e-01
3.667158963244827041e-01	7.982791949171086365e-02	-2.105538915422400237e-01
4.247369021831877700e-01	8.323853107558988607e-02	-9.945009719528599135e-01
3.717793290854553012e-01	5.426807234415377545e-02	5.239277030905533650e-01
3.876217020509198918e-01	8.058858643704978897e-02	1.182181177073363898e+00
3.741580160786184828e-01	4.231301192119417409e-02	-1.907256067217097950e-01
3.921222995059838179e-01	4.693797612177490891e-02	-4.807082417231363536e+00
4.071331676681330669e-01	4.759005849675077005e-02	-6.682307911672381806e+00
4.296807118592596564e-01	1.854442072059668892e-02	-6.431060425119856205e+00
4.251891325292524448e-01	3.682697275174177942e-02	-5.487206942312511160e+00
4.352042659186952100e-01	5.486696341658671427e-02	-1.557829035876068247e-02
4.045611178785605833e-01	4.785751199932633537e-02	6.211077318624660393e-01
4.242747384654239617e-01	2.902155911969998489e-02	2.017702073831806331e+00
4.143500461194986051e-01	3.968269018685759847e-02	-2.851292655011050670e+00
4.238161749011095103e-01	3.328755106001721892e-02	7.406264401323639390e+00
4.269010013894768418e-01	3.981778384435301354e-02	2.506671335691358138e+00
4.561812184876379295e-01	0.000000000000000000e+00	-3.577551723123249872e+00
4.793678031114302351e-01	1.503772079914938303e-02	-5.645579900802697892e+00
4.417859578733344672e-01	1.057110264718403442e-02	-4.271734565712495169e+01
4.523697772650450144e-01	4.238073150948935136e-02	-7.909911368672908338e+01
4.227377354103685758e-01	2.899910221692039020e-02	-6.198603622969908145e+01
3.748209131457275189e-01	1.672078844248971879e-02	-6.115438104231494520e+01
