# Supplementary material for: Confocal interferometric scattering microscopy reveals 3D nanoscopic structure and dynamics in live cells
Source: Nat Commun. 2023 Apr 7;14:1962. doi: 10.1038/s41467-023-37497-7 (PMC10081331; doi:10.1038/s41467-023-37497-7)
Supplement: Supplementary file 15 — Source Data [file 41467_2023_37497_MOESM15_ESM.zip › Source Data Files/Figure_5/Fig.5_jkl/3D_trajectory_corona_.txt]

# X	Y	Z
6.093718658986986281e-01	1.553252514197033918e+00	-1.241123947553880669e+01
5.559942273878178964e-01	1.325389659615321181e+00	-1.217702506621628622e+01
5.888898654946030931e-01	1.405173885612315265e+00	-9.425183182246058777e+00
5.513922344233180839e-01	1.359209422454151550e+00	-9.736048814129862450e+00
6.299114373636399700e-01	1.499649669954702835e+00	-9.032760579401877266e+00
6.229195551751026683e-01	1.480886499273989632e+00	-7.262577554540039948e+00
6.132558663016275391e-01	1.590151715987045300e+00	-8.818366840755569314e+00
6.910434817058213053e-01	1.530789655076499001e+00	-1.070274126408873450e+01
5.350135270342062377e-01	1.531063737771796829e+00	-1.013082293063585126e+01
6.338399727379360193e-01	1.548419263309660954e+00	-8.186613184022748513e+00
6.346030821830130897e-01	1.527119348922673980e+00	-1.195902439147113405e+01
6.008239740389185179e-01	1.497172189564992095e+00	-1.017361584073186975e+01
6.297729644422223050e-01	1.588302454034245859e+00	-9.398758735543903953e+00
5.808663128918518659e-01	1.543414595872001804e+00	-7.602283500216115542e+00
6.376010407418284398e-01	1.521071015042610330e+00	-4.764715709311509784e+00
6.818512574300527040e-01	1.558285574004520946e+00	-1.160640079067323782e+01
6.145707084076552640e-01	1.514209467203144754e+00	-6.119485216286568274e+00
6.252469859680568343e-01	1.560515171451288152e+00	-8.933500033355233683e+00
5.359038982339296986e-01	1.454377537114659003e+00	-8.082981752472029768e+00
5.466564487354814705e-01	1.498034145015390228e+00	-9.625930923121497784e+00
5.842167455257770703e-01	1.576971245841656044e+00	-9.616204100540889144e+00
6.230735388259938112e-01	1.565677037792536863e+00	-6.881529398975237299e+00
5.804671393737728113e-01	1.562967700119009651e+00	-9.296425094249238796e+00
6.011439145157732034e-01	1.567762625748540195e+00	-8.207461117992068012e+00
5.646787014110543623e-01	1.503249435280720414e+00	-9.737547954148164209e+00
6.323888781929167813e-01	1.521006253871488578e+00	-9.504599949765006883e+00
6.375463985699308944e-01	1.528069242213714318e+00	-1.004145411758918449e+01
6.526739668972888486e-01	1.541657301503789990e+00	-7.515998109052847376e+00
6.440859261807568847e-01	1.525993377634800918e+00	-9.244809341831224714e+00
6.137315094646873526e-01	1.506986768182666747e+00	-1.070919699508472078e+01
5.886490081398820795e-01	1.490236503654661648e+00	-7.070650491090125556e+00
6.180987613702318972e-01	1.526611148785594674e+00	-3.471187247481141824e+00
6.198340154970576332e-01	1.540108735784335714e+00	-8.679792971334716611e+00
5.699612375008296095e-01	1.529537442193115160e+00	-1.047369063834775105e+01
5.850122162982156482e-01	1.495867864816866399e+00	-1.147180760356565621e+01
5.721895798138897371e-01	1.519300002376715586e+00	-9.572604756139316606e+00
5.684795555834272207e-01	1.555545491057728880e+00	-1.144546540176624561e+01
5.399056469798282354e-01	1.571786438217436688e+00	-1.299060944226769898e+01
5.721259674780014848e-01	1.544634487608022244e+00	-1.134060875601945639e+01
5.791422513623085688e-01	1.523563188856261741e+00	-9.103375306746974260e+00
6.011481673038497897e-01	1.499098521004203821e+00	-5.203177342560751484e+00
6.014567372570188697e-01	1.505147843333280111e+00	-8.140114137686678575e+00
5.974334370289599017e-01	1.467363750732349370e+00	-4.197384832507465191e+00
5.697965954953585488e-01	1.515763051022219088e+00	-7.965793538300727228e+00
6.042364080184744468e-01	1.556238702939674923e+00	-1.099508815396902328e+01
5.736480466213943474e-01	1.456432492133434620e+00	-1.018770397344824197e+01
6.086853470861754989e-01	1.523369974410541783e+00	-5.263302081581567649e+00
6.271200107600761742e-01	1.551123087867156691e+00	-8.749465738509723423e+00
6.584308275304630031e-01	1.547928426473963670e+00	-1.255601719418691786e+01
6.632157111714923614e-01	1.489405654672439905e+00	-8.607741127943853598e+00
6.191016852229777045e-01	1.483594417788600683e+00	-1.251060573240083684e+00
6.475200618548304643e-01	1.514779924924557042e+00	-3.411875998719306580e+00
6.405956862992256973e-01	1.557191352384045713e+00	-1.056446587767506529e+01
5.886129588197858142e-01	1.578153449686392706e+00	-1.028275610630545245e+01
6.480606370203265687e-01	1.471007755431900543e+00	-1.300793791412213096e+01
6.178091004030266120e-01	1.554664552328136828e+00	-8.816426283283487209e+00
6.086794264397801246e-01	1.547496721308714962e+00	-1.033259939823339479e+01
6.302908755908690486e-01	1.611080404620753193e+00	-1.025020102439682290e+01
6.296237182285773226e-01	1.531679050652096086e+00	-9.561513365646325369e+00
6.084000111389942234e-01	1.565308637925806323e+00	-1.161204308553994125e+01
5.831651669700977925e-01	1.563282522942289976e+00	-1.399870538835048350e+01
6.085886388824989224e-01	1.555567331461821023e+00	-9.234916564826729513e+00
6.327487168518763916e-01	1.568153976903114533e+00	-1.211851193725511067e+01
6.625756023189264265e-01	1.554440420613278029e+00	-8.780117645056250808e+00
5.913998388577046406e-01	1.485114340834283508e+00	-8.090938113655827379e+00
5.952653169249865206e-01	1.576952486441633550e+00	-9.681626560053230079e+00
5.402717882389771464e-01	1.549106709280400063e+00	-1.011038262068244187e+01
6.000689243879139267e-01	1.549609675484834082e+00	-1.162591234030364973e+01
6.083789649689018697e-01	1.533791596391113732e+00	-7.831664978094828200e+00
6.178988820212232280e-01	1.528834284325878201e+00	-6.314114041920992904e+00
6.392797750275811541e-01	1.609516183587384797e+00	-1.049684016092544070e+01
6.030807446217187895e-01	1.571727287090675773e+00	-1.380807736952452025e+01
5.790347035439109558e-01	1.582390199592124125e+00	-1.530554343553144037e+01
5.763970500585923196e-01	1.583079496674429265e+00	-1.118757166722808094e+01
5.751627607799760789e-01	1.537388952129876252e+00	-1.026018966423980139e+01
5.769952081044353864e-01	1.358265890785097962e+00	-1.153193819165958978e+01
5.697640777343534468e-01	1.521139809535043463e+00	-1.139573654733407970e+01
5.705657977298929096e-01	1.511055522188597733e+00	-1.168673356919722295e+01
5.789061088707920799e-01	1.452335134485215784e+00	-1.337032372166658156e+01
5.798185094466927758e-01	1.470922769391851181e+00	-1.099705645453171954e+01
6.171559756992551771e-01	1.414976498688609308e+00	-1.268923475969338810e+01
6.609787859596614190e-01	1.553801394774346090e+00	-1.226050175537363174e+01
5.356404270297875359e-01	1.525956950578737148e+00	-1.506550527406542983e+01
5.719112994526588389e-01	1.572093147589172624e+00	-1.434988112024924689e+01
4.967245140567851380e-01	1.508433563355396245e+00	-1.395183849305968415e+01
5.691110696541521463e-01	1.532010354359367055e+00	-1.323998450957272155e+01
5.596234858170741067e-01	1.477009266139416521e+00	-9.856182359629915624e+00
5.505086398510253831e-01	1.519588395728090902e+00	-1.171690152456758227e+01
5.728990258629057530e-01	1.528790222417389488e+00	-1.320576154968280136e+01
5.711801837731702580e-01	1.496673671448162546e+00	-1.001797072396205124e+01
6.230708157785603829e-01	1.522385554849031930e+00	-1.043653829644483011e+01
5.710985324191296675e-01	1.530070131809269540e+00	-1.350870199174389619e+01
5.754895175579278765e-01	1.525764883102911140e+00	-1.284680764404315845e+01
6.633584924078624878e-01	1.533523020605184195e+00	-1.307344332136161746e+01
5.865486314177792426e-01	1.575747966391701782e+00	-1.263506493286737253e+01
6.266238436798112765e-01	1.581877371866121873e+00	-1.213529380595019624e+01
6.293209415462426293e-01	1.582798531677130693e+00	-1.252185610658089487e+01
6.195464914897711450e-01	1.483215502960238519e+00	-8.663316563273799176e+00
6.243084834820841200e-01	1.561941553642013591e+00	-1.202720698608345984e+01
6.065321419150913052e-01	1.571509965051819169e+00	-1.258868504163949531e+01
5.643028161226611994e-01	1.522165919237208564e+00	-1.231280814711617211e+01
5.861512174822850474e-01	1.531606007731070473e+00	-9.740679322521302197e+00
5.264840194038986620e-01	1.517515924081141110e+00	-1.456002210294698251e+01
5.336492789859137442e-01	1.505967563675672638e+00	-1.276106649755396560e+01
5.286192383823561380e-01	1.539841515993462195e+00	-8.332206323782854085e+00
5.451507183287001013e-01	1.554325601010441815e+00	-9.830417481552522929e+00
5.983966115813598163e-01	1.609633421223767957e+00	-1.230235392630409308e+01
6.106172521083326199e-01	1.521456545338805144e+00	-9.321667023604085500e+00
5.993871974140791981e-01	1.564180328090894134e+00	-8.432156026648794267e+00
6.066969679884472999e-01	1.574577892017383629e+00	-9.766435922177183926e+00
5.865061821438279921e-01	1.560105519294932241e+00	-8.822942596915401836e+00
5.475709604460508029e-01	1.581281765318499621e+00	-1.037509066886823916e+01
5.248291675073369911e-01	1.559086335599925821e+00	-1.170164519718414198e+01
5.230272708800007830e-01	1.583314680323628210e+00	-1.159228213155759946e+01
5.505099277909244471e-01	1.536544484111838971e+00	-1.181505383094752659e+01
5.762047637786787968e-01	1.557657461696339007e+00	-9.925341574710744297e+00
6.020383394195221172e-01	1.583447207430080939e+00	-9.291484319809342196e+00
5.895637083637339515e-01	1.519092558728305731e+00	-3.423145249739731000e+00
5.709581802593545197e-01	1.505304970114884844e+00	-6.911194079019584713e+00
5.896038926491421472e-01	1.553067113106020747e+00	-9.959491565282915460e+00
5.514500052528678031e-01	1.511115037730497601e+00	-1.139336832528577759e+01
5.832542498398280983e-01	1.522883596199279044e+00	-9.876583941625517227e+00
5.935425719947764467e-01	1.556310740126704228e+00	-1.197783615764317489e+01
5.571639971310601291e-01	1.490157589740212618e+00	-8.350324057782254172e+00
5.542206035436433309e-01	1.514385455404778646e+00	-8.210449202978242766e+00
5.046970439052708146e-01	1.460546487099926516e+00	-8.996927160736408524e+00
5.604362639875605234e-01	1.531183180905745456e+00	-9.154632102359755663e+00
5.898123108457999919e-01	1.599327862734487793e+00	-1.274501284116339583e+01
5.737465458062699364e-01	1.535077639452007370e+00	-9.669540945041477542e+00
5.928863968121558248e-01	1.539585563041989680e+00	-8.923412433062011928e+00
5.505564276542396218e-01	1.590215615770623092e+00	-1.276776967203223201e+01
5.935840821582001325e-01	1.579890618180501249e+00	-1.369292089146851055e+01
5.721300038269296895e-01	1.575592346746721217e+00	-1.068800151641658402e+01
5.495125519947865467e-01	1.521472074695357612e+00	-9.703322294051309527e+00
5.897926969557065746e-01	1.514771576607599979e+00	-6.321984762194302832e+00
5.288567776644735874e-01	1.548881312889585526e+00	-1.227385773370628641e+01
5.319402240428975359e-01	1.458574820712227327e+00	-1.240999321157116952e+01
5.699384753174273621e-01	1.533902721396368518e+00	-1.030359492853687620e+01
5.829304794979285331e-01	1.556758608988116910e+00	-1.062081534267803917e+01
6.125375393132830304e-01	1.564165503076860642e+00	-1.009752645283167283e+01
5.702307606663434836e-01	1.562928015698957784e+00	-1.116799801637437106e+01
5.983639448371281810e-01	1.487526103932021337e+00	-1.037756621022823644e+01
6.040605434063870405e-01	1.557939192900766656e+00	-1.140161896092995519e+01
5.734083645907128712e-01	1.532951708054806517e+00	-1.381046539824730424e+01
5.831840239916781243e-01	1.577453614439481955e+00	-1.081751671323116426e+01
5.815516917871085267e-01	1.592289229731901123e+00	-9.967806852302350862e+00
5.942237467150905950e-01	1.606114561182310441e+00	-8.815943973858214378e+00
5.954029516355517915e-01	1.572920408821991467e+00	-7.153931397700603156e+00
5.787224699487036883e-01	1.529223566639454912e+00	-5.894192677980430339e+00
6.391053593513438269e-01	1.498832929576985773e+00	-7.137173753829212153e+00
6.322713260578776140e-01	1.521758580232057900e+00	-5.268195813573465003e+00
6.471344028683800875e-01	1.518914638379841975e+00	-7.464118838098928066e+00
6.151589103093063615e-01	1.542996379319389488e+00	-8.077898095042128190e+00
5.413564981804569465e-01	1.423897510251496135e+00	-7.836158903625171313e+00
5.676861471890619626e-01	1.559114642754619195e+00	-7.956488045046299362e+00
5.911239149876095222e-01	1.552791591493801082e+00	-9.306893789887375590e+00
6.727759192022316759e-01	1.518472960660656623e+00	-8.403855600176189711e+00
6.541608395689225697e-01	1.562292412743559789e+00	-8.970320690032549393e+00
6.239588228006921478e-01	1.564804182634987439e+00	-9.574511068281044146e+00
6.361783035002455122e-01	1.576885138265776476e+00	-1.014952817694351772e+01
6.501882487557515411e-01	1.509978718865544911e+00	-9.998239271507951997e+00
6.188583454232965408e-01	1.565988340287679970e+00	-1.090493500929047954e+01
6.374118469375740226e-01	1.419835157324157215e+00	-1.114292270844826760e+01
5.595790269798859295e-01	1.493224861589484753e+00	-1.023193420145078569e+01
6.168135704803076047e-01	1.511679506474139290e+00	-7.652790867662484509e+00
6.385865018245291402e-01	1.518496609414155207e+00	-4.957840389246403134e+00
6.090355616385622062e-01	1.549080949640667004e+00	-9.446376844077418511e+00
6.578682506613277026e-01	1.510356685648860386e+00	-8.182370008235437808e+00
6.646241928930309850e-01	1.514494642172395489e+00	-6.155856223645128189e+00
6.587482844544204630e-01	1.532425927813018784e+00	-6.032323611299629462e+00
6.007124055423124220e-01	1.586514327233941257e+00	-8.243996769597377039e+00
5.143006681768037547e-01	1.571540388400320953e+00	-1.239122399740567992e+01
5.471538702533224052e-01	1.610312946332898010e+00	-1.076373862356647493e+01
5.669161496429021563e-01	1.574720009600094395e+00	-6.495204090213857029e+00
5.639676041752680336e-01	1.568293246975618338e+00	-5.634515275769923726e+00
6.126644986767690870e-01	1.596957556925290955e+00	-5.295177824287069512e+00
6.265276426602991444e-01	1.603264041735071643e+00	-7.665535305541715694e+00
5.609286195652082307e-01	1.547356119115075312e+00	-5.573920680295379348e+00
6.020263756041648318e-01	1.504877253794532077e+00	-3.302040232171231438e+00
5.348173557507486242e-01	1.381580816231753550e+00	-9.565711200972716099e+00
6.041844980705667334e-01	1.612223447688981404e+00	-1.019807473843237311e+01
6.656695679811557298e-01	1.559671497164201837e+00	-5.928080015256930402e+00
6.406424621741425574e-01	1.520647791680255212e+00	-3.037023453394532169e+00
6.463148422049166397e-01	1.571729068690127962e+00	-5.965107242938044507e+00
6.610207797398619523e-01	1.583267352675972184e+00	-8.228138492484237787e+00
6.125786619660160692e-01	1.603496562421503624e+00	-6.217359187466906079e+00
5.918284510323295056e-01	1.548920482057076775e+00	-2.706225664913066709e+00
5.537449227813905361e-01	1.504827912547385793e+00	-5.779929423344735362e+00
5.862737690458258433e-01	1.560625257942382049e+00	-5.706404794141237247e+00
5.926187553608586178e-01	1.573797586125662340e+00	-9.913551624213834401e+00
6.294668200918230871e-01	1.620552442423737416e+00	-7.018386802972000460e+00
6.213539830426080268e-01	1.570684335203690996e+00	-1.562775488975281846e+00
6.480972587407896057e-01	1.528813332602163122e+00	-4.667765620978650887e+00
6.674452346088728394e-01	1.530817190345230783e+00	-7.704133587045713938e+00
6.408354948457701816e-01	1.536855447160141441e+00	-7.295003039620811869e+00
6.402885143638638032e-01	1.551921293224171938e+00	-5.767622593601138270e+00
6.032957553983373522e-01	1.531951773103167547e+00	-1.073305818249661847e+01
5.525596302980966268e-01	1.456920307351186050e+00	-7.548481663372727191e+00
5.892410089224719982e-01	1.536771279371587751e+00	-7.163256329827818902e+00
6.222117640850137743e-01	1.518840364946961285e+00	-1.225241452836192124e+00
6.160197316389257605e-01	1.483475097224909556e+00	-1.506930525486893657e-03
6.460630618577408724e-01	1.510712975096089927e+00	2.958648973242450353e-01
6.300435221161204691e-01	1.523329967265937279e+00	-3.684829874171716924e+00
6.403992755368456136e-01	1.492990190867778288e+00	-5.105316672079034390e-01
6.155921679107371203e-01	1.582302971562341121e+00	-1.038401038305343960e+01
6.398857894521695622e-01	1.621875872203774493e+00	-1.059508809868367329e+01
6.616849779660233244e-01	1.508208422761339040e+00	-7.837116020910245062e+00
5.997611032378684648e-01	1.535914645574858239e+00	-2.761697049929738412e+00
5.606937441560119195e-01	1.519620223224729560e+00	-6.719648557628939756e+00
6.021897277122534309e-01	1.534989174423941671e+00	-6.065119306636900021e+00
6.409108641224170455e-01	1.626150402559770392e+00	-1.085575000107729338e+01
6.289000133785055402e-01	1.541643371791399320e+00	-6.050180571214992753e+00
6.585019378569615389e-01	1.558002421343994692e+00	-5.075369104117841701e+00
6.222214242404349172e-01	1.554565078808296974e+00	-4.751178468860508985e+00
6.092075635411818846e-01	1.578921945774586222e+00	-4.497745884088802271e+00
6.182829720590666822e-01	1.583430446911902267e+00	-6.960785994039794922e+00
6.308068344198951571e-01	1.601378519270717726e+00	-7.406123231723896971e+00
6.054406018100860765e-01	1.607619024236726091e+00	-9.387528727254256466e+00
6.153831873269699493e-01	1.573782938753561123e+00	-6.376553010626977880e+00
6.096824363597544982e-01	1.593573326933392487e+00	-9.156142495802487957e+00
6.486685910635542340e-01	1.613797582344203452e+00	-8.091483421469538584e+00
6.063983251391620310e-01	1.367001593876925991e+00	-1.239048478404605902e+01
6.645868128098334493e-01	1.623785377468514701e+00	-6.206293569636319951e+00
5.961475422280545500e-01	1.612489640936909163e+00	-1.050865498739221238e+01
6.369718651898845785e-01	1.564630541829832300e+00	-9.232226717000955318e-01
6.193420094351653749e-01	1.569122296995804522e+00	-3.414481469257179214e+00
6.275557162066675021e-01	1.588555894493307363e+00	-2.247686810217194520e+00
6.423454719870389518e-01	1.571196635536110442e+00	-6.919429688309407744e+00
6.458222350881217544e-01	1.553222388643883400e+00	-5.480249199633973944e+00
6.228705621579900820e-01	1.620937514638233434e+00	-6.056043347213198480e+00
6.359401899177524742e-01	1.615056116269093511e+00	-9.857018130839925618e+00
6.033161037133250026e-01	1.587773732822779449e+00	-9.655194419629134828e+00
5.938870167166379055e-01	1.586876009996496695e+00	-4.978307990790346693e+00
6.185776157009986731e-01	1.575781412762604194e+00	-8.408558494292151408e+00
6.113679471322128745e-01	1.498824099459487691e+00	-7.967786805058520549e+00
5.749124894780579531e-01	1.471890073167656743e+00	-1.242877384786236306e+01
6.236951245895185902e-01	1.498256698237124374e+00	-9.424504414345575398e+00
5.892803576054647108e-01	1.537997154719618065e+00	-5.592459232263615299e+00
6.201681049670484391e-01	1.539204670188767610e+00	-7.374925961687815779e+00
6.288983975580755281e-01	1.519732313152010406e+00	-1.149650523857065387e+01
6.227557607440044052e-01	1.547758142486483024e+00	-9.665180345437642373e+00
6.010073599347607320e-01	1.586884841437556481e+00	-1.021194909225097902e+01
6.467478571908941154e-01	1.613967148506858074e+00	-1.033777429969589079e+01
6.294648862474372386e-01	1.513234976177447511e+00	-9.382637076752253336e+00
6.264401388339195798e-01	1.612773653172188348e+00	-1.066140148715323477e+01
6.113248188703427344e-01	1.593493494042598435e+00	-1.274267637654687313e+01
6.362574172310976328e-01	1.479826135368063067e+00	-1.050663076327743362e+01
6.457698851158220066e-01	1.603428300122162087e+00	-1.059376436090161988e+01
5.822967205528859491e-01	1.569853537152294587e+00	-6.771926545189890234e+00
5.582956455577665622e-01	1.490192259415046960e+00	-7.737854489690986881e+00
5.759525498558815126e-01	1.547215594572170838e+00	-2.954531836321798721e+00
5.711437811751052251e-01	1.548596473154372877e+00	-4.400758869340190671e+00
6.283220757746867946e-01	1.435912761899278411e+00	-3.983021938533864770e+00
6.432998479202040043e-01	1.576025596338371804e+00	-6.098359975511647768e+00
5.818778154799851832e-01	1.382155354578967543e+00	-1.451382865417522616e+01
6.609438665367993737e-01	1.494390481473205634e+00	-7.620913963144291259e+00
6.575884998010924631e-01	1.458973949462261555e+00	-1.490765050147018655e+00
5.689423790357327482e-01	1.442361244152629229e+00	-7.624194880715008615e+00
6.610327671081058787e-01	1.602581948805153811e+00	-1.105165235395370082e+01
6.301043643805330774e-01	1.546059235502868168e+00	-9.432149371461765242e+00
6.497247326282942215e-01	1.569985433102319972e+00	-1.388063672877667010e+01
6.280826059625838065e-01	1.578989274585762548e+00	-1.173478827553832460e+01
6.393520680089879171e-01	1.544428079866986492e+00	-4.479541141717330532e+00
6.499327558285503681e-01	1.526470034552121824e+00	-2.355602328277013768e+00
6.209045767154390827e-01	1.538452517472290726e+00	-4.925847329387982754e+00
6.262189069372345873e-01	1.545385827971044179e+00	-6.897448012108863935e+00
6.203540989077422907e-01	1.505114576931521064e+00	-7.632674027343036016e+00
6.485011637075815960e-01	1.467194736033480496e+00	-8.270310626220542360e+00
6.469760575412963899e-01	1.547566329127632700e+00	-6.168389953595270647e+00
6.659647775864819819e-01	1.531746282563800188e+00	-6.609280923480844727e+00
6.489687914954566095e-01	1.544006991835509712e+00	-5.513863590891660671e+00
6.562324040631584143e-01	1.529337165120667974e+00	-4.178776486757589836e+00
6.540899537924325102e-01	1.449661378927318056e+00	-6.570531189672243144e+00
6.277057239650509768e-01	1.486496160708983272e+00	-4.311033966780431825e+00
6.562604540619144666e-01	1.498280116008547491e+00	-7.134765750000621409e+00
6.268485545555849692e-01	1.532700081906936962e+00	-7.990387472661874213e+00
6.436831230431711015e-01	1.530773370036492942e+00	-6.626262466181255029e+00
6.315412808228038077e-01	1.527990478532752494e+00	-2.754310704120426223e+00
6.286679046463538034e-01	1.554143038789520093e+00	-3.027087302846501515e+00
6.060722170168851841e-01	1.537163121208636518e+00	-6.160411095931155323e+00
6.129447207708090817e-01	1.553878184411280561e+00	-6.521844239171779911e+00
6.245983624774622545e-01	1.552685404636322319e+00	-2.845258794379841305e+00
6.210346928623422524e-01	1.596300712794072041e+00	-4.997728307366227085e+00
6.706226432230030232e-01	1.595058446023382537e+00	-5.470435400250259761e-01
6.709760634841449578e-01	1.587484682399825653e+00	-5.243614640311077935e+00
6.587990201885793873e-01	1.552223850355167745e+00	-3.302385878574295219e+00
6.377386660387355244e-01	1.595408594660476798e+00	-2.391074341620017307e+00
6.265751747567936958e-01	1.580074093512944255e+00	1.020510734520108542e+00
6.055511034522751412e-01	1.574969335188146635e+00	-1.992913457665839161e+00
6.551732322714015622e-01	1.573028224238073758e+00	1.969130580895571470e+00
6.707922600257782975e-01	1.535751014266098391e+00	-1.360789402082499322e+00
6.558405166737700798e-01	1.549837183772656113e+00	1.534498920909763697e+00
6.388093881274465868e-01	1.563834484093711286e+00	-7.091951378033023445e-01
6.530956844663514671e-01	1.496237106104187475e+00	-2.005902551655870170e+00
6.233800866304318733e-01	1.590346408613418250e+00	3.322179520582944079e+00
6.318241295330472296e-01	1.600677751966611995e+00	2.297295258365492643e+00
6.161377196419723923e-01	1.582465444308372104e+00	-1.549450386309965566e+00
6.325305077389506980e-01	1.578974694050220728e+00	-1.729826511544990453e+00
5.774139018089265996e-01	1.502545154991123955e+00	-1.158272036553124096e+01
6.198089809956662810e-01	1.521039907051607631e+00	-7.225048291221881414e+00
6.002821322960377737e-01	1.501160425329282733e+00	-1.139676874836293408e+01
6.586069628798419950e-01	1.573014052165583321e+00	-9.187115364325002531e+00
6.471002068657483175e-01	1.509249205415434947e+00	-8.827696728126561254e+00
6.354463791633281344e-01	1.605988945660861589e+00	-4.323875678433696024e+00
6.318716886357810258e-01	1.581620597316753640e+00	-1.643720815095969456e+00
6.401650822972183574e-01	1.594515710146454879e+00	1.402010610570723514e+00
6.419015053542326266e-01	1.575899231725680583e+00	-6.919813632047002727e-01
5.987184930417059903e-01	1.553955368348931998e+00	-3.992615030756967442e+00
6.419795273314766737e-01	1.575119155029367057e+00	-3.741574263726061389e+00
6.401877135779020511e-01	1.587094538327781690e+00	-1.399792669423760572e-02
6.480893587931740862e-01	1.618818381871572898e+00	-4.714858278601131047e+00
6.201429926945358773e-01	1.563102282318364233e+00	-4.437422243649447040e+00
6.559368329221155758e-01	1.539319926504908231e+00	-2.488326676334164489e+00
6.631101087529034377e-01	1.547178099622865011e+00	-1.075483577571700877e+00
6.215139354092689139e-01	1.579027807356081281e+00	2.697930831856396594e-01
6.649055682108939713e-01	1.601814190783730885e+00	1.265325563213401949e+00
6.046338722380210084e-01	1.634517224998330409e+00	1.284174500773332284e+00
6.339654212423627699e-01	1.591101589028212082e+00	-9.674482996837969750e-01
6.319483521705492324e-01	1.520151371975509091e+00	-3.596465438399784276e+00
6.704922653125436893e-01	1.476972355335361975e+00	-1.073080775425693645e+01
5.870166188430235854e-01	1.628971689491903296e+00	-5.673657523657818835e+00
6.302965760236003412e-01	1.520593341301073931e+00	-5.269661281291723398e+00
6.849722112297247367e-01	1.518371194873109342e+00	-1.296910087790722699e+00
6.518674352830254870e-01	1.612753867568635036e+00	2.302036692861914702e+00
6.613080205802810418e-01	1.582750979833596139e+00	-1.257095883636340616e+00
6.770414657650210000e-01	1.514632971354097801e+00	-3.116728631229346291e-01
6.852946481351782637e-01	1.517820285583732387e+00	-3.850211263261890338e+00
6.483441782607901605e-01	1.483895251546123895e+00	-4.078306572495735693e+00
6.034317279599606954e-01	1.510182698178963667e+00	-3.864021378275792173e+00
6.384927848381564131e-01	1.527090662608031391e+00	-4.722536018731867458e+00
6.785951163811249076e-01	1.532538153753003618e+00	1.036961738248027842e+00
6.341473982616174787e-01	1.547943715134290077e+00	-7.734579111109400884e-01
6.152965392031305436e-01	1.581445224493082558e+00	6.642087331560837526e-01
6.634692740823159296e-01	1.600894465557527901e+00	6.503893870875641525e+00
6.749629002028880720e-01	1.601444899688254653e+00	9.486620892107451297e+00
6.831809910036202860e-01	1.591846758077978041e+00	6.641032441747816151e+00
6.523780940663660433e-01	1.612598035220093484e+00	1.037788249312791677e+00
6.368925715773915419e-01	1.637082780127126602e+00	1.806980803735896757e+00
6.051419936211783757e-01	1.631607097329230260e+00	-2.374737018938256838e+00
5.719919773660122608e-01	1.573314094854906697e+00	-7.664508232892987216e+00
6.102067430075672760e-01	1.568901967357223093e+00	-7.230701716491435782e+00
6.851140617404101185e-01	1.557875939820590805e+00	-2.845647054479144344e+00
6.697551018355750729e-01	1.574559312215625395e+00	-8.289393683639456611e-01
6.645799880788304526e-01	1.562948808104093645e+00	2.657797514672584072e-01
6.972878801315239850e-01	1.547444339757811704e+00	4.194686382912165001e+00
6.500849246982935981e-01	1.536242812784269995e+00	-9.517530243533265377e-01
6.686864755388897130e-01	1.496065563409838317e+00	-1.475200889571162577e+00
6.225203397269347683e-01	1.529472805827771786e+00	-1.999017145078310520e+00
6.065919696207032752e-01	1.482920682021064751e+00	-3.094471533672844998e+00
6.482090001787846889e-01	1.550267441083994724e+00	-4.593617759363967323e+00
6.353148729137264583e-01	1.567568162643536711e+00	-7.083036472918317727e+00
7.146868113691680069e-01	1.506037032505600504e+00	1.293608981887087950e+00
6.842274510122802189e-01	1.578725319577646946e+00	1.026371546027041504e+00
6.417605818200610157e-01	1.594541277013158842e+00	-3.581608768809743992e+00
6.143212443615820861e-01	1.574216018051343369e+00	-6.285608590209455393e+00
6.445195705602289049e-01	1.596435560708836299e+00	-4.617054985036045167e+00
6.857948425157820438e-01	1.520419030604865940e+00	-5.304872433944437304e+00
6.546364992136578520e-01	1.564767088530648165e+00	-1.483533314002169590e+00
5.732267485209210367e-01	1.646821909739537126e+00	-8.585940079078454801e+00
5.702450725561540867e-01	1.630132353794435440e+00	-9.677583476135559692e+00
6.257042800574041941e-01	1.592706438616686926e+00	-6.570758709411361309e+00
6.503583932424210623e-01	1.551931071997306733e+00	-2.877158158181181591e+00
6.406025901118999055e-01	1.603438635611739826e+00	-6.014309463198267203e+00
6.417953155451311398e-01	1.605904099777780925e+00	-6.738336420808543892e+00
6.336250534148774038e-01	1.533199357042724698e+00	-5.481064709136774127e+00
6.900880931645176908e-01	1.558630317575347091e+00	-2.945857275897907357e+00
6.169436678743968061e-01	1.567667547066834421e+00	-4.648766030015540451e+00
5.985654998526884762e-01	1.630917673475669405e+00	-5.311229339555517015e+00
6.894939174497031198e-01	1.564238016303999945e+00	-4.861979047954342548e+00
6.895429534707727681e-01	1.527483660572663160e+00	-6.837081385878420292e+00
6.562790489524317206e-01	1.551143519611210664e+00	-5.707423085695673137e-02
6.250764103847579189e-01	1.575292325224030954e+00	-6.894906925755091009e-01
6.230813447396265081e-01	1.559723119467306018e+00	-3.004514231863705476e+00
6.039877506205656443e-01	1.588413070648165393e+00	-5.331447147974927248e+00
6.058614735455188915e-01	1.604781562743240686e+00	-8.688063842167256468e+00
6.424042446037439014e-01	1.570801586769636549e+00	-3.827495209097458329e+00
6.572073536325827581e-01	1.585838687725423801e+00	-6.693509926999237081e+00
6.365571035726500515e-01	1.573435527476538143e+00	-6.566989299687907788e+00
7.136345396521038831e-01	1.568513011947699098e+00	-1.457367975340995159e+00
6.675217805104108892e-01	1.555880523969678020e+00	-3.587977502968033860e+00
6.709272907256460527e-01	1.556583938011733448e+00	3.357155164946147963e+00
6.474506756372419014e-01	1.540863738461927923e+00	-8.540094836287295266e-01
6.349198140355086784e-01	1.556749579759004076e+00	-7.516355735090490597e+00
6.223515933019365676e-01	1.565686085313543030e+00	-7.187942930698974386e+00
6.467647404765068941e-01	1.608895746213605316e+00	-7.772012337852369335e+00
6.445783913236469154e-01	1.536120444180763212e+00	-6.499744612231581620e+00
6.448137172089980496e-01	1.616550769128635157e+00	-5.772987957043198115e+00
6.286545508727152676e-01	1.594702360674988828e+00	-6.712867976943230452e+00
6.387369430964621175e-01	1.608896070519447941e+00	-7.061616388792592680e+00
5.977734661911825453e-01	1.602348532684870097e+00	-1.095088418934176566e+01
6.084076070151270832e-01	1.561638302222703167e+00	-8.870307648407015577e+00
6.424449642931721050e-01	1.556341011229424032e+00	-7.863197347779416368e+00
6.102373377338312643e-01	1.565573661942865069e+00	-6.446564636840877327e+00
6.222087431951767167e-01	1.560903790602540697e+00	-2.353435295649635606e+00
5.911210231640761092e-01	1.549809895880666089e+00	-9.161456376635346288e+00
6.062162234945470685e-01	1.533899888353803753e+00	-9.589205785799737924e+00
6.262239445388086967e-01	1.545590188804375487e+00	-6.011554898854069684e+00
5.927374051896994178e-01	1.460908418428659372e+00	-1.172188949067102648e+01
6.274114726084260019e-01	1.449756369397552147e+00	-1.155837208088976986e+01
6.506870415676225816e-01	1.592817847707449053e+00	-7.758834804753990788e+00
6.427268474599893144e-01	1.555219708325187300e+00	-6.483504374949676574e+00
6.220393655129442534e-01	1.492444786788619693e+00	-3.546999447613748302e+00
6.381296376545266824e-01	1.444284918018008623e+00	-5.567804807113019727e+00
6.097232844456844658e-01	1.460210113621022154e+00	-7.636367739629388751e+00
6.912896468955223028e-01	1.509228614799459578e+00	-2.372109496521558114e+00
6.916968023214427053e-01	1.494990017002913563e+00	-1.543525875297737215e+00
6.847394413532247315e-01	1.514814172888844235e+00	-1.333930312802369400e+00
6.933584096482722225e-01	1.531457752958479634e+00	1.349898189710877716e+00
7.219608677348817727e-01	1.483476091352823989e+00	2.471168550033169709e+00
7.012603305060965964e-01	1.444996532241261900e+00	2.887232446569283795e+00
7.106487235416067971e-01	1.437388249681993857e+00	-4.487559981606846549e+00
6.751971430110546013e-01	1.448290134133434881e+00	-1.054302576155856741e+01
6.862222996009181841e-01	1.317386990289978188e+00	-1.180144102679076568e+01
7.338861820016185922e-01	1.366694724180566700e+00	-4.461686121898924995e+00
6.943793385374426030e-01	1.398093048561420026e+00	-4.033945198900086737e+00
7.266734356483880442e-01	1.474590824659491428e+00	2.453792729047696852e+00
7.540011522024593349e-01	1.433673141715393839e+00	-6.886548728425641031e-01
7.356859942351134940e-01	1.384911237119838434e+00	-4.179537858501047864e+00
7.307088341945795484e-01	1.380449535719279197e+00	-3.405637035673043655e+00
7.144524652642169071e-01	1.406658188804447818e+00	-7.066875008203417963e+00
7.310354499241139559e-01	1.342817929166469693e+00	-5.337579358439345611e+00
7.236400807600463780e-01	1.346282303873960862e+00	-5.418199853791580978e+00
7.165813246499834754e-01	1.326540962298275783e+00	-5.054231789981590950e+00
7.286685958894310033e-01	1.449216135414787443e+00	-6.498887957497728962e+00
6.865665794009588874e-01	1.403167243615477178e+00	-2.819372484055341133e+00
6.997486292834453891e-01	1.421746287070555725e+00	-1.518900858534308895e+00
6.944868620876557541e-01	1.432674227063455152e+00	-5.027746828655791589e+00
6.845450835919546506e-01	1.377616705499342231e+00	-2.571364622989401383e+00
6.846632498420479607e-01	1.381012225379311120e+00	-4.360818970483993695e+00
6.602158071018596752e-01	1.378625714514141620e+00	-8.142285286028014824e+00
7.182541429640543207e-01	1.382688034894733242e+00	-5.989442716523507571e+00
6.947512302812283158e-01	1.398017918497844514e+00	-6.523065807814560024e+00
7.112240407879573123e-01	1.350970313726358008e+00	-3.627205730163153063e+00
7.366744973552101783e-01	1.451262959387540130e+00	-3.476719459095432896e+00
7.608925542849767076e-01	1.445341091616335838e+00	-6.769198661558549546e+00
7.053758540746506434e-01	1.388778537163019244e+00	-8.665357894259049232e-01
7.409024098650850432e-01	1.393880558845220552e+00	-1.470264919505575918e+00
7.068877875176589054e-01	1.364665913228830574e+00	-6.196898242298037651e+00
7.024276688886177400e-01	1.361915224566011329e+00	-6.970501576286967094e-01
7.395818768107026431e-01	1.413929988747249844e+00	-1.734995939912236551e+00
7.043049294500366431e-01	1.395885276832188993e+00	-1.373472134206320305e+00
7.067360685110679608e-01	1.356628060460237650e+00	-1.505000932886950693e-01
7.110774370808761180e-01	1.367699761398901925e+00	-4.888390252589395857e+00
7.284530822284980278e-01	1.433242807469397473e+00	-7.882519245327169521e+00
7.054572160657874846e-01	1.364952537766962459e+00	-2.212022301919329692e-01
7.356886491095322445e-01	1.372364028135094394e+00	6.483974657860152035e-01
7.654107403855068270e-01	1.401889436192809368e+00	1.171586978455938066e+00
7.292432518582790957e-01	1.392834094908017795e+00	4.312549976769384230e+00
7.086002492876145586e-01	1.386782045126830676e+00	2.635544870353774272e+00
7.252420581046841175e-01	1.331189583429842394e+00	-2.257148397122925587e+00
7.221729828101809412e-01	1.361585421203667101e+00	-3.396863650062387663e+00
7.196633733848041281e-01	1.367165892361697832e+00	1.921479091638790493e+00
7.199669310788675558e-01	1.412236696955454285e+00	4.492321353535610129e+00
7.140374416501276134e-01	1.369683802782940996e+00	-1.472735206582818535e+00
7.185028502013404150e-01	1.381609100694447090e+00	-3.249211979152560659e+00
7.136271466321520984e-01	1.374280265494962405e+00	3.778916114245358671e-01
7.297674310985107216e-01	1.431924199128737252e+00	4.288911784398441895e+00
7.192981337611555892e-01	1.431358590413027931e+00	8.013733231031087811e+00
7.554860619335294070e-01	1.441588765144136364e+00	7.282811450878542203e+00
7.373413495374595561e-01	1.415103965075054093e+00	5.890501810257758208e+00
7.412159702600619182e-01	1.425790243847945948e+00	5.998167390309442126e+00
7.383665567532112783e-01	1.389836993936101051e+00	4.951870023749913585e+00
7.407536457969667865e-01	1.339419825736589686e+00	-1.013875035781666156e-01
7.018926160535557957e-01	1.357497028757956636e+00	-3.628234432887781580e+00
7.369025878530542917e-01	1.394384875300899385e+00	2.491933924518470178e-01
7.118075749531387331e-01	1.322160710342548562e+00	-4.484908259560782540e-02
7.413741858052569356e-01	1.326699334867437408e+00	1.249531766456565052e+00
7.733517265413366593e-01	1.417157376793881651e+00	4.051314749865097653e+00
7.670626395578791223e-01	1.408982439668988063e+00	1.556119586610317818e+01
7.701616685424398367e-01	1.423808741894641239e+00	1.449937620757364876e+01
7.419292327157802625e-01	1.397018150816565552e+00	6.663906234262300998e+00
7.403046742963479421e-01	1.446715859030354379e+00	6.789541736949642470e+00
7.648679203515349467e-01	1.427364349074402128e+00	1.077781311536351261e+01
7.644434397277950488e-01	1.452880345534393047e+00	6.312922196849291012e+00
7.307759060676748408e-01	1.395102285483605264e+00	4.005501864631453302e+00
7.192320230628226341e-01	1.333522429037057089e+00	5.039885390665327591e+00
7.442022133453713995e-01	1.347867426182135064e+00	1.584439153425268643e+00
7.514733055754422297e-01	1.345520193851708290e+00	1.461226645259577239e+00
7.333242008967465475e-01	1.352990837079740549e+00	4.753905464897465905e+00
7.393937688838971845e-01	1.408330811704921581e+00	6.804116383738863405e+00
7.565973215205464841e-01	1.462196192263877537e+00	1.023165460514189995e+01
7.760115145515558144e-01	1.487941437998330674e+00	5.503633565786456572e+00
7.137534461259388285e-01	1.421624157590298809e+00	1.480049770929303676e+00
6.793861379941776857e-01	1.374223915544392938e+00	2.786969532973907704e+00
6.369033235201814191e-01	1.280451765037839751e+00	3.271052763562069643e+00
6.393015887682660381e-01	1.333554994506046754e+00	8.016295907898163264e+00
6.637488474424414475e-01	1.337306377483651998e+00	5.411238003606849034e+00
6.537788175828426196e-01	1.372001686240786444e+00	4.579297123242705325e+00
6.340494747207021664e-01	1.374738648619318715e+00	5.283098386959554915e-01
6.805800201496930990e-01	1.410041680468341330e+00	2.928424282022314529e+00
6.908140642385121044e-01	1.389991339276963389e+00	4.865340039645408510e+00
6.789929999475097233e-01	1.382782831374425703e+00	-7.514040583049830246e-01
6.731520442029608198e-01	1.350735030833574823e+00	1.718501140845525299e+00
6.111428839132532209e-01	1.355797565808938732e+00	1.043926008803012451e+00
5.930630816293200880e-01	1.364273920387030437e+00	-4.582867699770343251e-01
6.236614315325580415e-01	1.369107260934099513e+00	-1.408970217649907042e+00
6.401946379867539116e-01	1.327560950222528513e+00	-1.782290627870180444e+00
6.010970809632062428e-01	1.388609545944692325e+00	-1.127557439537241635e+00
6.996659297528982080e-01	1.449360293332339067e+00	-8.568290214230280810e-01
6.783258714184842164e-01	1.436946849662590564e+00	3.095391972371304590e+00
6.920718837592907402e-01	1.460068559499216434e+00	5.302125757098538728e+00
6.750672485564606085e-01	1.446813862009315610e+00	4.727085852111594377e+00
6.680846885665652213e-01	1.420652091876750456e+00	4.031331480455802918e+00
6.539878449133743610e-01	1.402635271177144149e+00	1.316085821580575299e+00
6.100825665735837289e-01	1.367456094312343717e+00	-4.123291326786997502e-01
6.860322147450317321e-01	1.405319090444945074e+00	-2.938036931675631180e+00
6.175044291743323477e-01	1.384607662863087674e+00	-3.788911427967793344e+00
6.254170774521905507e-01	1.400707403291101993e+00	-5.025899582196974080e+00
6.342177276034329791e-01	1.398889725607573187e+00	3.974172610553541318e-01
6.459485794517590973e-01	1.415536325843727461e+00	4.198411046982558403e+00
6.218913676739975527e-01	1.352712715388634246e+00	1.018268808048485852e+00
6.477808420266925049e-01	1.415978809219780921e+00	-7.060520369753896297e+00
6.514997984867332281e-01	1.450756800597481577e+00	-4.729442271041953916e+00
6.312331162903701554e-01	1.454232516853631640e+00	-4.712514433756920695e+00
6.383113878433166466e-01	1.471611020961821614e+00	-1.723400487450076568e+00
5.534934290349379227e-01	1.433631219506566579e+00	-3.027621241169235589e+00
5.137047777415525429e-01	1.380190530786841396e+00	-2.505885702036602325e+00
5.699102230119105217e-01	1.409230787795398676e+00	2.227393433713261928e+00
5.729887378370528417e-01	1.425940175580242109e+00	2.123264107808608969e-01
5.831712519418451590e-01	1.489088424103416797e+00	-6.954698310749449774e-01
6.036980874398949481e-01	1.478644147321118707e+00	2.968332983671917447e-01
6.015074614081025173e-01	1.442014587155367344e+00	-2.058229593116069012e+00
6.210349725314684433e-01	1.452389228704320745e+00	4.558281073257338889e+00
5.854042858987174025e-01	1.455386866333895579e+00	1.550080385812437456e+00
5.851392293755391938e-01	1.498423719926649911e+00	4.699783125898875369e-01
5.589711146985159029e-01	1.459985301404099767e+00	-4.399397030533043207e+00
6.076086265226121608e-01	1.483225377075228613e+00	-1.210160978460265824e+00
5.572050720776087207e-01	1.486141728449757116e+00	-8.331609209361577228e+00
5.956434319244818809e-01	1.485751765614174769e+00	-5.579062664813936756e+00
6.238258714803490701e-01	1.499450636201392850e+00	-3.498044875293825129e+00
6.125724296593890728e-01	1.530537897854073348e+00	2.963599942987524827e-01
5.932565720793941955e-01	1.473461629298272957e+00	-7.774386768652119528e+00
6.221069643455463538e-01	1.477959377135179331e+00	-4.989082055860263765e+00
6.588254119198760916e-01	1.448728950773642721e+00	-3.157495202213107532e+00
6.031640502420063665e-01	1.468955740742923233e+00	-3.001189427089506978e+00
5.617429885610468743e-01	1.436021524798187343e+00	-1.745473426196703315e+00
4.871637729198490252e-01	1.371865935843549433e+00	-3.109960335665865827e+00
5.081214620398584181e-01	1.377924263248260006e+00	-1.614563206152265451e+00
5.244198572387296364e-01	1.400250495813811780e+00	-1.072589553533969564e+00
4.890454960149750452e-01	1.406470772285521642e+00	-4.181226146498779883e-01
4.952345142859717608e-01	1.434737278217063983e+00	-3.895102271119096571e+00
4.828022592284570980e-01	1.431369478689374697e+00	-8.026796192994076762e-01
5.420435585427449965e-01	1.468128196119774964e+00	-1.016071946739108611e+00
5.741450504106528907e-01	1.489262333873137667e+00	-1.581483928680189166e+00
5.064307716106455359e-01	1.415306993501654009e+00	-8.914473806781266774e+00
4.481129739157554415e-01	1.468616767053382954e+00	-1.074077225916844647e+01
5.292567835608991134e-01	1.462585739974269217e+00	-7.371546258653517647e+00
5.254948624703088544e-01	1.444355549022920737e+00	-4.685832598197190890e+00
6.095248999774672827e-01	1.477193974951815036e+00	-1.504605030532042420e+00
5.042717268349234949e-01	1.489201852216838651e+00	-1.008286161677036930e+01
5.912473880035766793e-01	1.553016978353197519e+00	-1.976749699437409191e+00
6.108281058942651720e-01	1.553242105330326472e+00	1.686075251906745009e+00
5.968685318183452049e-01	1.500122992187578275e+00	-3.069401272877845699e+00
6.137551497208485474e-01	1.543772804565788581e+00	-1.182474742152992420e+00
5.773833455224621769e-01	1.528483642131670983e+00	-4.200218285187776956e+00
5.558259719495338702e-01	1.470846480575643156e+00	-6.519594928167341763e+00
6.042451602707370473e-01	1.411210362570824106e+00	-1.149141776961447903e+01
5.720641192129352071e-01	1.403628403194536522e+00	-1.148724042890180641e+01
6.077255523947093785e-01	1.464309877764120582e+00	-3.236617373317530522e+00
5.596264544200307833e-01	1.390169420931778532e+00	-5.680018096201264299e+00
5.632492004434382915e-01	1.410555644740028702e+00	-5.558705638741625599e+00
5.195087887104558044e-01	1.392362038366304899e+00	-9.903807489996623303e+00
5.646070185545197795e-01	1.453679786566856258e+00	-7.926686793132549980e+00
5.985422310009040903e-01	1.498234586709990213e+00	-4.170393423757206008e+00
5.895981327261626825e-01	1.504930365184429242e+00	-2.462369008699306860e+00
5.485967480025638610e-01	1.489138842717527833e+00	-2.404386437913974106e+00
5.818762901616769678e-01	1.540172535014709521e+00	-1.701118863333659803e+00
5.210154446678668672e-01	1.480893964300656673e+00	-6.983224682777504633e+00
5.864500272961920002e-01	1.470936059921253758e+00	1.828711952536059115e+00
5.495837039780860911e-01	1.447939251024617402e+00	-4.273683452710715258e+00
5.779873043804161226e-01	1.453040979695990442e+00	-2.924413149491922326e-01
5.756772526734222906e-01	1.497376950390447714e+00	-2.832940558060107250e+00
6.092470311832994811e-01	1.501267984459158988e+00	-6.146579651724912274e+00
5.990300728728558122e-01	1.490933050637059942e+00	-3.567895934708836592e+00
5.738945772799048939e-01	1.491363109947658083e+00	-4.641672725706493807e+00
5.521213390642186747e-01	1.431855089376942836e+00	-2.514042005112079536e+00
6.015685284296641289e-01	1.474814481692417134e+00	-6.342616899752476556e+00
5.609713216313992890e-01	1.492867779550377749e+00	-7.674853341118530459e+00
5.089316597566573286e-01	1.398479314184868372e+00	-8.972890198663021621e+00
5.607591552598671925e-01	1.425211767446668665e+00	-1.131914698668503405e+01
5.410992175809085092e-01	1.455215659761719849e+00	-8.706637626493265003e+00
5.350919376781900771e-01	1.501418801908610767e+00	-5.796679608073291412e+00
5.236471168268785892e-01	1.490257417024981601e+00	-5.076599217598229075e+00
5.920388603802482219e-01	1.480249766527298227e+00	-5.756966633702396585e+00
5.159061100083895957e-01	1.478792270106566331e+00	-8.665992398846304567e+00
5.222456253634455425e-01	1.449347468854986776e+00	-5.133945770883705961e+00
5.352631958958127267e-01	1.391268891465735180e+00	-1.098579410547406709e+01
5.621159270138350594e-01	1.385916490462652861e+00	-1.168222990973175968e+01
5.649203067632525554e-01	1.425981293427161845e+00	-9.297734451956641166e+00
5.438725903776907566e-01	1.467931595940281664e+00	-8.243408346263354503e+00
5.063439488130199173e-01	1.474727499843505596e+00	-7.100178296329188399e+00
4.980341378181349921e-01	1.450673433785407251e+00	-5.242414092905494982e+00
4.982801276122856837e-01	1.449698147605178011e+00	-7.958268129707740890e+00
5.773069393412727512e-01	1.382226626972097305e+00	-1.065006569620259214e+01
6.184980084190704330e-01	1.384996532871088926e+00	-1.222549612352519688e+01
5.952165366080534037e-01	1.479663953019619171e+00	-2.674318954572925122e+00
6.042648781873914965e-01	1.460491128741066014e+00	-6.184534333596305444e+00
6.113497723196950062e-01	1.547038954319143844e+00	-1.024825226746578544e+01
6.206711891038446671e-01	1.503181643014101621e+00	-9.444671341531126529e+00
5.465182268861572545e-01	1.498204483577835644e+00	-1.091037726903497962e+01
6.140138309852403165e-01	1.497784097595773911e+00	-2.777677925438402085e+00
5.868372211493134705e-01	1.457425794398331531e+00	-3.727946635663988317e+00
5.080703661746981403e-01	1.373608735259939317e+00	-1.083702773755301507e+01
5.821479748367538454e-01	1.429407114430819359e+00	-8.290742328543998951e+00
5.439173495179812079e-01	1.445176442944856143e+00	-9.133969601603009636e+00
5.156997193556690506e-01	1.422227499009132146e+00	-1.214099352183025360e+01
6.393257540640281400e-01	1.397439416493532205e+00	-1.321466458739683425e+01
6.223345211316483327e-01	1.460390165059773038e+00	-1.043663407071481863e+01
5.532116367623847175e-01	1.432045416005906402e+00	-9.312460472066938166e+00
5.985592646421774576e-01	1.453658899252174841e+00	-7.991400264490616578e+00
5.718777719414054328e-01	1.466640663837440073e+00	-3.238730600056085152e+00
4.509271631110467471e-01	1.381403157144660110e+00	-7.835409781247559380e+00
6.035649650505880981e-01	1.321411020582047513e+00	-1.442644416848507483e+01
5.695151888855348732e-01	1.328386485687161223e+00	-1.139989265724918255e+01
5.946944544078822670e-01	1.414574741527147683e+00	-9.669701905347691806e+00
5.257308078166423870e-01	1.440872370250672052e+00	-1.070447768210315509e+01
6.206704888208917081e-01	1.457371142494686467e+00	-4.718664608700116503e+00
5.704583950596332498e-01	1.461385316623318831e+00	-6.038863689585627803e+00
5.610966143795343974e-01	1.483996100702484222e+00	-2.080448330678173363e+00
6.233215106319781595e-01	1.481360678134324038e+00	-4.019316602650642167e+00
5.649084379532691713e-01	1.437408943001386330e+00	-5.987104168729316278e+00
5.458910158767552590e-01	1.473093103503878565e+00	-5.674482669559138159e+00
5.601663261815692518e-01	1.490932897160294424e+00	-6.556300873004424545e+00
5.213947338806851350e-01	1.356788653790102162e+00	-1.233804166334891761e+01
6.028810165983414793e-01	1.465799200123903523e+00	-5.654920097827798919e+00
6.641033561454448009e-01	1.463962301956466927e+00	-2.671966168919789553e+00
6.331420379804296727e-01	1.505244531441992217e+00	-6.290497810061075334e+00
6.363328519233134584e-01	1.429670124747429272e+00	-6.881949550022724793e+00
5.917501559225866181e-01	1.472528186553332841e+00	-7.905254287960616466e+00
6.215550661868650684e-01	1.472791537947998330e+00	-8.414687132628865029e+00
6.541483413186339746e-01	1.456428939365930875e+00	-1.176630983599633673e+01
5.578183131645809700e-01	1.509363282210283153e+00	-1.111033141131330382e+01
5.811103400066084390e-01	1.361244817169198651e+00	-1.146093538727525463e+01
6.581587779612368960e-01	1.323855694776626457e+00	-1.316434471786675964e+01
6.279715743817984031e-01	1.363964397998332245e+00	-1.138790860397151405e+01
6.381537111225803471e-01	1.369546592754246506e+00	-9.678257594502806427e+00
6.183666727963352816e-01	1.386460700874720287e+00	-9.463796232838898703e+00
6.214499765593617386e-01	1.435370568927716750e+00	-3.381428355897694971e+00
5.955642171179421629e-01	1.462915576134312001e+00	-7.409815605210423151e+00
6.267067826137185937e-01	1.417433864688643519e+00	-6.229260214547016616e+00
6.026578708601210144e-01	1.423225731037987885e+00	-6.299106038808394814e+00
5.718411388455617583e-01	1.435901005214178738e+00	-7.389202999255323867e+00
5.021143682836166633e-01	1.399903408159201446e+00	-1.292199678799622831e+01
5.969526620761752556e-01	1.494952714567279628e+00	-9.662143398348117529e+00
5.674237600427407546e-01	1.452778527509319240e+00	-8.741204645580083366e+00
5.935710390424649985e-01	1.446341938008166128e+00	-7.202386558306186792e+00
6.057156842794401141e-01	1.466549577736928844e+00	-5.737291798999852865e+00
5.720609112145081943e-01	1.426934066038812121e+00	-3.575526723379864436e+00
5.710787029991737374e-01	1.412841407276455241e+00	-5.735382472287024136e+00
6.031845188472527708e-01	1.385285955721735185e+00	-5.107701351313249205e+00
5.931556191851110604e-01	1.430706165625507786e+00	-6.531387542046123151e+00
4.757170625912389150e-01	1.371862725052697574e+00	-1.322780613011781803e+01
4.820206046479195150e-01	1.329293804167989812e+00	-1.613235043962035675e+01
5.027231665472665645e-01	1.454000702735247508e+00	-1.317414405351515860e+01
5.433884438817844220e-01	1.495133158363141312e+00	-1.134145287166129457e+01
5.492493358113628155e-01	1.512896452267757708e+00	-1.181166687670154403e+01
5.228655237958886870e-01	1.482634529681749358e+00	-1.344723236479470962e+01
6.085435506260727934e-01	1.451739822167313232e+00	-6.827068543926555932e+00
5.761916057275729974e-01	1.413798114630143710e+00	-9.196160797464756342e+00
5.190540959936715826e-01	1.420498587049608075e+00	-1.165136228497750004e+01
5.272102136132501560e-01	1.459964983397246563e+00	-1.375806045718428194e+01
5.517328847045979145e-01	1.473728746372156451e+00	-1.090203000212770945e+01
5.141816177997660109e-01	1.432754298684815186e+00	-1.305238384141756924e+01
5.430347361448722987e-01	1.420342482785733162e+00	-1.398173499900006433e+01
5.899792616848096305e-01	1.458740324155070045e+00	-8.003527151071082812e+00
6.130722444893098588e-01	1.457292229132983064e+00	-5.406788306643639075e+00
6.571367388723746705e-01	1.421828580227568972e+00	-8.809903865852863447e+00
5.936598628395507449e-01	1.462215311615571167e+00	-6.657731437982130629e+00
6.487154486963858657e-01	1.459888125621318311e+00	-3.323463539101332742e+00
6.417692592231074578e-01	1.458136678505430606e+00	-1.487279267316832687e+00
6.413355323558495025e-01	1.446808698448414310e+00	-4.662647142894373431e+00
6.293304069361653763e-01	1.427379205555990627e+00	-4.554980680613908817e+00
5.845115279659699459e-01	1.423860202904822625e+00	-5.171155361974172138e+00
5.120652121109253718e-01	1.380785196059010289e+00	-8.328040090211068502e+00
6.050971390230933666e-01	1.448830968220690796e+00	-3.066175427371124584e+00
6.178113058851297801e-01	1.447454195326679960e+00	2.314860740117740789e+00
6.138625485313322638e-01	1.438007830652141994e+00	-2.158349798625794236e+00
6.238391298765831872e-01	1.467029237434147593e+00	-7.045955584372194380e-01
6.112741444856688577e-01	1.465462354063421957e+00	2.476580539037867013e+00
5.776813269557486974e-01	1.414710944438920315e+00	-1.609333383460619160e+00
6.252877115710134825e-01	1.409177480933659909e+00	-2.044979657313040988e+00
5.796349947600983876e-01	1.407955721087272405e+00	-2.431553744382338067e+00
5.806351839200685205e-01	1.372813912961528660e+00	-5.214807105871967607e+00
5.846788010362476973e-01	1.429131602679182267e+00	-6.231923272382030810e+00
6.164333410457315532e-01	1.380727229023711145e+00	-3.016297063552375590e+00
5.984538393359271069e-01	1.425115000643861096e+00	-1.437289286800387700e+00
6.260721001952755937e-01	1.463850268552492340e+00	4.192652338684332847e-02
6.503283336349030552e-01	1.435865563397407119e+00	-2.082930090897310293e-01
6.842693049940873351e-01	1.450723635533417433e+00	2.168600391168293839e-01
6.486534931838103812e-01	1.476477575517880059e+00	-2.123119307632913788e+00
6.595050331409225697e-01	1.440218643161718326e+00	-1.445872739113097438e+00
6.088246572300440862e-01	1.396622011631101890e+00	1.408118588906610569e+00
6.208966518262890588e-01	1.447602071955030212e+00	2.897904434049431543e+00
6.205379386373992556e-01	1.436038970789923042e+00	2.255085448312241780e+00
6.184327586057669635e-01	1.429888311159115410e+00	-3.824162598771740917e+00
6.098801650608751679e-01	1.431831890813713315e+00	-1.702398883390877415e+00
5.956666042400808880e-01	1.420949086502911074e+00	3.258214565868799539e+00
5.887566028483008918e-01	1.415812076194775671e+00	-5.606726900810432568e-01
5.570158047181452687e-01	1.404335465935989014e+00	-4.847739768053003218e-01
5.695226469142494752e-01	1.418938481081668757e+00	-3.967591488235335362e+00
6.028968619388852535e-01	1.425772588223999104e+00	-3.664786677150582150e+00
6.314253194625037979e-01	1.438245471556983013e+00	-7.574143888997522112e-01
5.877602300013708980e-01	1.392377296439444079e+00	2.067024148622479629e+00
5.967177568463644111e-01	1.401337861098968629e+00	-4.984066097351114166e-01
6.264913671214851210e-01	1.449214278917405174e+00	9.671128582751542524e-02
5.710015273548810777e-01	1.411254910286277697e+00	-5.049571542687480985e-01
6.105027364591445460e-01	1.456057912907947394e+00	2.718454912269399060e+00
5.951581785764451515e-01	1.421870557513752464e+00	-6.781523408674772213e-01
5.739700359182516864e-01	1.404522255852348245e+00	-3.626490331396157174e+00
5.653485637363215854e-01	1.420829527698670658e+00	-5.213384785263901477e+00
5.786702001274562912e-01	1.433812248574458659e+00	-1.940972176457636422e+00
6.092608679177102804e-01	1.400983984146379369e+00	-3.787351480004982562e+00
5.672510744593406429e-01	1.410338852919336361e+00	-1.882730828755553532e+00
5.948480368314538191e-01	1.410350831110700698e+00	5.068299509448218387e+00
6.140255304845571027e-01	1.394193840229578818e+00	4.756896455674315405e-01
5.849131147799736530e-01	1.347666025682578761e+00	6.361532539902174932e-01
5.565773780585935304e-01	1.308208328980282609e+00	2.090927640686928157e-01
5.627807902506869464e-01	1.327474479942074570e+00	-4.091852501988668678e-02
5.103764107249101345e-01	1.358779056272949148e+00	-6.409645932470965590e+00
5.466424841033276083e-01	1.355529361435891644e+00	-6.838343253761819618e+00
5.532321335454275513e-01	1.375848457176797046e+00	-7.064294274060550549e+00
6.188729899467951823e-01	1.399963798463668807e+00	-3.986522249959865150e-01
6.006098521927998313e-01	1.457834564357047391e+00	-1.476606045562501635e+00
6.169476636959337901e-01	1.453149373110957931e+00	-1.906024781268399693e+00
6.141889640775960446e-01	1.393074777716755586e+00	-3.891923117713247393e-03
5.504930840639049583e-01	1.383300255817514035e+00	-2.899628953340954496e+00
5.706193147753723105e-01	1.414712370107456874e+00	-4.062122335215100577e+00
6.309257154779948085e-01	1.437954809745882301e+00	-4.442173393116936708e+00
6.142180207367334832e-01	1.422251300327700196e+00	6.641088365393237325e-01
5.456600059304429484e-01	1.347715846238722648e+00	-6.735219138818377083e+00
6.156594555914821632e-01	1.362850867303424751e+00	-7.418305969504664255e+00
6.104508048112425866e-01	1.388037162564022431e+00	-5.148749006012184992e+00
6.125566542632000511e-01	1.388523929641892529e+00	-3.113753606907405214e+00
4.930409802070092606e-01	1.350370520406759534e+00	-1.343784211427533215e+01
5.514289648941006483e-01	1.322984398106511250e+00	-8.521769477067296705e+00
5.706773921408822003e-01	1.359373239865301342e+00	-5.757387865409449468e+00
5.728997553829725531e-01	1.344544277344022598e+00	-2.448314836657282001e+00
5.618483530883432442e-01	1.340199882105068685e+00	-6.026440915890784566e+00
6.271525824225409051e-01	1.413325290023133674e+00	-1.223875332177010833e+00
6.065835938669760230e-01	1.423575625382417886e+00	-5.798536030108827788e+00
6.239839167941184650e-01	1.436824055376477727e+00	-2.288896230780768093e+00
5.897017088742276814e-01	1.378823724583756904e+00	-6.179952695332683099e+00
5.586651993538255256e-01	1.386806287297626339e+00	-1.083913464156291440e+01
5.939385418591148769e-01	1.411727959775533447e+00	-2.534819642584498212e+00
5.981749797460429452e-01	1.355673616842050455e+00	-4.102494561360101599e+00
5.985152198947600866e-01	1.429621868733682133e+00	-4.637337392041983364e+00
6.488520081774645787e-01	1.335028266120222629e+00	-6.182644050581387773e+00
5.667536824898276038e-01	1.366490291122180789e+00	-5.745634084759918103e+00
5.865442193453619391e-01	1.345537348119653753e+00	-3.429694772308462092e+00
5.320553480072499619e-01	1.367049600572270762e+00	-7.124883736859877637e+00
6.251542151056568297e-01	1.368295481974752814e+00	-7.623624019268261165e+00
6.636745412993679816e-01	1.292492222574566085e+00	-5.674585934302390555e+00
6.124670467822588282e-01	1.308937141818683259e+00	-5.225874980378227619e+00
5.893241284914531031e-01	1.271467999623893119e+00	-3.095242203540664150e+00
5.693704546261566524e-01	1.262355196645271738e+00	-2.285786895077620784e+00
5.157729928324796820e-01	1.277188492061244185e+00	1.062044829438768545e-02
5.432621143737970115e-01	1.288257060399041309e+00	-1.033258638123024653e+00
5.666723360150648370e-01	1.331499041010661744e+00	-1.980258465399204582e+00
5.745045945377975638e-01	1.335451327140760647e+00	1.247031093651095546e+00
5.264574738669135501e-01	1.328531678828329232e+00	-3.892409605798027528e+00
5.545279186441673946e-01	1.389003938777489511e+00	-6.894504562973401640e+00
6.024708610199021042e-01	1.376001879876602718e+00	-2.818758133736231741e+00
5.628604287733048883e-01	1.350734096707707943e+00	-6.931696424533327239e+00
5.689245920016586799e-01	1.339567269394731142e+00	-5.202951252095314061e+00
5.316500571478972592e-01	1.368118577963732596e+00	-6.739351057196826034e+00
5.340400365849358177e-01	1.333176665962436669e+00	-4.849560472106611897e+00
5.797711658841399052e-01	1.328321358622685633e+00	-2.718163242675874613e+00
5.542461228513553273e-01	1.380562281305598882e+00	-6.666791463722637090e+00
5.894850104562463500e-01	1.276839860934106063e+00	-1.770513001761374383e+00
5.592705057255543677e-01	1.310380463656451333e+00	-8.426066009532622303e-01
6.157693348863688687e-01	1.290714709666295645e+00	-4.211697384763215979e+00
6.097362005642608107e-01	1.285260167312129553e+00	-4.248125384299598295e+00
5.985123361166477807e-01	1.318731173965871362e+00	-3.127132637774131751e+00
6.420624499591642831e-01	1.309688928177747957e+00	-7.072829875821255108e+00
5.822157177066018541e-01	1.352876477307557446e+00	-6.393851738860893974e+00
5.873730713425641126e-01	1.288463541231736231e+00	-5.749235314674408848e+00
5.306531846091656623e-01	1.266442213850528242e+00	-2.264182694090433046e+00
5.785863237259937231e-01	1.370373183550932517e+00	-7.930077742036579558e+00
6.040895421570758872e-01	1.344318623572902327e+00	-8.102802438417656461e+00
5.630801413246113718e-01	1.324324125993576295e+00	-3.348033510122524703e+00
4.763188326995873578e-01	1.295635781631646166e+00	-4.999333711919977219e+00
4.820293719892595474e-01	1.304599285647506601e+00	-5.145231078108777112e+00
5.367008904753134413e-01	1.338842594625302862e+00	-3.700108606538321965e+00
5.366792530854334053e-01	1.340694923818164686e+00	-5.611007850192186730e+00
5.784740086485008481e-01	1.315209034792385934e+00	-4.897669540887914508e+00
5.703183282372901175e-01	1.368456260199790719e+00	-8.111667367044475441e+00
5.241292068354554967e-01	1.336797545178074920e+00	-6.642492549998096685e+00
5.564481106317569203e-01	1.299073686365565417e+00	-4.137571439649216032e+00
5.483572081353783600e-01	1.307102435400343987e+00	1.248148171718415966e+00
5.152713908108330632e-01	1.254558457604784127e+00	1.233690162628251485e+00
4.364086926704476843e-01	1.262073056408793637e+00	-9.366502516377099852e-01
5.443691988215396682e-01	1.284020976792878743e+00	2.332153264694492023e+00
6.275372587690152271e-01	1.284051491522914867e+00	-2.606555745979820315e+00
5.466489180534728209e-01	1.315865554802576387e+00	-3.295575183063423452e+00
5.958908487477058147e-01	1.410082500671206551e+00	-5.460424805897293510e+00
5.438963334821723672e-01	1.393693903240821541e+00	-6.679611460893943864e+00
5.862895334430815453e-01	1.304055940784996315e+00	-4.368256508863685994e+00
5.431326059950699614e-01	1.341246470213748099e+00	-1.491096575426709592e+00
4.954233648222425845e-01	1.362246978317588564e+00	-6.270985709596732072e+00
5.423467924438164500e-01	1.283087056389476510e+00	-5.941314717435162152e-01
5.232708151976194211e-01	1.297448982884171542e+00	-4.008292573139163650e+00
4.808049416039875124e-01	1.277723781208813358e+00	-1.355142894521112140e+00
5.597389557317649089e-01	1.326196665105875194e+00	-3.194744672576588229e+00
5.527467569121828905e-01	1.362528836484505401e+00	-3.273454359244238887e+00
5.650277968797068340e-01	1.306329726482263531e+00	-7.452211691140452565e+00
5.750349680757430582e-01	1.362524399608455949e+00	-6.650298860481606233e+00
6.060882595832988162e-01	1.381710291394716350e+00	-4.882397266514473699e+00
5.857552118748351466e-01	1.418810027868491419e+00	-1.380664172977402515e+00
5.131378976426312910e-01	1.281725585188474126e+00	-5.263513712271770117e-01
5.022065480793864722e-01	1.310151489719918905e+00	-2.918755067044473961e+00
5.744136918341941067e-01	1.359664125661522727e+00	-3.172965460161050189e+00
5.327099364630585310e-01	1.324128114671085932e+00	-2.754336782344434909e+00
5.207718538180311496e-01	1.428124527880613837e+00	-9.601163049925508730e+00
5.846521701993523390e-01	1.385964123899898537e+00	-3.084135367880394440e+00
6.087614835966551619e-01	1.396911232513521783e+00	-3.871572053931433999e+00
5.700031848987281435e-01	1.398755077269086877e+00	-7.869103724404703293e+00
5.627755098987380356e-01	1.398631482290386030e+00	-5.129835574805944987e+00
5.251399847389827125e-01	1.367505986848468247e+00	-8.426485994374896649e+00
5.582988419096996946e-01	1.388727523594731172e+00	-4.060452926967842657e+00
5.606997393639090443e-01	1.404463725329334167e+00	-4.282042253265020193e+00
5.691978152208928554e-01	1.467447864891455955e+00	-4.924717792185898446e+00
5.833653019204764201e-01	1.415496924627926312e+00	-2.315148698816102524e+00
6.071836639321478435e-01	1.466874601155367719e+00	-2.763848610690638807e+00
6.335371809458376635e-01	1.443121241515697983e+00	-5.477713184415813785e+00
6.199586987520044890e-01	1.472703265241452897e+00	-3.302805629276035049e+00
5.480016364951654229e-01	1.421628643065345976e+00	-1.005858574268025762e+01
5.443151606680624033e-01	1.422478134775248648e+00	-1.734430596866975804e+01
5.485265968113186563e-01	1.424471279568448212e+00	-7.712203622106560630e+00
5.685921051223702394e-01	1.388804852184614136e+00	-5.910875143097436890e+00
5.381331873091046436e-01	1.345068617302114911e+00	-5.368181466971869042e+00
5.680933267150657384e-01	1.337819992054512852e+00	-6.795803607836133686e+00
5.506236432855898810e-01	1.318339409841368770e+00	-9.804133124745709083e+00
5.858561093946661469e-01	1.319195975288844247e+00	-8.867406165337602175e+00
6.243995044105742354e-01	1.278351625703222805e+00	-2.729842537249835388e+00
6.124966030891300095e-01	1.288403838704567539e+00	-6.666840722449283163e+00
6.558085814577333528e-01	1.299478714645816657e+00	-6.571700526321089697e+00
6.445181079885496933e-01	1.372447775706056250e+00	-9.924637108528372664e+00
6.523373853064589056e-01	1.352506496762856614e+00	-1.043324075941772122e+01
5.859118390387163533e-01	1.332191469551697427e+00	-8.885272166855678222e+00
5.682225173365378357e-01	1.271231406728942970e+00	-6.750463495581797702e+00
5.872742547951106395e-01	1.346009842365052611e+00	-1.068443293068164124e+01
5.908437609107684008e-01	1.253418713132415707e+00	-6.379581525734472791e+00
5.135718097965640272e-01	1.288417117080171703e+00	-1.120012748724379570e+01
5.655994855882844341e-01	1.289916022080689562e+00	-4.618086232284882797e+00
5.755161774235006966e-01	1.333242837506849243e+00	-7.514253395340775299e+00
5.519743438106404776e-01	1.264678081759234907e+00	-9.376721070694433280e+00
6.025333558630732167e-01	1.345287410052132371e+00	-1.034078984511691957e+01
5.274856983989897330e-01	1.253711282542185002e+00	-7.055111989561867247e+00
4.063920038120039657e-01	1.138593324217946678e+00	-9.267813321679458483e+00
5.523226480766919577e-01	1.264886131543380809e+00	-4.325636222395660369e+00
5.354422038441452036e-01	1.309857592173243157e+00	-4.284596600959211798e+00
5.582773565747799482e-01	1.339682321790192532e+00	-4.483751518946332837e+00
5.911863774868716392e-01	1.289267253782941269e+00	-1.296003428580990047e+00
6.115756572100571331e-01	1.342361260864704642e+00	-9.294091010344711634e+00
6.448638711985201777e-01	1.306600002585682541e+00	-6.325628522082952010e+00
5.960867730593315539e-01	1.255637311812558554e+00	-5.237554031624972239e+00
5.944205836647403762e-01	1.267561912367030752e+00	-2.792393602118846019e+00
5.524259419931539794e-01	1.310485689784864682e+00	-9.264821512510703627e-01
5.297483601184318491e-01	1.300542771440701406e+00	1.530363710765668017e+00
5.059064985976675644e-01	1.293472077925939434e+00	1.997918096066282345e+00
5.210588073928774655e-01	1.291864626720271136e+00	-1.626342019028061969e-01
5.847969947340219132e-01	1.282304397348758007e+00	-4.063714805241616546e+00
5.696077376357567834e-01	1.281777503567524290e+00	-1.235690942104277212e-01
5.748804863911788354e-01	1.295606765941925698e+00	-1.900050645421424989e+00
6.107322516469441132e-01	1.333355632966821025e+00	-4.970846108996420654e+00
5.899504133614678070e-01	1.318105672569588105e+00	-4.446708856248610786e+00
5.346031739595821231e-01	1.272167184573036902e+00	-2.297352848664200309e-01
5.502599154152374439e-01	1.286563489589552800e+00	1.500167141623265366e-02
5.324226545251776743e-01	1.286410232752206895e+00	-8.974448402030610339e-01
5.053360776602967563e-01	1.269770007074210394e+00	3.392711438604257168e+00
5.264777801785600619e-01	1.264782098582750702e+00	-1.313249447701451800e+00
5.581388795724149254e-01	1.269263586772261032e+00	-3.589345731898545111e+00
6.112756005099808654e-01	1.310174245925546987e+00	-2.298208019038789018e+00
6.178104642624984155e-01	1.367509929503728960e+00	9.295723161335089912e-03
5.963456074770365767e-01	1.326639350232510894e+00	-2.689868269293455683e+00
5.524493873437804625e-01	1.275267938871600615e+00	-3.944452025837598796e+00
6.090252156641893233e-01	1.346178619047501579e+00	-3.751701114365165068e+00
5.383268941028312993e-01	1.295538157198986795e+00	-1.831811627792035324e+00
5.507897139942330433e-01	1.251006569231541743e+00	-2.016217286085035809e+00
5.084054472605066266e-01	1.244124055927897654e+00	-2.165429889063341662e+00
5.684599717662001117e-01	1.234177065516734340e+00	-2.459241127086931655e+00
6.176917813225620835e-01	1.229342599154196858e+00	-5.205526682092109780e+00
5.803997745901853245e-01	1.279570324347545807e+00	4.664834044046255457e-01
5.954980597729808700e-01	1.289107453417110749e+00	-2.506593401929499976e+00
5.717269223185322824e-01	1.305055432556197381e+00	-5.160335004262073255e+00
5.804733669438020272e-01	1.279959707621834752e+00	-1.877826631096187526e+00
6.243546133921884511e-01	1.286856017741414338e+00	-1.926285036924715754e+00
5.824331284121754271e-01	1.280674327782961752e+00	-4.914877861284900007e+00
5.610391237353551386e-01	1.268068356768153881e+00	-2.635328187307132808e+00
5.640799167667110980e-01	1.251730982454236418e+00	-1.083276990309460786e+00
5.492029562601108417e-01	1.257080085042797890e+00	3.100765765285023789e+00
5.538578563637520658e-01	1.229641358679332441e+00	2.631910070832894633e-01
5.712386438720670201e-01	1.256707971979660998e+00	-1.313892136168581359e+00
5.517557391938374689e-01	1.267240629999196067e+00	1.213064878083658371e+00
5.095717151238038367e-01	1.266644735552977963e+00	8.398710888249230067e-01
5.624856263928479372e-01	1.273879030288712411e+00	-6.601393592316413539e+00
5.778642840584280460e-01	1.324161003685089266e+00	-3.743079021091613612e+00
5.812103743155321300e-01	1.320181254210101240e+00	-5.855385225511929193e+00
6.069087506094674733e-01	1.316917987681348379e+00	-5.659120465410174106e+00
5.776531879717847762e-01	1.282072854732839051e+00	-4.988079142487800155e+00
5.400705334386877166e-01	1.252149447870360977e+00	-6.936831282354766870e+00
5.826468513744936795e-01	1.302841048598871287e+00	-3.898666482932739541e+00
5.482218265932810031e-01	1.293728266545928873e+00	-1.475516985224665234e+00
5.626403169397018456e-01	1.260422078636380228e+00	-7.539838651422605231e+00
5.588781406685899844e-01	1.325989444468150591e+00	-3.218156277786466291e+00
6.042305861667319755e-01	1.351303576096819503e+00	-4.244570535903553932e+00
6.213635742774361592e-01	1.389700699520912686e+00	-7.708336575784681344e+00
5.764454487335992638e-01	1.397666829130723265e+00	-5.667266673956533829e+00
6.653800290517358773e-01	1.405981145523501841e+00	-8.047075733120315988e+00
6.563383897867907102e-01	1.398651480075943754e+00	-1.064376628730474827e+01
5.843405552190831242e-01	1.308976482074216685e+00	-6.168804397411706830e+00
6.234762810830549729e-01	1.314271831740970509e+00	-5.884531615920000291e+00
5.543314924782878350e-01	1.286281678778450122e+00	-9.427972328989486783e-01
5.697970929656553940e-01	1.273242468913126091e+00	-4.644334016546736166e+00
6.089726386847825745e-01	1.354734399230599351e+00	-4.914861349634799481e+00
5.973866134295058306e-01	1.281899221489863905e+00	-8.076983741645822334e+00
5.962622571929027115e-01	1.308451741218786601e+00	-8.190284891301718773e+00
5.963188926259946898e-01	1.289555450485574406e+00	-3.832385473697083711e+00
5.879731887744270580e-01	1.331599790714711240e+00	-1.432261284032309234e+00
5.713019180001031039e-01	1.302754089838960461e+00	-5.284499690497099778e-01
6.054731809168428791e-01	1.303293456803797046e+00	-4.071477158335371271e+00
5.976196992393187912e-01	1.340554861528085118e+00	-2.013448025695751653e+00
6.386122505455900100e-01	1.312406251717201711e+00	-9.095998579123190098e-01
6.130373899999898013e-01	1.290914472829120418e+00	-1.824034044900230356e+00
5.850907351475274076e-01	1.339383369494641984e+00	-2.027675943884243992e+00
5.772461712568427439e-01	1.300005269739153979e+00	-1.453111354733003679e+00
5.434353727970360204e-01	1.278021523430835638e+00	-9.198289505729455584e-01
5.628916644442918393e-01	1.247253474905875459e+00	-4.423921101095041664e+00
5.842055867283870718e-01	1.239721907429520709e+00	-1.426648178982302895e+00
5.794098379639036622e-01	1.257857588028712614e+00	1.433672446965903902e+00
4.850781345996400540e-01	1.246867899839307903e+00	-4.250513577653947550e+00
5.450376554410879537e-01	1.279148431011227549e+00	-5.856901714678747872e+00
5.175437884182996218e-01	1.271922945809500938e+00	-6.174033876547215804e+00
5.386494793720225660e-01	1.292434335747441487e+00	-5.623910951213560772e+00
5.488327291358210402e-01	1.371103187839511461e+00	-8.247122916423940353e+00
4.559645045370127603e-01	1.309397656026932255e+00	-1.187124708325778322e+01
4.559815811039362732e-01	1.334562672535031913e+00	-9.209410091443523072e+00
5.030087289427521702e-01	1.302383191467005430e+00	-8.394626663040980930e+00
4.938265620979334081e-01	1.333742732847183143e+00	-8.050111657182180025e+00
5.349536650873317756e-01	1.282055361706863739e+00	-4.998617231577553000e+00
4.753950271013244189e-01	1.282839390648350841e+00	-8.266026072078393128e+00
5.461955973128566066e-01	1.270888316825797171e+00	-2.238209300135405755e+00
6.006400374292774069e-01	1.269049945653749623e+00	-4.192642642110012474e+00
5.312992924084899427e-01	1.296948148028269632e+00	-1.006426182522115553e+01
4.997950298207181619e-01	1.296000947594535990e+00	-1.144407911910213826e+01
6.033296402485700538e-01	1.293006693715858191e+00	-6.302841298966972872e+00
5.531368928994958578e-01	1.287534388708330590e+00	-9.623132236394871697e+00
5.711546875267720091e-01	1.260728668862859614e+00	-5.311690816287022443e+00
4.485714806356532192e-01	1.314530882054057770e+00	-9.286394325893301271e-01
4.558097098104998968e-01	1.319172582486421330e+00	1.002046573376293992e+00
5.423951970230477260e-01	1.267986304986936430e+00	-6.751470083631522456e+00
6.164812838710175269e-01	1.233675206026091598e+00	-1.157431886810589283e+01
5.513157161057457012e-01	1.258732140444932091e+00	-1.094495829345636118e+01
5.177336565695219717e-01	1.310166550720688106e+00	-9.640986892241533823e+00
5.502409724450024742e-01	1.292274502755416332e+00	-7.624986859039201370e+00
5.040668937389134463e-01	1.329194372489768128e+00	-1.193074744621021921e+01
5.642486830712765133e-01	1.380082323779203257e+00	-1.144777101921436824e+01
6.139101308488150721e-01	1.314206015853917497e+00	-6.689298793457040482e+00
6.109941666519924652e-01	1.238642482064827632e+00	-9.894729889792316158e+00
5.415766379267219488e-01	1.257429401741334329e+00	-6.582741222827285910e+00
4.886868722403775456e-01	1.265332583254097809e+00	-1.063473087959151187e+00
5.615105611505900596e-01	1.216329389638592051e+00	-6.256421315035388453e+00
5.225113732858945870e-01	1.281152046573774239e+00	-2.849259162753785546e+00
5.386202162396193094e-01	1.334733058177237641e+00	-6.120128560051218969e+00
5.561719434299774445e-01	1.330826584353248965e+00	-1.046099705392475698e+01
6.339196810583759278e-01	1.384662368702422652e+00	-1.544762059202145110e+01
5.598368629850892786e-01	1.336187471588501152e+00	-8.438396948941282005e+00
5.758341872957621899e-01	1.260178655599956787e+00	-2.992036457962976570e+00
5.751421034905577212e-01	1.243951295961895465e+00	-2.730111695556029616e+00
4.807375208428990576e-01	1.314882552098455948e+00	-3.754969193868374688e+00
5.488460770978738079e-01	1.279896183473220761e+00	-1.033769975450168666e+01
5.097372164030051778e-01	1.299268001124685101e+00	-4.934309036976388896e+00
5.674773409062422447e-01	1.347927645891540793e+00	-6.660802489057447318e+00
6.016145887019657135e-01	1.302880403690011235e+00	-6.211245293192277472e+00
5.275384128855002963e-01	1.343231349273032782e+00	-9.546707615956735893e+00
5.084102633214301337e-01	1.349915467258438140e+00	-1.128790684900584296e+01
5.492289350426706740e-01	1.332086158572635570e+00	-1.052825879280065102e+01
5.479155810395500703e-01	1.330578571060514914e+00	-1.075358200115502072e+01
4.904975096656088440e-01	1.298488736564516133e+00	-1.179172730600866004e+01
5.038725456100008326e-01	1.281990558121064883e+00	-1.079266370752638515e+01
5.572897308910536029e-01	1.302493449977726536e+00	-7.793197702088785483e+00
5.045131239003985968e-01	1.252269463543917549e+00	-1.432434149428495651e+01
4.828197081292003867e-01	1.312254111667153555e+00	-1.031627416787016926e+01
6.088032443586111064e-01	1.340742592498081587e+00	-7.113491335342295940e+00
5.671724402825594202e-01	1.328447819411641806e+00	-1.445878842195856606e+00
5.910822222894758227e-01	1.308477137477655594e+00	-6.259531156561198628e+00
5.144992177936820177e-01	1.296744646958649216e+00	-3.163101468364255098e+00
5.608743438856779173e-01	1.269534271509417556e+00	-5.301747863822164675e+00
5.291219158292946867e-01	1.308223862710001351e+00	-4.107751705779433493e+00
5.195348319529478065e-01	1.306243203561475053e+00	-8.717190677325667991e+00
5.844086783110080674e-01	1.288804649220647525e+00	-9.729514021883131747e+00
5.558455312206401766e-01	1.295360670316613394e+00	-8.373847833847531064e+00
5.703863024942896764e-01	1.279081087583999965e+00	-7.695219999948941236e+00
5.628446394553471288e-01	1.315744744826518486e+00	-2.474575747684696125e+00
4.883323550754320452e-01	1.344056102423273336e+00	-6.386220792520894030e+00
5.073917301605836983e-01	1.323994950543595062e+00	-8.953904399309877249e+00
5.510002536035769616e-01	1.285344025266463852e+00	-9.098086357648025313e+00
5.425594147972524484e-01	1.303005403427518472e+00	-6.944294438508253009e+00
5.637542208624479745e-01	1.309268818326384975e+00	-2.656683438708059342e+00
5.732031595961558645e-01	1.286606042550763718e+00	-3.318424809401967934e+00
5.157843351570534640e-01	1.260537901996401811e+00	-6.759198585709163432e+00
4.963765559330213795e-01	1.278707804393468983e+00	-6.492833814755783806e+00
4.962533339881026739e-01	1.297624458273506809e+00	-6.710399756774925173e+00
5.374719997381162129e-01	1.291560368411111881e+00	-8.601121083020240476e+00
5.640898044189684990e-01	1.285808430184582685e+00	-7.380236761850791360e+00
5.783071358014894026e-01	1.296488814440225790e+00	-5.566738865506946077e+00
5.752066506979025551e-01	1.317045259036947913e+00	-4.351155892582456275e+00
5.811736828613257577e-01	1.308954353541123217e+00	-5.204866536504868080e+00
6.070544827984026837e-01	1.311405374383495248e+00	-5.259475234263375043e+00
5.855821083939894978e-01	1.313528976137376736e+00	-4.896252106982549535e+00
5.559544507239135847e-01	1.305245615377769175e+00	-6.131033447347475018e+00
5.509666993697199810e-01	1.320703546054839972e+00	-6.608431071343708219e+00
5.536424670473153453e-01	1.281259896456638403e+00	-4.993511230688387315e+00
5.840468380200860565e-01	1.278401042377650176e+00	-4.627548184065673809e+00
5.995004067325919728e-01	1.288875056601887170e+00	-3.421369621243742998e+00
5.789400178854405832e-01	1.275479541873493661e+00	-5.808892417615321158e+00
5.628526146081698212e-01	1.288551051274509307e+00	-6.666213863367914882e+00
5.413288509180071983e-01	1.317235882158735993e+00	-6.883319809728912553e+00
5.802485427176613531e-01	1.358345033987250705e+00	-5.380045906166762038e+00
5.659473734282388646e-01	1.333802587651385929e+00	-3.777078032976367794e+00
5.645864092898320585e-01	1.292169540586512566e+00	-6.057101639392441506e+00
5.945588498572016434e-01	1.283026413323129944e+00	-7.673264222063778561e+00
5.117847361816486584e-01	1.319656313037874229e+00	-5.976286803966949890e+00
4.639902576237560083e-01	1.352448674445971388e+00	-1.661900772546802685e+00
5.185102109778176871e-01	1.341055920625702669e+00	-6.312532476340361853e+00
5.119114708524973301e-01	1.317215976611145312e+00	-1.796251878339646169e+00
5.738614850394498923e-01	1.305490429728616508e+00	-6.326853834060898407e+00
5.338738983908846158e-01	1.346318119954008852e+00	-9.251515770612980916e+00
5.203939637666098461e-01	1.368604180268700565e+00	-6.872873268150767601e+00
5.543828538384515392e-01	1.339084114229136979e+00	-7.783201419660995768e+00
6.694360389565787717e-01	1.118968047199079274e+00	-1.163343728589915749e+01
5.899896923735389320e-01	1.336150363770574945e+00	-6.104152110181392921e+00
6.270432954201818898e-01	1.295852221792080261e+00	-5.223478714151106317e+00
5.808956557298848855e-01	1.310429465467817245e+00	-3.823080541728959503e+00
5.477140715866118947e-01	1.311663110423953782e+00	-1.692760581975875311e+00
5.572488456660102951e-01	1.300667046198046295e+00	-4.069773785471186400e+00
5.337852277442153293e-01	1.274325104336506476e+00	-1.308641816573697270e+00
5.515453283340786550e-01	1.270923736057727682e+00	-4.995804550766610674e+00
5.482391393491593545e-01	1.341037066035756231e+00	-5.396025039222291042e+00
5.732065737833882402e-01	1.316740884004000023e+00	-4.463224916457686930e+00
5.541157832949754614e-01	1.339168555027854035e+00	-5.431764295817364641e+00
5.820260054730219679e-01	1.308218887721227741e+00	-6.431821014681557536e+00
5.945844313552343108e-01	1.323068222949606909e+00	-6.152138477779311998e+00
6.182129702101498703e-01	1.292227062798888104e+00	-8.717778351581735308e+00
5.247738528300597283e-01	1.350636434151436749e+00	-9.805008184915417146e+00
5.598927258612944602e-01	1.309017465378346179e+00	-4.113967404316108301e+00
5.464946233615377569e-01	1.327476912955768418e+00	-4.424420180890312082e+00
5.066512455508271895e-01	1.285359915456774083e+00	-1.329626859632695002e+00
5.690973568958040962e-01	1.328617571381124574e+00	-2.850755588321121081e+00
5.921683974811530193e-01	1.324509242951692478e+00	-5.781060143104073568e+00
5.230929534615029741e-01	1.299725640541439020e+00	-9.174681687127767660e+00
5.747471417833595053e-01	1.327113566801971345e+00	-9.879163803748280515e+00
5.325685700660440780e-01	1.260196732514056839e+00	-5.784133668951198182e+00
5.787626643678350780e-01	1.303654494573057487e+00	-4.224597299817469676e+00
5.566455883418345296e-01	1.270817959792644336e+00	-1.847471980364577604e+00
5.459334513688446355e-01	1.243768633815437452e+00	-5.360903999952130405e+00
5.321721401354193581e-01	1.351454748932844563e+00	-7.115841339425049483e+00
5.462445762481864531e-01	1.326042441289132734e+00	-3.228001172768420801e+00
5.207671656609932365e-01	1.309159148155029762e+00	-3.384688104425901400e+00
5.518999391333405669e-01	1.325818300705912778e+00	-5.459376339183815929e+00
5.959775609423806353e-01	1.339594092823092275e+00	-8.397773559588706860e+00
6.033290209904591528e-01	1.372722702010302998e+00	-4.796726473145811909e+00
5.790725306020925167e-01	1.380820358944714776e+00	-4.464398978139563212e+00
6.150148071754204526e-01	1.360049172752669788e+00	-4.211809750418353815e+00
5.649796212768922743e-01	1.305606791023073976e+00	-3.658810838037913626e+00
5.775712652611812992e-01	1.303290721206027403e+00	5.594490251775177114e-01
6.206530866229007515e-01	1.312707927654402473e+00	3.209836509801231585e-01
6.242214860269781340e-01	1.297214977797456870e+00	2.006277322183294132e-01
5.821334368958782646e-01	1.287905652205615148e+00	-1.433145271374458574e+00
5.909757624178939572e-01	1.274619305475493736e+00	-5.939910187205599712e+00
6.260678016791073608e-01	1.307310869327160674e+00	-4.784523054958711441e+00
6.081927827173425616e-01	1.356426811085327921e+00	-6.513683019388255779e+00
6.261492230162429840e-01	1.368368673990393747e+00	-9.027974950208150773e+00
5.925308156811154303e-01	1.338820181657139008e+00	-1.061141419132891883e+01
6.349135741671229072e-01	1.335528644728063652e+00	-5.355274252180283412e+00
5.821549408798883940e-01	1.294231469782971766e+00	-4.540302442332722066e+00
5.745365212600948013e-01	1.273757713343417475e+00	-6.966432621700789696e+00
5.693973946067403258e-01	1.264917551032248122e+00	-7.267106025299820971e+00
6.016730746796897789e-01	1.277599013802416472e+00	-7.680209220763905442e+00
5.873651043690681917e-01	1.277325921822685117e+00	-6.890852068745208392e+00
5.892582698633884730e-01	1.342549758959605155e+00	-5.345670362488844418e+00
6.349735923494794765e-01	1.359672637648523530e+00	-8.869677801246059090e+00
6.507952046872155227e-01	1.315437971579582310e+00	-1.246331643261702027e+01
6.178644934038081127e-01	1.299655226963127186e+00	-7.319724295325298336e+00
5.248177472269377475e-01	1.323270503745012761e+00	-9.133804581984456661e+00
5.874906941392296078e-01	1.325348531335255764e+00	-6.422448389224875598e+00
5.800514538239109896e-01	1.296787484735065554e+00	-3.720441539686188293e+00
5.231361179372246983e-01	1.267969104951951254e+00	-4.328500347963242234e+00
5.833563663716756498e-01	1.291052690839705974e+00	-4.631596469470348865e+00
5.828483072107749630e-01	1.274011615273951570e+00	-8.821093357338682495e+00
5.885127455616714354e-01	1.271865753262848120e+00	-9.976873324342491856e+00
5.587836081311100545e-01	1.301062293045555540e+00	-1.191247648806290371e+01
6.318986942869490031e-01	1.300102673993564384e+00	-7.022267455681642012e+00
6.006229226845810620e-01	1.320444531775991637e+00	-9.036421006430241931e+00
5.725910545314604194e-01	1.325799166485581271e+00	-8.234504527285302800e+00
5.733963885943615946e-01	1.279382684947158344e+00	-5.395537862054078815e+00
5.986915015460816392e-01	1.330535265233033337e+00	-3.225172642865640427e+00
5.954367214916949091e-01	1.331817250109199602e+00	-4.802710727045663930e+00
5.574755139439110385e-01	1.300110791056853454e+00	-6.411167652368977343e+00
5.649130496768635101e-01	1.323917428567144672e+00	-2.592195315497431096e+00
5.966023123641077675e-01	1.317864021599099544e+00	-4.771740514326124227e+00
5.647731464352870878e-01	1.340979079978819266e+00	-8.232133593511747449e+00
5.738850138900821740e-01	1.308828138466905600e+00	-5.600360655024803513e+00
6.091480795511713398e-01	1.335740844473368050e+00	-9.263713977726411031e-01
5.998938497633611311e-01	1.320632390597775485e+00	-3.659526648191105735e+00
6.340572350315820671e-01	1.340728514662736570e+00	-8.288669405562281156e-01
6.085219204885843336e-01	1.351699236260402559e+00	-1.798619652918851841e+00
6.339923053272579212e-01	1.326991254041821833e+00	-5.854059085542004937e-01
6.027744373944204925e-01	1.313695204461272192e+00	-2.728188711157866209e+00
5.641068359753041994e-01	1.284305522089191465e+00	-5.893034293881334484e+00
5.890939870294701342e-01	1.264562885690922789e+00	-4.588514116499123219e+00
6.556921503060304524e-01	1.235892266917167470e+00	-6.669596287292594461e+00
6.547862299168700773e-01	1.308448881991759238e+00	-3.489822890591568694e+00
6.568168885414767955e-01	1.332191009712567320e+00	-6.379297047029191425e+00
6.160872041159153323e-01	1.330591468646118436e+00	-8.300506799557759052e+00
6.082627732739400717e-01	1.314430863220308110e+00	-3.803735756311672489e+00
5.960712028382906258e-01	1.329581171067075962e+00	-5.166898548277641723e+00
5.691025366274946595e-01	1.294604896434161212e+00	-7.625868239361336620e+00
5.731355986821428106e-01	1.288744223085236840e+00	-5.229649398691696760e+00
5.733822801354625520e-01	1.269388532284033477e+00	-7.863513800490320449e-01
5.919615313224081410e-01	1.271967901009970259e+00	-9.079224529069129801e-01
5.866126596546417105e-01	1.294777605351760785e+00	-4.064979642372591684e+00
6.180180662227920951e-01	1.274758391264321888e+00	-6.055221409864784299e+00
6.051875295860419390e-01	1.281260836732795338e+00	-9.205102016963619960e+00
6.370867820356680422e-01	1.300681875249516617e+00	-8.387632354822809333e+00
6.545662937811780324e-01	1.264967627355183089e+00	-7.706656847511808905e+00
6.378867852180724052e-01	1.247914371332630168e+00	-6.554850217216399599e+00
6.400614718981770812e-01	1.253608433176696346e+00	-6.734274544963787967e+00
6.251950157579000411e-01	1.279977240701507757e+00	-3.537988041010939000e+00
6.250325424547852338e-01	1.255944686107665298e+00	-4.833428827513065684e+00
6.129901977925487078e-01	1.236742240240865653e+00	-4.942691420449497386e+00
5.939701406063383482e-01	1.285848297423757058e+00	-3.006314440549477496e+00
5.861755378441037001e-01	1.266117975719303734e+00	-5.349538923357167519e+00
5.778041869897190264e-01	1.311592423951497111e+00	-3.227886064860042481e+00
6.020676744674219316e-01	1.317105349534593683e+00	-5.196103905617118102e+00
5.778517430531893151e-01	1.329553315192421703e+00	-2.920555423997710065e+00
5.797399851030797802e-01	1.326352521980094235e+00	-4.531131803283599879e+00
5.316944838793067341e-01	1.269872191632905656e+00	-6.282310345216554737e+00
5.934245635921323592e-01	1.303490159251344149e+00	-2.454162342852374223e+00
5.763347455442562328e-01	1.311550049989922861e+00	-1.946124243633759576e+00
5.910403291284005434e-01	1.275561012108551218e+00	-1.789879280935032568e+00
6.102076517144737755e-01	1.279390255882969729e+00	-2.160526491749896749e+00
5.915577679498607022e-01	1.264945481214181822e+00	-2.684172058546502981e+00
5.842988384292862047e-01	1.293076926213307720e+00	-4.876545692454026693e+00
6.114527269967198198e-01	1.325479066721297228e+00	-1.211065261087901135e+00
5.634281730752461748e-01	1.353932987602570970e+00	-5.087007429050714791e+00
5.950954993499631973e-01	1.320754248620007454e+00	-2.699055301933386275e+00
5.872860704013862509e-01	1.292338778691415779e+00	-5.064469530713623158e+00
5.962845943604062615e-01	1.311884454475323203e+00	-3.093539362078917776e+00
6.037587302658037336e-01	1.312588992387660136e+00	-7.731010008850396353e+00
5.779966527366832141e-01	1.294992075760675432e+00	-3.853107707503321322e+00
5.860235097262620485e-01	1.283531492599318868e+00	-5.803775270523248153e+00
5.504330119920236575e-01	1.256400339767046681e+00	-8.063227189274947193e+00
6.320591281647043314e-01	1.279229304361583219e+00	-7.906196499037680958e+00
5.955818334290995386e-01	1.270288169072517181e+00	-7.599613943436763996e+00
5.856616094743057888e-01	1.311090939237898878e+00	-8.511463084997799911e+00
6.223114233712291332e-01	1.353521964406298794e+00	-4.761101864488045621e+00
5.895237666458424952e-01	1.315930862342042262e+00	-5.991108921835769152e+00
5.609024347526873067e-01	1.305849840182820687e+00	-4.437537713981724252e+00
5.895612618476111511e-01	1.298516853315413000e+00	-5.462176556716489273e+00
6.030261680879903663e-01	1.266845124081478868e+00	-4.730186904208967036e+00
5.867595737168426195e-01	1.251687507991608994e+00	-2.901711008676929993e+00
5.378276550959738556e-01	1.248390802906597097e+00	-8.075492883463805782e+00
5.773590547487597036e-01	1.281396376864356812e+00	-2.738216523306892469e+00
5.567248046073328682e-01	1.277624283005980299e+00	-3.400718122722969028e+00
5.824847060940178123e-01	1.260628168225282231e+00	-8.475011047508619555e+00
5.758477743752327127e-01	1.270388559835551767e+00	-8.247059882080934656e+00
5.694920822680660244e-01	1.295336397606772216e+00	-9.595536597468880657e+00
5.663358348965641387e-01	1.243999226626641530e+00	-1.153395774367611004e+01
5.980971676584166952e-01	1.262724287566281856e+00	-1.030934307201188993e+01
5.614539324374222540e-01	1.295302371921448037e+00	-7.559886530065710986e+00
5.613691059692577090e-01	1.251982260454479690e+00	-5.626061825030295616e+00
5.559525220243244359e-01	1.295242132115244527e+00	-7.778128045630932519e+00
5.993208567088743610e-01	1.260510808896170953e+00	-6.676887038310526989e+00
5.657174108539378965e-01	1.268503225830723613e+00	-9.454015603280588209e+00
6.087438813937523507e-01	1.263865099424222205e+00	-1.168927202921097752e+01
6.215764542253616742e-01	1.300725128159741395e+00	-1.176704019867091588e+01
6.590442623702161828e-01	1.331228633448001242e+00	-1.075213970140677056e+01
6.527525815054822100e-01	1.284272073077500131e+00	-6.672378137426451694e+00
6.088696412599878816e-01	1.295479963841543958e+00	-8.283490251304158392e+00
5.241474111106217970e-01	1.310911952023935179e+00	-1.064448646722079950e+01
6.184281748691571323e-01	1.298968812475967072e+00	-7.811141119501199270e+00
5.781363453980585820e-01	1.275000286153421980e+00	-1.000750888806622818e+01
5.785972783274199172e-01	1.294159517585562247e+00	-9.416791585717312785e+00
5.746933780309488871e-01	1.274062402398015159e+00	-7.923250629360645725e+00
6.085831116457915968e-01	1.271861779727738284e+00	-1.239874187140348738e+01
5.691339021861059333e-01	1.281859397596674333e+00	-9.110675402306174675e+00
5.990727246017665264e-01	1.288457107255122747e+00	-6.412381687717123135e+00
6.194380116697676408e-01	1.345357063693038535e+00	-5.278548091977972589e+00
6.114719169980232794e-01	1.368884344530433506e+00	-5.699003719346370289e+00
5.243732210564688856e-01	1.301900114737128522e+00	-1.155745083682846541e+01
5.092648048585007858e-01	1.347922210418206701e+00	-9.753339634791151624e+00
4.684746766540875407e-01	1.290391782677545951e+00	-1.467066613669426189e+01
5.366009978000171321e-01	1.247618078290072541e+00	-1.438103183159944898e+01
5.920707130519343719e-01	1.297026538339350443e+00	-1.468260374772953014e+01
5.595167853224607413e-01	1.291043446243754556e+00	-1.183887296686018331e+01
6.122923483701909753e-01	1.246810059219196409e+00	-9.882922833558339448e+00
6.319894937391379308e-01	1.388033972081024858e+00	-6.114345995102586251e+00
6.282590128367065985e-01	1.348887672249758696e+00	-1.322574490691086879e+01
5.984013413252792235e-01	1.299614967743516258e+00	-1.151272313745618447e+01
5.678310242934299090e-01	1.299082170678817816e+00	-1.076515944504001787e+01
6.258526320508300822e-01	1.253016195449111247e+00	-1.399541789245970413e+01
5.365473251832689749e-01	1.256510799314401572e+00	-1.349492235380399308e+01
5.632318757817196264e-01	1.289096747450212854e+00	-9.596705198031020956e+00
5.484771599085931371e-01	1.226773197614765332e+00	-1.403081710084462408e+01
5.498264824929054440e-01	1.244472355729418611e+00	-1.217311803181720187e+01
5.928218755902919801e-01	1.355575695769312361e+00	-8.610315648846492920e+00
5.993812334042450951e-01	1.288840202250749911e+00	-8.757105590960623687e+00
5.233118796503110071e-01	1.282250557501051880e+00	-1.161458219072397569e+01
5.311281313038191954e-01	1.288287495216027922e+00	-1.162085524047875396e+01
5.309390549693679962e-01	1.249964329044548794e+00	-1.264950205702345798e+01
5.753066535890961619e-01	1.211454426243115501e+00	-1.516110231911047279e+01
5.768985528982001343e-01	1.311021927012763655e+00	-6.922903368994663964e+00
5.890591277735092168e-01	1.228964088061964999e+00	-1.023449185190428068e+01
5.698417463588421050e-01	1.280541052380450351e+00	-8.747761263549643118e+00
6.343202481026956052e-01	1.265307561254767954e+00	-7.247459721232340613e+00
5.865696318559413536e-01	1.259461484014404498e+00	-1.025481777670780836e+01
5.798657667492496115e-01	1.247020454015927093e+00	-1.459077293238514628e+01
5.682233540800487592e-01	1.256326956524912664e+00	-1.415830906932137800e+01
5.072604049260741599e-01	1.240872352647153454e+00	-1.423010926867263670e+01
5.705242147431800470e-01	1.259358365811337643e+00	-1.274768657773137370e+01
5.389935290591731931e-01	1.269043069537057145e+00	-1.102898154401622577e+01
5.454241331478173471e-01	1.318407728605519136e+00	-9.058672602609972202e+00
5.412042845791129597e-01	1.351796517797361652e+00	-7.791028907668864356e+00
6.260202883660485051e-01	1.369473209797214874e+00	-1.059906049027955710e+01
5.857758660002875262e-01	1.373047849915246310e+00	-6.886856478195462650e+00
5.385118945950692071e-01	1.338462246454901639e+00	-1.010971288069307228e+01
5.677928155189471138e-01	1.331266318620854427e+00	-4.072749728564367899e+00
5.538512894401855791e-01	1.307348658767583771e+00	-8.316385105928658206e+00
5.283531517157420421e-01	1.243192299355879715e+00	-1.583283240022420379e+01
5.735373756324136929e-01	1.324729510667822741e+00	-8.318181288737836354e+00
5.614866773669646705e-01	1.294569730284058640e+00	-1.352073154664897459e+01
5.293630090562869706e-01	1.391727991744259318e+00	-1.179316316650360896e+01
5.413068081917790098e-01	1.368263443635320931e+00	-7.436107519356925266e+00
5.476358268615399982e-01	1.366645382691725974e+00	-9.226263539202264496e+00
5.736050137056011300e-01	1.375149262790908766e+00	-8.134317485577090778e+00
6.081804575547197222e-01	1.350480399108811014e+00	-9.409801102869911560e+00
5.440350877777548888e-01	1.376824850492549102e+00	-1.125759400567747370e+01
5.519631140885856713e-01	1.321721607286754363e+00	-9.890067963853965693e+00
5.041134492604988360e-01	1.361025178003893554e+00	-1.278684434118772373e+01
4.701773156083542959e-01	1.312582738349905132e+00	-1.366948888749739943e+01
5.665606619054167625e-01	1.343891819379916974e+00	-7.511076225282386609e+00
5.627569081482448610e-01	1.350623665890037461e+00	-8.863514687287171512e+00
5.529472757603915989e-01	1.279035197833784832e+00	-1.302832699284202711e+01
6.350156023338729971e-01	1.310022814614423048e+00	-1.028721634879763158e+01
5.777462912592394861e-01	1.314337330859269404e+00	-7.745614703188183903e+00
5.300436119098034249e-01	1.337777376898832360e+00	-1.122138103876288717e+01
5.303485059749942776e-01	1.284876487220024677e+00	-1.209990550320441471e+01
4.889821407286158439e-01	1.359850200126395015e+00	-1.288791741025720938e+01
5.176983131728981613e-01	1.264384568565808831e+00	-1.325055717850002956e+01
5.787029923623151495e-01	1.260752596839504580e+00	-1.376703558235861991e+01
5.564666898635833858e-01	1.279829462274221230e+00	-1.106834738593222234e+01
5.648334838471189556e-01	1.273744567093020086e+00	-1.106147084448898887e+01
5.844200810250798073e-01	1.320976317569302783e+00	-7.529559553483577083e+00
5.672070768349722902e-01	1.314773116263962871e+00	-1.007973300684899165e+01
5.837743025050391443e-01	1.332838830016229714e+00	-9.631827566056072598e+00
6.085508630341999181e-01	1.326406756082454397e+00	-8.881616954057799163e+00
5.990689459468304667e-01	1.325958754736602074e+00	-9.614120932085358007e+00
5.919735187513590624e-01	1.305185480777789842e+00	-9.420550828410496180e+00
6.128778768316868186e-01	1.301856716548838611e+00	-7.384927613503885269e+00
5.527539267840604342e-01	1.295900904362470074e+00	-8.892103014409595829e+00
5.971402124085770646e-01	1.268639379813012669e+00	-1.365599319934616318e+01
6.347484851880680345e-01	1.313752733020470576e+00	-8.353209762990568166e+00
6.075065307929173875e-01	1.330854651180549908e+00	-7.737801524355658600e+00
6.175315674443399017e-01	1.344242816988312272e+00	-9.635385077929251807e+00
6.506080792281322411e-01	1.327771586916705049e+00	-8.477138330182892645e+00
6.033086653013521872e-01	1.320204893921002043e+00	-6.830803412984068679e+00
5.884849035202711631e-01	1.307847798537048245e+00	-1.069075901163570741e+01
6.209877986124466842e-01	1.299240863796570222e+00	-1.036002572202004046e+01
5.928137164857704144e-01	1.275582747262083094e+00	-9.519138944007000447e+00
6.174813178131531854e-01	1.278006152741218315e+00	-9.238212740384710742e+00
5.295935884690003981e-01	1.292666605376173283e+00	-1.274029770510991533e+01
5.320085003090051501e-01	1.322729856074850607e+00	-1.029185498407794697e+01
5.723689174528208135e-01	1.273277181650191103e+00	-1.432494030870817170e+01
5.177718999444682613e-01	1.250320771724558799e+00	-1.567864927195767066e+01
5.460827441672664317e-01	1.346174025769580451e+00	-1.358964746788647027e+01
6.498459722500246061e-01	1.331535692413911010e+00	-1.884556864510612328e+01
6.022269537150561902e-01	1.340694427952724421e+00	-1.018162084822490066e+01
5.669201886722951000e-01	1.316990754121141416e+00	-1.046106944349773826e+01
5.332645657377326209e-01	1.303600751587394413e+00	-1.029143233788427203e+01
6.328400529145468134e-01	1.346789655947230324e+00	-7.706979520031851827e+00
6.342884154644303774e-01	1.289692762350180155e+00	-1.606085284154528736e+01
5.408793650673179298e-01	1.357364170385805480e+00	-1.295712589578539919e+01
5.433638245044063453e-01	1.300631892913468812e+00	-1.436214419298280021e+01
5.295479069750849144e-01	1.295787191612120859e+00	-1.484691984149742439e+01
5.397541309698202783e-01	1.336174246296205403e+00	-1.513885942780861349e+01
6.180928813991740656e-01	1.383667284272150244e+00	-1.015120535439058003e+01
6.297667950546155247e-01	1.397969865224965025e+00	-1.006093893372232984e+01
5.218535273136587493e-01	1.318461543948345360e+00	-1.152111531671471845e+01
5.766648057557322016e-01	1.314777384622906942e+00	-1.191968819129438018e+01
6.483696070717446247e-01	1.354561012017657662e+00	-8.577278106400722635e+00
6.443991574921382748e-01	1.370725222002982413e+00	-7.640873511688382358e+00
6.141052858164280925e-01	1.363405766924854934e+00	-7.964251527167463429e+00
6.575566114924029648e-01	1.355509761720350870e+00	-1.054367618878583812e+01
6.040344705984801443e-01	1.313298583221593541e+00	-5.768521278602508850e+00
6.730765682999265698e-01	1.350529352234973057e+00	-5.383053068755224047e+00
6.639477899182766318e-01	1.366116110513676984e+00	-9.092314180493854536e+00
6.075727573971877460e-01	1.350013779773252098e+00	-7.849943007568064068e+00
6.238600420587155915e-01	1.287804191317291513e+00	-1.031288991309552472e+01
6.272068424057054559e-01	1.302277704271513681e+00	-9.370380824006037557e+00
5.489062579294836652e-01	1.296271697436829795e+00	-1.240946133132555751e+01
6.309731405180377672e-01	1.331103196855263571e+00	-7.930852809167344475e+00
5.595833873330436914e-01	1.270169048043467086e+00	-8.271535833255526882e+00
5.849871800985687598e-01	1.306600053110959836e+00	-1.365179382059340085e+01
5.998692579742802566e-01	1.339261748041443267e+00	-1.123312412334772148e+01
6.277300608681312122e-01	1.374099381271973286e+00	-1.214668885199469983e+01
5.219925417363721065e-01	1.287969184444025528e+00	-1.230979044148189239e+01
6.571881507447150383e-01	1.307242148371730694e+00	-8.215156360902367894e+00
6.415598256924658349e-01	1.301664242113356185e+00	-6.048456818736440255e+00
6.102557543230854309e-01	1.263102241486198318e+00	-8.777734216421990254e+00
5.384783062708246026e-01	1.223170964126772065e+00	-1.457152365221375589e+01
5.209814473130393031e-01	1.265348257908426755e+00	-1.305746022043141252e+01
5.990013541606935554e-01	1.295593994853105668e+00	-1.126466507233024217e+01
6.260551725013309143e-01	1.339447483445526332e+00	-1.087104547529259158e+01
6.321937548233100834e-01	1.297462223005066084e+00	-7.133015949275193002e+00
5.718451929135821565e-01	1.301761587886579585e+00	-4.997473350164312933e+00
5.867281903892921369e-01	1.330138494807886929e+00	-6.395092885595905052e+00
6.164530294111094655e-01	1.329567398250794508e+00	-4.007500123020015792e+00
5.966851628314131517e-01	1.243862303930728386e+00	-6.596308387091886161e+00
5.534490551037463124e-01	1.265377597010482136e+00	-4.743896956862201364e+00
5.608364989841946313e-01	1.325623082888181425e+00	-7.697204400644494626e+00
5.577842969987050203e-01	1.276409875783281800e+00	-9.322252547118768717e+00
6.283847004307544504e-01	1.321343571306998532e+00	-9.315358522111633732e+00
6.439101999721791314e-01	1.334783439241592262e+00	-1.331371749246602931e+01
6.465280768954924095e-01	1.317483928875635923e+00	-1.318940767194206920e+01
5.560505508858728518e-01	1.346644016395104115e+00	-1.189050471366726924e+01
5.613623088350819801e-01	1.294665983550521204e+00	-1.254927893853656329e+01
5.980361335628661124e-01	1.346994846643635890e+00	-1.058683145998524999e+01
6.511768185983390911e-01	1.311618701967273593e+00	-1.340024685288341821e+01
6.450119307486779086e-01	1.280841509602607564e+00	-1.247570736053131135e+01
6.602731140579041202e-01	1.282257908451773787e+00	-1.429371612341611453e+01
6.141145130204168634e-01	1.286119848380775421e+00	-1.279966448847472371e+01
5.510857648939678777e-01	1.295439181020376251e+00	-1.062884968072991398e+01
5.376717982331526979e-01	1.293955136303059028e+00	-9.973013168215240754e+00
4.899699119415907300e-01	1.294869851909435710e+00	-1.319211649388089924e+01
5.830944628271547137e-01	1.295437829045674283e+00	-9.445582631536684204e+00
5.693611994080501892e-01	1.293355446468565262e+00	-7.613708394720531736e+00
6.350225171973373772e-01	1.330645317082757906e+00	-1.032257731269138468e+01
5.849411188157669361e-01	1.333279064407475456e+00	-3.091958715365340282e+00
5.942535418260176394e-01	1.306204365146165447e+00	-6.246229317491795108e+00
6.162866159208140182e-01	1.287633653960671198e+00	-6.744044593445045699e+00
6.404962366495445814e-01	1.330741662523053259e+00	-8.854507367851741861e+00
6.611919419491870675e-01	1.300679853451446100e+00	-6.696863296364401030e+00
6.588558902761938452e-01	1.307119805441925964e+00	-6.759190143310370047e+00
6.435034242202180010e-01	1.323244099061960499e+00	-8.295617646894015706e+00
6.335938055604130037e-01	1.362946375542328559e+00	-1.039081763265012448e+01
6.429606335951540963e-01	1.319933828414270982e+00	-8.532219504995936177e+00
6.742658012926648903e-01	1.375166602330867294e+00	-1.054390844226449886e+01
6.346991619731888745e-01	1.358393540134733568e+00	-9.147897310528612991e+00
6.297742029911782558e-01	1.376066832867249179e+00	-7.137761730599756049e+00
6.053130262847759013e-01	1.279666502933537231e+00	-5.049321044821983406e+00
5.644223267410796163e-01	1.288832753084336202e+00	-5.565687041776092414e+00
6.106026220656394221e-01	1.282461305197969192e+00	-7.055798514428852641e+00
5.954597223359130442e-01	1.289704470941482661e+00	-3.713062226112263886e+00
5.815980144484402814e-01	1.315051967141521727e+00	-7.054880599053290346e+00
5.683607810657095305e-01	1.319890683052450164e+00	-9.286335107456473281e+00
5.967445072986270471e-01	1.321585248586538253e+00	-9.554337748901724936e+00
6.437277172999386066e-01	1.342714327363730975e+00	-7.865892622233463527e+00
6.476158634473202502e-01	1.343668531090666196e+00	-8.651679927511764845e+00
5.581215825872813951e-01	1.285156671479635637e+00	-9.451357053918268747e+00
6.643378009476095247e-01	1.277657928155218725e+00	-9.730718051832653259e+00
6.311398315507020795e-01	1.309499279490498047e+00	-6.861992789779904456e+00
6.088192589948115963e-01	1.324370608382700709e+00	-5.718636484333380565e+00
6.340527947999272662e-01	1.301392166704229192e+00	-5.331285086742809654e+00
6.071975366793787021e-01	1.325367671387382096e+00	-7.218400679310302159e+00
5.857678186865320491e-01	1.370800229195022313e+00	-9.800066995781534729e+00
6.058151618142990635e-01	1.349322603545279886e+00	-8.228267681716282311e+00
6.227187468060529918e-01	1.343013622009133323e+00	-7.456172527179058207e+00
6.078881429528510960e-01	1.361983021431095287e+00	-1.008437005710933043e+01
6.134219554983811884e-01	1.268721365268893120e+00	-6.017132358498853861e+00
5.833533484441899564e-01	1.295522249890093347e+00	-1.607267095281914138e+00
6.445177377400290730e-01	1.267098332333989941e+00	-3.425225652203410576e+00
5.923709813434282490e-01	1.267958469869767013e+00	-8.918061815046174345e+00
5.992655632153626177e-01	1.311416238734397943e+00	-6.130861970211766376e+00
6.211668319680195838e-01	1.314531684938824441e+00	-3.283895367237979812e+00
6.250905285943308964e-01	1.381578522057590686e+00	-8.597668426365633110e+00
6.399789393050570041e-01	1.321848750814113904e+00	-2.759510717035507099e+00
6.169492425739482311e-01	1.377580002525784719e+00	-7.101227750058452415e+00
6.511467151804034570e-01	1.345819464781738306e+00	-5.885056815543426190e+00
7.144568632397095831e-01	1.332785257659841349e+00	-1.002529802719323015e-01
6.525023431584160427e-01	1.322588311513990700e+00	-3.151726692774891703e+00
6.566017472248741882e-01	1.333848433525171906e+00	-4.148224075582973569e-02
6.272324380566292046e-01	1.283095950096126536e+00	2.081750004206044835e+00
6.662709265715759388e-01	1.295081549394989873e+00	1.382177410295115649e+00
5.962080838439962616e-01	1.303340518637640999e+00	-9.237188572578336476e-01
6.251786541739717817e-01	1.304902808499679212e+00	1.761024283032899262e-01
5.615097632467687117e-01	1.319868987426581430e+00	-5.264744797476598848e+00
6.037448297484537818e-01	1.349050358612069234e+00	-6.356044761015927413e+00
6.469944459505562184e-01	1.328881157627851195e+00	-1.827943014989985571e+00
6.138032599785647747e-01	1.309149494336707464e+00	-2.354930164502519574e+00
6.654872168391569032e-01	1.302545322417678397e+00	1.078121773367762160e+00
6.625620814986048490e-01	1.312636133427649510e+00	-1.879246238734356922e+00
6.093180066573513631e-01	1.309774786346932673e+00	-2.813125991015324345e+00
6.532075309712852551e-01	1.331995958449565753e+00	-4.309854158872482799e+00
6.124995789372128518e-01	1.347665252818555759e+00	-5.403917607475852591e+00
5.676654321023971717e-01	1.274353420095201139e+00	-1.065940364498863957e+01
6.226821857007969196e-01	1.350283375873437608e+00	-5.964111002124798055e+00
6.562675886479585330e-01	1.358762563651446875e+00	-7.377988751110866161e+00
6.353273898876490300e-01	1.362179075891436719e+00	-9.194065405955072379e+00
6.784230121360841359e-01	1.356154922470297786e+00	-5.092305491345575419e+00
6.799659819825728535e-01	1.346579422251681146e+00	-3.678382865293064796e+00
6.600933843086196351e-01	1.298442658580522435e+00	-3.110638621214652844e+00
6.477930540409921889e-01	1.294888254516429971e+00	-2.220822804270502715e+00
6.461386090443614894e-01	1.325514946393837601e+00	-1.573542038655023845e+00
6.353365667092398805e-01	1.273546609538048102e+00	-1.960071690370572384e+00
6.160523878515752338e-01	1.321981457097188839e+00	-8.818032295208517723e-01
6.383726412611997469e-01	1.354688852651253494e+00	-3.987389542261830400e+00
5.970253861314813726e-01	1.407883863964567439e+00	-6.783080538754893141e+00
6.339683980095262017e-01	1.391051513313817045e+00	-9.268889461387479045e+00
6.961269693007759995e-01	1.346861134147421479e+00	-5.198430781158192460e+00
6.696482495750655239e-01	1.370412164827676582e+00	-7.031143720900069560e+00
6.607662929434491295e-01	1.335967572845095486e+00	-5.578970124561887900e+00
6.278076069291772532e-01	1.276467071905113881e+00	-4.837827709406138155e+00
6.420214291321704181e-01	1.301558809085820112e+00	-2.648357839230282451e+00
5.981598160192935776e-01	1.275313735349300481e+00	-7.123534332241042932e+00
6.485890616787588492e-01	1.294892753734779856e+00	-1.702934638926528521e+00
6.382292145966456109e-01	1.302474820210756556e+00	-4.503145246787108036e+00
6.194752319476645175e-01	1.284255757030523304e+00	-6.988307736049587326e+00
6.362200390706387321e-01	1.273473093703913372e+00	-8.164875737323743721e+00
6.314709862940778295e-01	1.288213183960289498e+00	-7.442247655210912249e+00
6.647153094601763179e-01	1.352168962010024789e+00	-1.043272326722772014e+01
7.007284886496155663e-01	1.340897880747901505e+00	-1.205005015599281393e+01
7.208592408167117105e-01	1.284938219165933759e+00	-6.564909518061148752e+00
6.963695973794896688e-01	1.300202517603819219e+00	5.021274657381944451e-01
6.448763011822685742e-01	1.376109139724231101e+00	-6.350632567870703404e+00
6.405667129824212935e-01	1.319813694023570516e+00	-4.110548976614960992e+00
6.770095060295966416e-01	1.259222220044548424e+00	-5.226336817397072565e-01
6.530019902004595700e-01	1.320549583243965985e+00	9.537907427481329137e-02
7.032216571671443539e-01	1.258260066666374577e+00	-3.482588210456396993e+00
6.406901521285820467e-01	1.348069939300188702e+00	-6.453085778032612296e-01
6.245970083562909503e-01	1.377869987052555256e+00	3.322755808710038394e-01
6.394401499679081002e-01	1.299166643816548117e+00	-4.157247110532820145e+00
6.158319202730929698e-01	1.317201737456536570e+00	-4.440676947546643660e+00
6.012067699466125958e-01	1.364391393440915978e+00	-3.427152851275108603e+00
6.308688305786549488e-01	1.319311899646299358e+00	-3.307406864875718000e+00
6.107210113999458345e-01	1.350793609364736358e+00	-1.933604193303134267e+00
6.016794718687600296e-01	1.273977357470602367e+00	-5.712951522191671572e+00
6.545502167379598779e-01	1.290439862689783057e+00	-5.609278119776827332e+00
6.467392084587014756e-01	1.323309744665782883e+00	1.350645939815287022e+00
6.645204427327628949e-01	1.341307721195364122e+00	-9.236644375330023138e-01
6.803640059791034034e-01	1.295159781478077976e+00	-1.367548699853379901e+00
6.784478356771073138e-01	1.297767289450420636e+00	-2.886502569713758959e+00
6.767284556488821767e-01	1.296821895733259788e+00	-5.073679776496884841e+00
6.692450545138814988e-01	1.257589884231952171e+00	4.296454905113069600e-01
6.334868599763942010e-01	1.254029218419374425e+00	-3.881856995844536584e+00
6.116278786135387335e-01	1.315444138820497155e+00	3.044278848590211695e+00
6.063195766353242089e-01	1.317492583726588284e+00	1.137893018712476945e+00
6.161835063510228139e-01	1.336408259303201618e+00	-5.012997682474628292e+00
6.858676461524820800e-01	1.257030910556173886e+00	-1.805567551941770432e+00
6.181883517726777244e-01	1.262312555953878812e+00	-6.589513642883678024e+00
7.259977775654420373e-01	1.282319332603125472e+00	-1.128020038709363959e+00
6.681777173644679602e-01	1.320891912727051976e+00	-4.823516333493779840e+00
7.164123458176683279e-01	1.347938387897828605e+00	-5.207154492654460398e+00
6.675213682371430313e-01	1.252267532635969793e+00	-2.302252526829473567e+00
6.666031297995391736e-01	1.254872671833870967e+00	-1.478257009015985446e+00
6.685921119892135334e-01	1.248941815075773398e+00	-4.939727009048647588e+00
6.236943234453515839e-01	1.347865937466387054e+00	-9.087942102884504436e+00
6.531891546455014241e-01	1.342079951052894460e+00	-7.244991515369632928e+00
6.681708650397497617e-01	1.314430426430549081e+00	-6.113722837039008873e+00
5.808280967236166825e-01	1.341432865806050589e+00	-6.975439279653411262e+00
7.133074273946252708e-01	1.347085551660707869e+00	-5.782191063726320301e+00
7.535582497683778191e-01	1.353534938904794149e+00	-6.417272155011056967e+00
6.709845399979744718e-01	1.338144158621089375e+00	-5.742376037053149140e+00
6.841736216147306093e-01	1.345707112687623219e+00	-7.216418039844858079e+00
6.609393496585252992e-01	1.289271589121966599e+00	-6.274554366589397247e+00
6.500316718690303253e-01	1.343487247867935164e+00	-6.107921716023763992e+00
6.244397177528462350e-01	1.316754787687663075e+00	-7.051223126518549655e+00
6.523843383715403066e-01	1.304197783783309417e+00	-3.977063258931719858e+00
6.331285543067541877e-01	1.312362955248642438e+00	-5.067716766672829110e+00
6.660316486026328642e-01	1.293612504333313096e+00	-6.020550169122008022e+00
6.634586936769486520e-01	1.319065535234880349e+00	-6.434772380141811077e+00
6.489860836666939692e-01	1.336564078039663039e+00	-7.452261627043791137e+00
6.579375207397272218e-01	1.333093391193141741e+00	-8.629116439085301238e+00
6.660640715570177450e-01	1.333843353644184049e+00	-5.316215044352700758e+00
6.754686441042770939e-01	1.263260029458880718e+00	-4.540232722027399248e+00
6.291276651609424286e-01	1.311830031263307550e+00	-2.499656567160053910e+00
6.074139054075097244e-01	1.277358077597161357e+00	-2.384624517428520107e+00
6.210403767511013529e-01	1.281302567563323391e+00	-5.182999696310108817e+00
6.272823147118227194e-01	1.273528958512875064e+00	-5.564070976716540606e+00
6.766702534169205530e-01	1.309732224482321961e+00	-4.264983239859130748e+00
6.554389454035745022e-01	1.252951406465381945e+00	-7.113981217337995488e+00
6.775585805827684105e-01	1.279528136997896359e+00	-1.911615207064526700e+00
6.720757023359291704e-01	1.293174810092128535e+00	-4.439938123014261606e+00
6.636049409564220847e-01	1.286618790594189488e+00	-2.881233148548343337e+00
6.239078142046244890e-01	1.254813317754191138e+00	-5.717992902323483229e+00
6.131969729588698792e-01	1.282518122202880972e+00	-5.714659669945185705e+00
6.537304998411348489e-01	1.264448806392591607e+00	-6.614480831855055420e+00
6.367753136469253006e-01	1.301846546064777455e+00	-7.023613141982132824e+00
6.618142880124316951e-01	1.295057041330175629e+00	-4.360502468822380351e+00
6.669894108928463572e-01	1.279041737777206977e+00	-4.818314127802468150e+00
6.502858848474101228e-01	1.282185153086790041e+00	-5.678807220039542969e+00
6.135537579597184488e-01	1.256696567951476995e+00	-5.644593314265525130e+00
6.320199180733603317e-01	1.265845638188050293e+00	-6.268160235842909600e+00
6.470014358754951900e-01	1.273106470097655540e+00	-3.521154152313442864e+00
6.347272650431959873e-01	1.238084777888349031e+00	-3.743961316106647175e+00
6.653596176457083899e-01	1.281259437525039235e+00	-7.733760604303273389e+00
6.219261371093557367e-01	1.253880878454486814e+00	-6.967442483869596082e+00
6.283201470903155839e-01	1.227486640628554948e+00	-2.749596553722959413e-01
6.613327474735483102e-01	1.267134866130504633e+00	4.143563774694669632e-02
6.296352011613309818e-01	1.238257607350477185e+00	-3.284924214761792527e+00
6.348881520494675801e-01	1.247554220128003655e+00	-5.077210481018207489e+00
6.948691280402313764e-01	1.253823859035113397e+00	-5.182226877964973610e+00
6.679011094165024920e-01	1.255401571984644526e+00	1.820270237579567407e+00
6.745717020313118928e-01	1.273989233582206948e+00	1.334916511349952373e+00
6.486357146340184787e-01	1.226951612962069671e+00	3.831719513252702214e+00
6.553273207673964151e-01	1.221861152591930955e+00	1.111765313126999999e+00
6.737704192248801238e-01	1.218529304319858619e+00	2.143584497100714970e+00
6.616431304585739248e-01	1.202052849970909998e+00	-2.049358669196838179e+00
6.219384739027727926e-01	1.252589678949401764e+00	-6.798129778844709037e+00
6.844562471659842995e-01	1.247312857149050602e+00	-1.506585360035412435e+00
6.828306315626212486e-01	1.270245851812223714e+00	1.502762079005668383e+00
6.498759053892425586e-01	1.257694535347221754e+00	-3.836795497628502360e+00
5.963998590410476419e-01	1.368595698336176003e+00	-8.805606700603325621e+00
6.682286947944617861e-01	1.238370023223608341e+00	-1.165936183258995840e+00
6.874710133720952632e-01	1.287297265837514360e+00	-3.981167768344754165e+00
6.675680786727592464e-01	1.287193461484020363e+00	-3.698161479620171832e+00
6.112113281173757739e-01	1.261321632174634777e+00	-6.074306251942411805e+00
6.195176395700097149e-01	1.239599290204934645e+00	-3.145407664566157280e+00
6.524717686841433606e-01	1.247759716890880499e+00	-1.394941773722051082e+00
6.152535233070191012e-01	1.260883110396946449e+00	-4.282850745737393439e+00
6.567292580677717151e-01	1.256106683023520132e+00	-5.590721393720580856e+00
6.329043901850840426e-01	1.267355036436231819e+00	-3.857673419855338182e+00
6.520493445527505427e-01	1.287128768370826126e+00	-6.739392884347606305e+00
6.479817018561030428e-01	1.264335925447466424e+00	-1.068447463167770906e+01
6.570385958491915535e-01	1.249205133872087758e+00	-8.372895747543189771e+00
6.723297831543747494e-01	1.278269028324021894e+00	-6.417886741160574005e+00
6.271045064642938316e-01	1.303236101473991715e+00	-5.682033089753144139e+00
6.367162667224391948e-01	1.295106690575283270e+00	-4.202973576534636990e+00
5.887729732514802583e-01	1.232223823246138439e+00	-1.789268276382781409e+00
6.047756603495848537e-01	1.244396161544740309e+00	-4.119002443515539014e+00
5.789315339298229945e-01	1.218991609896733275e+00	-5.300651656923900390e-01
6.076790859173837323e-01	1.218939826035859042e+00	-4.405692295615899923e+00
6.472568163302951927e-01	1.287855993427377888e+00	-4.448356403596260833e+00
6.867265715791781577e-01	1.332258066301284183e+00	-7.041890932250959523e+00
6.813909421236147290e-01	1.299206970581526344e+00	-3.778299873658911068e+00
6.507090235908914444e-01	1.316863363884940075e+00	-5.709337290312259228e+00
6.319591270119669923e-01	1.273737948499301220e+00	-4.147110439322949205e+00
6.271825362592078346e-01	1.288508819735804556e+00	-3.646488603836063547e+00
6.164947243043571445e-01	1.291019194849193807e+00	-5.358239026697358298e+00
6.572944173122279299e-01	1.279271170934731749e+00	-3.477138596756262245e+00
6.058930404067495168e-01	1.247316279268060546e+00	-7.597053300361867656e+00
6.385419025308841645e-01	1.279093529179633926e+00	-8.192973738247644633e+00
6.910039713395360605e-01	1.291144891448997578e+00	-6.297180582854870146e+00
6.475655730505369689e-01	1.274091977055271219e+00	-4.537220994292320952e+00
6.771193222474020113e-01	1.298123127295953250e+00	-5.389912492707471969e+00
6.700843555295491472e-01	1.361541860716375618e+00	-7.874658182985973198e+00
6.395742475481817069e-01	1.327525573050549523e+00	-1.166342591359227931e+01
6.231409278131914142e-01	1.298592089818785267e+00	-7.676105450042719269e+00
6.064812245113146982e-01	1.257633774677914706e+00	-9.927573038853116927e+00
6.355553606966731772e-01	1.241740219154486402e+00	-1.844844364498099409e+00
6.393046272577063149e-01	1.259101452226576656e+00	-2.317404259886810536e+00
6.489594935175676538e-01	1.273886864386243545e+00	-3.724465293906874308e+00
6.544294868916197272e-01	1.308539670647981934e+00	-3.925847615785977851e+00
6.928897067392311149e-01	1.324366888548375920e+00	-7.410841539375653930e+00
6.679989246920781110e-01	1.347655478549267816e+00	-5.291974271217659620e+00
6.725204572053729013e-01	1.339757759111075641e+00	-8.426304554760443821e+00
6.454268348953710044e-01	1.306219845190649931e+00	-4.782094136581623189e+00
6.310422081593350940e-01	1.244763876183453633e+00	-1.678041019426180114e+00
6.376595638500075491e-01	1.234335698894438726e+00	1.505386935296268547e+00
6.178791340675571231e-01	1.216107498781866969e+00	-5.679089914507304826e-01
6.146975675707215814e-01	1.225026934427110525e+00	-4.071429979452346970e+00
6.133815135073447111e-01	1.256809052806901139e+00	-4.031322912366640310e+00
6.389753758660136063e-01	1.282046308326102668e+00	5.025181297001406477e-01
6.657310902377854278e-01	1.279351989078061136e+00	-5.410343381838485399e+00
7.233393213109202691e-01	1.379322113029654684e+00	-1.175479033456913314e+01
7.157063418266641497e-01	1.362473619260388125e+00	-8.228139558983340152e+00
6.663663512615715101e-01	1.276307331037061399e+00	-4.278166533725853427e+00
6.202161634368640319e-01	1.245288531854937375e+00	-2.669593078886343562e+00
6.254982032782877566e-01	1.261266955426976644e+00	-1.933493810726615081e+00
6.209521507575808119e-01	1.227563904849198195e+00	1.001671043633910685e+00
6.014940904816271638e-01	1.275717526290175208e+00	-2.789258545173344928e+00
6.683921762833230362e-01	1.297690730367431877e+00	-3.031417301390467500e+00
6.917673058140288989e-01	1.297389149438812117e+00	-2.978426757265076219e+00
7.280543969960231454e-01	1.315228052728317554e+00	-7.311688535547260059e+00
7.127678100112059267e-01	1.318813860687464423e+00	-5.759836315296402276e+00
6.940731622271577583e-01	1.329217714680482887e+00	-1.276970746820929037e+00
6.556702923245090187e-01	1.332540902680021233e+00	-6.620006592089642261e+00
6.564403599375951970e-01	1.282417821439300498e+00	-8.924404577335037558e+00
6.673329645424377343e-01	1.308470847206181453e+00	-8.716972797478010904e-01
6.546322650546443356e-01	1.264311693894697219e+00	1.180659782687188297e+00
6.407134384214090428e-01	1.288272241049244649e+00	-2.849992657325049805e+00
6.244180548345149573e-01	1.253177572882782309e+00	-1.604911111634219623e-01
6.286429381050641085e-01	1.273559972505890592e+00	-3.700903585920709560e-01
6.367156537153789708e-01	1.303675083052897588e+00	-2.055981943005333434e+00
6.305087914905649349e-01	1.309505086463276013e+00	-4.623340163149638471e+00
6.610183737238684021e-01	1.344252455179754335e+00	-4.383878000198082603e+00
6.753298569870549439e-01	1.325114328183043089e+00	1.698541523423944710e+00
6.415491088686317012e-01	1.271190713292284169e+00	-5.441426900146044687e-01
6.186276133219635875e-01	1.310310869169910575e+00	-5.179664031196558938e+00
6.299910122016589842e-01	1.304603867291157515e+00	-4.880160093120414544e+00
6.149136265001977630e-01	1.275966413108885034e+00	-3.957061095276781515e-01
6.063557595050562687e-01	1.239007403825556741e+00	4.690017954393072230e+00
6.361662407158580335e-01	1.268347511482309953e+00	6.259321489384634063e+00
6.537178444792677290e-01	1.302836111304695788e+00	8.538662351561487895e-01
6.510196855087906354e-01	1.340886591555501939e+00	7.923130144665293528e-01
6.710237303527141206e-01	1.337752890897098590e+00	-6.002936800887752611e-01
6.992715552581871830e-01	1.330113230560200810e+00	1.406343381776311574e+00
6.694396880448320042e-01	1.297534438301920057e+00	-2.573198095911704897e+00
6.410494229186243231e-01	1.284652405560246624e+00	-5.308990096374868628e+00
6.241132237929449822e-01	1.286876397206919265e+00	-9.538379892791592596e+00
6.987684536196653307e-01	1.320841486636899376e+00	-2.234418660540432811e+00
6.485735410867918826e-01	1.284820678890460588e+00	-2.080003925594617442e+00
6.610381622431965587e-01	1.297969899927574611e+00	-7.621475496482124967e+00
6.716581716834681970e-01	1.290901944151404246e+00	-1.676254719685539740e+00
6.818745550825275892e-01	1.301124193110603455e+00	-4.153963845215537631e+00
6.702765130206420618e-01	1.322198899028281360e+00	-1.391149795342307982e+00
7.211167669268006009e-01	1.317655834075431409e+00	-3.848446126160755654e+00
6.824306109473963211e-01	1.353377431340180514e+00	-3.612075772550664254e+00
6.572694762421059655e-01	1.352499590724458800e+00	-7.549964285945224063e+00
6.722835815363070733e-01	1.312398141223573900e+00	-4.392052266379423031e+00
6.556782523873169177e-01	1.286732167621931655e+00	-2.052582541683305450e+00
6.448779890550768723e-01	1.298094646542766961e+00	-4.057156485252916056e+00
6.190605526287675797e-01	1.312822486690076618e+00	-2.768661750669561883e+00
6.575862534182840280e-01	1.300953778327703425e+00	-4.372586026260535164e+00
6.598611263986243758e-01	1.329140750525920289e+00	-3.842813714783750001e+00
7.016059316822148562e-01	1.306511055827750845e+00	-8.454928064898904694e+00
6.654613147746177848e-01	1.300014082075395816e+00	-7.145340932851788729e+00
6.584043078514463243e-01	1.328472273409840199e+00	-7.123742150184676269e+00
6.665401486934350306e-01	1.314732234469947914e+00	-4.787937784033186261e+00
6.521282316863997730e-01	1.305018750154416596e+00	-6.842383165167259307e+00
6.526375828372211751e-01	1.297156791256642405e+00	-7.171542261222740855e+00
6.681593995834972377e-01	1.345331688427026329e+00	-6.228124118687983213e+00
5.786175157373675271e-01	1.347891325501411774e+00	-9.549061361247650481e+00
6.259882186373542101e-01	1.288255972440514707e+00	-7.573698188902466377e+00
6.720688876157342451e-01	1.287826368481897354e+00	-5.687012795247182950e+00
6.282660489135932780e-01	1.328859548508805943e+00	-5.881185929639024756e+00
6.452204833219251645e-01	1.333300058620263240e+00	-5.026687617533802666e+00
6.350147937862148373e-01	1.276464573313323303e+00	-6.950965417739369379e+00
6.665315440302104211e-01	1.290573534756087382e+00	-4.262970288908549676e+00
6.362972242662197075e-01	1.312159546534468202e+00	-6.407196581717593098e+00
6.612271088304861877e-01	1.285099798015942874e+00	-4.225525417328471534e+00
6.337437932562691723e-01	1.300022293965214404e+00	-2.154309703501555262e+00
6.417981960131200481e-01	1.292166741267422925e+00	-1.552121714393980056e+00
6.436280371566429626e-01	1.269529396521634990e+00	-5.038919505403447019e+00
6.518865849605657292e-01	1.290597819778215527e+00	-4.520332204591065661e+00
6.682229611072383335e-01	1.268677507655907144e+00	-8.662409981801612702e+00
6.791642769817312075e-01	1.283439070017188488e+00	-4.120743294426668868e+00
6.547230684793120536e-01	1.282392741886426490e+00	-6.900359926377754860e+00
6.468365527866112297e-01	1.297525722659802483e+00	-5.467617365168464971e+00
6.441015073664235757e-01	1.263382193135180742e+00	-5.779959922347595480e+00
6.580859322651169130e-01	1.309463695520929560e+00	-3.741446924296219834e+00
6.828746943903992728e-01	1.299091935866565128e+00	-5.317291112417567689e+00
6.615507525013347712e-01	1.295477164790358904e+00	-4.528847797876670356e+00
6.478513654442116243e-01	1.276513740599626079e+00	-7.429994749217002870e+00
5.851942881470379998e-01	1.338649156916386085e+00	-6.006889164886381138e+00
6.444670946992366867e-01	1.327578649031505131e+00	-4.354602268594078396e+00
6.389549927396184215e-01	1.330494228837537651e+00	-4.407513275523369245e+00
6.393103107516451278e-01	1.293197101668930982e+00	-2.142541518243028520e+00
6.188410467347000843e-01	1.249668251468307290e+00	-9.424206534749679065e+00
6.263001146873083957e-01	1.297011423148136666e+00	-9.087515947534981819e+00
6.355338030171683306e-01	1.297512054803055648e+00	-3.579970129902040554e+00
6.383151064913070716e-01	1.320642639683574648e+00	-5.757839064951553176e+00
6.091966691491705888e-01	1.261276695496916567e+00	-1.109181033327887889e+01
6.277839171381466299e-01	1.300518274133761087e+00	-4.981656082449534395e+00
6.163689810081619536e-01	1.283458058788099709e+00	-2.089179952747523217e+00
5.945790544417572931e-01	1.291387853368155536e+00	-8.303681231343915670e-01
6.309541915439008664e-01	1.307988351647136227e+00	6.498926705473309084e-01
6.240774352799840496e-01	1.335571130284395780e+00	3.395119910293686871e-02
6.215026621718487965e-01	1.314368444004678560e+00	-3.993297978187996478e+00
6.566460077450206878e-01	1.267912146294128961e+00	-3.666657434128048010e+00
6.422132367666939512e-01	1.275381207621461233e+00	-3.450370065540770526e+00
6.547649725052370195e-01	1.273463322903609196e+00	-7.886403380976005906e-01
6.081962731379269016e-01	1.343591792422129227e+00	-7.677180862837644781e-01
5.956924392356705011e-01	1.267074703880075148e+00	-5.218251416061480796e+00
6.002210258287982159e-01	1.376604769242844695e+00	-2.205176132773864595e+00
6.127637354817209170e-01	1.252387881843801454e+00	-1.039573110556876401e+01
5.745393573647650243e-01	1.363437927531313099e+00	-9.155613207800108455e-01
6.283227389689892695e-01	1.251030750565274463e+00	-3.483430832761841955e+00
6.263793341057024566e-01	1.288317576447932655e+00	-1.252494598843412632e+00
6.284627449768694918e-01	1.296034064956997911e+00	-3.308825168548688467e+00
6.207441191630503896e-01	1.390439111321487342e+00	-2.405276960123050145e+00
6.621074692652466620e-01	1.307810959183308031e+00	-1.411983105746422495e+00
6.512633345065499402e-01	1.289247378206273220e+00	-4.067447412548316876e+00
6.516439057623565345e-01	1.341214660946941750e+00	2.091053491704876421e+00
6.348991393987448717e-01	1.327055876460048855e+00	2.091200298634731780e+00
6.083556054037581040e-01	1.306869478638658544e+00	-1.528167713855326681e+00
6.015786757649415062e-01	1.301448516357635476e+00	7.969374270418718709e-01
6.104724323302911371e-01	1.335262401901938123e+00	2.962165476287434984e-01
6.473115167824816663e-01	1.305034792131745114e+00	-1.936974834482512620e+00
6.672176411658691242e-01	1.297278985969429366e+00	-4.491316692794981691e+00
6.697690140264850323e-01	1.348453034612975721e+00	-1.559868219509128906e+00
6.727177173196059456e-01	1.281894979251858580e+00	-3.959130747162600272e-01
6.448602924702302452e-01	1.289952774130795676e+00	-3.983575110664887120e+00
6.423336397791773456e-01	1.269125650573681874e+00	-2.926590211544128906e+00
6.235475141581722225e-01	1.251786628528374523e+00	-8.290628708444407025e+00
6.132698896747142969e-01	1.320443203605016214e+00	-1.640083396598891241e+00
6.361966945814524488e-01	1.306054033128623004e+00	-2.129055697183270368e+00
6.446953880161754302e-01	1.322293291597535392e+00	-3.406919379512061141e-01
6.488850995527791765e-01	1.295246340395842743e+00	-3.090998334618191734e+00
6.256358394871469608e-01	1.273443805263589690e+00	-5.158409441599683731e+00
6.313579094410474157e-01	1.335355570119768132e+00	-8.836148186105130975e+00
6.469020678290932080e-01	1.279130376496906418e+00	-8.954431079734360921e+00
6.590111095163327937e-01	1.339873410810385801e+00	-7.379994794793025115e+00
6.154643660787010306e-01	1.306697607409724959e+00	-7.702240817642699966e+00
6.489777348981271565e-01	1.316051734060266432e+00	-9.573215644433247462e+00
6.020064475230680889e-01	1.335852446320405118e+00	-1.167946440428075761e+01
6.032271411971573682e-01	1.310219099255662378e+00	-5.999599564205074564e+00
6.078265171444876547e-01	1.322027087827345904e+00	-5.178785250313529431e+00
5.954311370058230635e-01	1.345978976988230214e+00	-6.722239311331780875e+00
6.015375850154458526e-01	1.336632443877287191e+00	-4.590575994603073084e+00
6.154199947263926385e-01	1.370237243527209658e+00	-8.257587872431653153e+00
5.596473039582424702e-01	1.316225823700085007e+00	-1.143195127023210844e+01
6.283818969276558919e-01	1.238647684691684514e+00	-8.391597668765164997e+00
6.198535537662190897e-01	1.298787486847404304e+00	-8.270141022539331033e+00
6.040329611853988423e-01	1.310992915210749565e+00	-6.593907879104830450e+00
5.959366535788702679e-01	1.311157842354400804e+00	-6.275588558162032982e+00
5.843807605922336501e-01	1.305429414270411925e+00	-6.576959437683375320e+00
5.708506045478685120e-01	1.321340941125443091e+00	-8.873288434853581208e+00
5.713864323786108645e-01	1.329512349969520724e+00	-1.114241103798970478e+01
5.993457157162870308e-01	1.384384362260159707e+00	-1.423026314984273277e+01
6.142070668803712996e-01	1.323445283679417495e+00	-7.992420066757844666e+00
6.240091864581777115e-01	1.318979201270016777e+00	-9.455403956832661549e+00
6.243903639095312874e-01	1.297563823151919093e+00	-7.681305518544669475e+00
6.288249968910772925e-01	1.265236452596825378e+00	-9.487193438345794760e+00
6.209158743493539134e-01	1.310551190241096675e+00	-9.893707773035902875e+00
5.964361919821918878e-01	1.341776019071071024e+00	-1.310159332150710121e+01
6.020609233482806522e-01	1.340105106785214995e+00	-1.216953858183731008e+01
5.896544768595491925e-01	1.290812998619397245e+00	-1.029325231199286073e+01
5.891417595221375425e-01	1.334562769813513849e+00	-5.305102345897108052e+00
5.796141711391388229e-01	1.322378794894371934e+00	-5.865535048601515200e+00
5.722722268070425944e-01	1.329735896339935275e+00	-1.325234236295191259e+01
6.291147612572411951e-01	1.310679016294463706e+00	-6.142530182041043396e+00
6.156684509421218587e-01	1.314575829395718376e+00	-6.100688833979564407e+00
6.405910607116217514e-01	1.311597130653271215e+00	-5.777603017302403110e+00
6.114862533628621089e-01	1.286968665667351353e+00	-8.788468080511369962e+00
6.019340434997780820e-01	1.291591856201636190e+00	-5.299841014507366665e+00
6.050272720919103175e-01	1.277551527441600276e+00	-5.835976343780032494e+00
6.244405519147780970e-01	1.264681707414204936e+00	8.022141243362188590e-01
5.994411596827913247e-01	1.309268692682923341e+00	-5.306322758360000336e+00
5.904191080684870752e-01	1.295077288695750228e+00	-6.524197486672661306e+00
6.294868175722453385e-01	1.304170243726890055e+00	-7.593616570083827177e+00
6.140975864484439217e-01	1.241920716910381417e+00	-1.287519643211510356e+00
6.287230162871214612e-01	1.265342089805309378e+00	-4.745108929630248440e-02
6.007128176192800817e-01	1.301892074697091672e+00	-1.556075922108435705e+00
5.964169668428316307e-01	1.270489185163225176e+00	-1.561206694282313734e+00
5.539211954780879354e-01	1.325466169127435201e+00	-4.816040130117803741e+00
5.759974348404526268e-01	1.326335309477343571e+00	-5.979435380241202580e+00
6.046377834782108440e-01	1.301943732585933100e+00	-4.592151805541979215e+00
5.659222429120648323e-01	1.291971369276646353e+00	-8.367081975180020947e+00
5.930495974983108765e-01	1.293529674452926548e+00	-6.760399615644714366e+00
5.946545041126621856e-01	1.315228321312153836e+00	-7.988241421081959004e+00
5.913840992586150147e-01	1.325125167329227471e+00	-9.587406908253676363e+00
5.966330049977660588e-01	1.353058854805291755e+00	-1.137544789226861397e+01
5.764790101436954028e-01	1.279970505993693219e+00	-9.077025355822916808e+00
5.598645176704141191e-01	1.295203183809442216e+00	-5.879006550359035188e+00
5.584687209524754614e-01	1.316835814986126785e+00	-3.245366532034934082e+00
5.680676938099525897e-01	1.341518459468052704e+00	-4.250152031983974510e+00
5.472386308981469494e-01	1.264688779606370828e+00	-3.296282509810119166e+00
5.556867582731737087e-01	1.318193937474487099e+00	-6.872021566363245348e+00
5.503178766238043806e-01	1.336274114963801773e+00	-9.944967767236946088e+00
5.780695263485410296e-01	1.337893334016428293e+00	-6.031670217570314740e+00
5.367084639830089765e-01	1.347098115872484403e+00	-8.970351661224718498e+00
5.720091707478828225e-01	1.365126347093930992e+00	-7.868914348568158523e+00
5.713096677744090579e-01	1.353226654986068311e+00	-1.016613474408829809e+01
6.747681610381053297e-01	1.115993623114299060e+00	-1.102392121325899765e+01
6.084480257638018585e-01	1.305351801685185942e+00	-3.797278600003544113e+00
5.937591276052284206e-01	1.348588103110399450e+00	-7.870747731639331057e+00
5.658959523050276497e-01	1.346877049025686723e+00	-1.192894554787513428e+01
5.133717388453943320e-01	1.370045957779679080e+00	-8.765348303719751044e+00
5.040061255952699160e-01	1.243417338055916144e+00	-6.886541543946662181e+00
4.838801589579321827e-01	1.324775443715410450e+00	-8.321597213129219739e+00
4.934174527150237410e-01	1.342526985555946739e+00	-1.439050815574335473e+01
5.195508388017574530e-01	1.297434955846977100e+00	-1.415748704196511909e+01
5.203133655671738911e-01	1.323339635295367467e+00	-1.294823875150667547e+01
5.635550260368057396e-01	1.282757387276182603e+00	-8.919492182155458693e+00
5.512860897390289283e-01	1.244921443882502921e+00	-6.190720762914517117e+00
5.738092812428534639e-01	1.253293428336092141e+00	-1.043920690866291423e+01
5.301894721743151129e-01	1.226379372355875796e+00	-8.350018748595271489e+00
5.366348384476539168e-01	1.222310507509075217e+00	-4.505670537064274228e+00
5.254634227801222579e-01	1.186575284497944693e+00	-9.228530520970647189e+00
5.578960940279927838e-01	1.190164558848539444e+00	-5.360880402161960490e+00
5.458276089569740197e-01	1.276149383292080275e+00	-1.087252201989194234e+01
5.237595810240449623e-01	1.201864051900522368e+00	-1.179734319458149372e+01
5.373630809539519104e-01	1.220254392306298286e+00	-1.036234628353582998e+01
5.740113925234449077e-01	1.245044341625701323e+00	-7.138412356644753487e+00
5.622347068792646896e-01	1.202731860680970266e+00	-8.798181641838507261e+00
5.918777800933372468e-01	1.198330768097638277e+00	-9.297803728250530142e+00
6.494607298148403762e-01	1.207091043453526025e+00	-7.484911813604931297e+00
6.112474963476356438e-01	1.220957771320100749e+00	-5.481047086771214438e+00
6.307451014526952449e-01	1.203051922771342097e+00	-4.184861513367081898e+00
5.989499348421468694e-01	1.217667946229077591e+00	-5.592332991692206434e+00
5.821001901011187973e-01	1.222111289906908205e+00	-8.655253579729475177e+00
5.641683114854461056e-01	1.220829719784916056e+00	-4.767414472486350974e+00
5.833958541042794099e-01	1.203854997291270656e+00	-3.723424253193293509e+00
5.847583422146169774e-01	1.181033409735637418e+00	-8.652478081546345123e+00
5.488678774086537260e-01	1.149202408808218667e+00	-1.283506205135834399e+01
5.574507853381064360e-01	1.214371502198551722e+00	-8.815156540576484900e+00
5.534819325491491249e-01	1.178933122862921845e+00	-1.062355524011301000e+01
5.783277567776538008e-01	1.190257390371710633e+00	-1.008313060970023756e+01
5.818440902281339921e-01	1.187892036830420439e+00	-7.649455328256340891e+00
5.800954219801055523e-01	1.211061914756400570e+00	-7.072488185880624556e+00
5.419268012448856808e-01	1.221518206866982981e+00	-6.924205250150276214e+00
5.440519841132406276e-01	1.213964885395139026e+00	-6.049646104153548087e+00
5.533014601349667272e-01	1.199942739421282267e+00	-6.312817276517882270e+00
5.459775389451344552e-01	1.191149281872427634e+00	-7.269500412043004012e+00
5.375237866415290000e-01	1.219206556748376968e+00	-8.232345747315436668e+00
5.581360168319600135e-01	1.176225957452878612e+00	-8.225005666269517235e+00
5.596676440116129525e-01	1.179524679307026869e+00	-1.115989787226767405e+01
6.144676849505840144e-01	1.214425543437827715e+00	-1.123456675764571955e+01
5.730072288388544655e-01	1.180043632107780960e+00	-1.283819480905019539e+01
5.798145982192575154e-01	1.178040785141702074e+00	-1.488581318623141847e+01
5.731021335315502618e-01	1.205835731235988639e+00	-1.151211775954165084e+01
5.606841522552435952e-01	1.214844803839326692e+00	-1.249872559324342092e+01
5.772219213897594736e-01	1.219739750348985075e+00	-8.400994260970133354e+00
6.070580434861859720e-01	1.210394760394013947e+00	-7.072793932795582883e+00
6.116025660938060327e-01	1.185134159457061021e+00	-9.819451537997990087e+00
6.092278135512450010e-01	1.197897157068680940e+00	-5.225949922912002776e+00
6.456362119885580286e-01	1.169783627754506172e+00	-9.148542372139345957e+00
6.139660549679916146e-01	1.190641169951167200e+00	-8.171609406299989331e+00
6.079163096346766881e-01	1.232816798402099678e+00	-8.631012811388535155e+00
5.989002203139489611e-01	1.220983344418901551e+00	-5.585072638631129571e+00
6.347354681360600770e-01	1.194075552624271896e+00	-4.272432840660201236e+00
6.424772677428466361e-01	1.199116519954079862e+00	-6.644879626921833982e+00
5.916858089505011575e-01	1.219464870170174464e+00	-7.088306478025646840e+00
5.701806103758320088e-01	1.212168128698540182e+00	-6.617079194829028843e+00
5.801168704107686480e-01	1.225030681601142923e+00	-1.020292191042226371e+01
6.090074834833285600e-01	1.231614872656934034e+00	-6.967470242813540438e+00
6.108056844416775988e-01	1.209580647202924464e+00	-5.736266782888018945e+00
5.800937502214500441e-01	1.246369016193964230e+00	-7.366363919182366438e+00
6.185211147447459146e-01	1.237259997733027639e+00	-9.906966130206329879e+00
6.040571424291353297e-01	1.232083704741857799e+00	-6.556826546670722955e+00
6.020900955546498734e-01	1.178555327639401407e+00	-1.004460358352852722e+01
5.890688406562095691e-01	1.210588431750483140e+00	-7.256602438038900260e+00
6.170527342314683361e-01	1.212718201807755358e+00	-4.837826727853423492e+00
6.313594305771282889e-01	1.183192594479698379e+00	-6.994950089537985249e+00
5.639019822206182697e-01	1.165957821327285648e+00	-1.224557301151230249e+01
5.721422394935864464e-01	1.179949187257956167e+00	-1.136601343079626147e+01
5.833119671035389420e-01	1.184863363111079870e+00	-1.067515506612170562e+01
6.176221278371384349e-01	1.196761763810803680e+00	-6.037798802140490473e+00
5.869052897312064809e-01	1.151857391687325149e+00	-1.085750307530991599e+01
5.864618458777641763e-01	1.204968374219219429e+00	-1.373500889926098800e+01
5.713818520519697852e-01	1.220933000370366228e+00	-1.065806675280559368e+01
5.750861042047348271e-01	1.179026508281867391e+00	-1.105915429109691317e+01
6.095999056690155626e-01	1.198793123960721907e+00	-8.838525484823824385e+00
5.955838218752570468e-01	1.199984966147481513e+00	-7.938503657614805142e+00
6.034185158241669455e-01	1.187713196750250999e+00	-1.074006501903910049e+01
5.994443861048762701e-01	1.170635175608135681e+00	-1.113783485650719562e+01
6.116957168519807642e-01	1.172807517208506400e+00	-5.216139811338848631e+00
6.134211042033652639e-01	1.178602535475366642e+00	-7.168963146868084557e+00
6.095297603755901461e-01	1.180950582348984312e+00	-8.688790710920864413e+00
5.954434270365098758e-01	1.204547911424575402e+00	-7.594336021287897864e+00
6.140299526133976560e-01	1.239752213792070012e+00	-9.072749814814375924e+00
5.757421524108440325e-01	1.226594200395936474e+00	-9.236125632832669297e+00
5.948225488283681583e-01	1.222913366520122613e+00	-1.105681100372662584e+01
5.824357368186656725e-01	1.219038499749269810e+00	-8.743076356014448436e+00
5.746604712727264586e-01	1.221007644961952021e+00	-7.786901691532559511e+00
5.910519307055399629e-01	1.235910169684265147e+00	-8.890803791426323599e+00
5.639189945319803554e-01	1.231260469244977118e+00	-9.110708737947417646e+00
5.660840477659003778e-01	1.229451455902231594e+00	-5.951759855599495275e+00
5.766055387235253793e-01	1.230526751123393270e+00	-8.253026290690549160e+00
5.905023105546310935e-01	1.200905556824069409e+00	-1.366675800524585682e+01
5.896192399511093196e-01	1.167049006669486966e+00	-9.665948761883985441e+00
5.664968043446538815e-01	1.221821907720109568e+00	-1.020134427092570206e+01
5.865461317336291280e-01	1.229710576685883350e+00	-8.712829762437193537e+00
5.652948099130993276e-01	1.217747058564466078e+00	-8.541371906894955401e+00
5.673421746528172216e-01	1.204705681384787175e+00	-1.047137094820891967e+01
5.771749709652609361e-01	1.222124342394551588e+00	-6.833879103572358282e+00
5.878481802080137708e-01	1.234587349295718006e+00	-1.076565471109337579e+01
6.100089570793892912e-01	1.232888185760835809e+00	-8.395578802773012939e+00
5.554265142675421929e-01	1.227085594015733028e+00	-1.053003528433553626e+01
5.473684042759563440e-01	1.174594505319807247e+00	-1.379840833185452098e+01
5.365771262646539252e-01	1.225698269437522470e+00	-1.061167906331951905e+01
5.099686363538091793e-01	1.257365266370297219e+00	-9.758522757348586651e+00
5.738837361481702315e-01	1.284720130832784024e+00	-8.842531023604569995e+00
5.509511296210058973e-01	1.273544905909892222e+00	-9.251260347697114028e+00
5.858400714277860466e-01	1.215429884289917384e+00	-1.169428747878934871e+01
5.463911862736300362e-01	1.269294007007020886e+00	-9.170005799811317360e+00
5.483913869151735287e-01	1.268126996770901460e+00	-1.093905097852717390e+01
5.782694469444173979e-01	1.219698145934580147e+00	-5.793338276983955204e+00
5.640785032253385900e-01	1.194283171857843051e+00	-7.358631997286741111e+00
5.788833385701797063e-01	1.225236018831866502e+00	-6.958377793279749923e+00
5.618473580411263990e-01	1.251301282184186681e+00	-3.546647343213704673e+00
5.022259288535574351e-01	1.186710280534081008e+00	-1.090104784226968349e+01
5.251323908686619246e-01	1.246913666879734706e+00	-9.834168816423851212e+00
5.189006225015090346e-01	1.252065306121552313e+00	-1.283024469742009543e+01
5.073980288018858920e-01	1.227966565671392507e+00	-8.265746757557783653e+00
5.079710791303806428e-01	1.263061184280763749e+00	-8.751141963028544524e+00
5.510996901279970883e-01	1.225332764643590311e+00	-6.821381178349600560e+00
5.555113708723725674e-01	1.242945534637315719e+00	-7.342804238392116822e+00
5.654499763507186971e-01	1.261789471321267841e+00	-5.617852201887099106e+00
5.193126892494805968e-01	1.206615310100474625e+00	-1.176920530952686761e+01
5.311935039057078534e-01	1.199614541514167909e+00	-9.983652917003002614e+00
5.468336532445106091e-01	1.228159338662323519e+00	-4.140572927196531694e+00
5.417500139472951615e-01	1.213886970462154880e+00	-1.424439347387780330e+00
5.555267193879047660e-01	1.219373140246017284e+00	2.741790541176650109e+00
5.655479799266903695e-01	1.245011899835502422e+00	-3.217543554671674855e+00
5.840372060828746825e-01	1.239129206037033804e+00	-3.157450374780296443e+00
5.731132331079150655e-01	1.205949902330160306e+00	2.703816332474405115e+00
6.159420349467283895e-01	1.206542173647169758e+00	2.108212025319074812e+00
5.539246850800761957e-01	1.173364689215937062e+00	-2.047820856777416765e+00
5.281716007210116581e-01	1.231553965975313192e+00	-6.799311414948611798e+00
5.430779704111839967e-01	1.223608344119616387e+00	-4.141123886210692717e+00
5.402867959519283003e-01	1.203622260942482702e+00	8.091136586454421575e-01
5.304425586024221762e-01	1.198462178293577596e+00	1.224803453651988505e+00
5.864785620718965253e-01	1.210223126965320306e+00	-3.453249433462097784e-01
5.974985443640270510e-01	1.245933442781816947e+00	-7.405628180305235730e+00
5.391483584171763432e-01	1.234731557447689365e+00	-4.365368067444064692e+00
5.436664929641423782e-01	1.228222784931751965e+00	-3.724403839300277852e+00
5.460927480817094892e-01	1.218555057478797776e+00	-2.375068381019106667e+00
5.308378693747514143e-01	1.228142971443975107e+00	-4.639796003146143377e+00
5.508097015240355221e-01	1.184172263202718511e+00	-3.210765452141341569e+00
5.439696877662074659e-01	1.205080013035215503e+00	-1.741498287803500133e+00
4.640157910428195920e-01	1.193838448391553619e+00	-4.142376086758661202e+00
4.769325016983281262e-01	1.193400324711999083e+00	-7.743671952157426652e+00
4.709753090589148816e-01	1.188515142582339257e+00	-6.622980647931382414e+00
5.223085612844394765e-01	1.182258693367720603e+00	-2.501017720865377214e+00
5.748657377422233816e-01	1.210102562502023638e+00	-4.312571626861759100e+00
5.574795728419421614e-01	1.243351851664871388e+00	-7.835531657164579222e+00
5.213882674935444994e-01	1.228305695262930319e+00	-4.951614707245079572e+00
5.321032228500258698e-01	1.239826235775004948e+00	-3.726932468420834255e+00
5.415110442060504514e-01	1.244985296427336907e+00	-3.311093726038656371e+00
5.042609608448128666e-01	1.232384022311742156e+00	-5.965817595047101740e+00
5.093737094448662628e-01	1.223366111641935428e+00	-3.236929888542841027e+00
5.613773006398317111e-01	1.210486436487042239e+00	-3.147370460661489844e+00
5.011799209557719070e-01	1.206228707454491955e+00	-5.378019023750102434e-01
5.290948220926054990e-01	1.178826086110930760e+00	-6.105379906578545679e+00
4.995701401068171066e-01	1.206051086129701133e+00	-4.041842656608828577e+00
5.142274287009543920e-01	1.208499027870830522e+00	-3.033965418506683775e+00
5.624008542287758372e-01	1.219924130092437053e+00	1.057473872427339145e+00
5.234668235110080392e-01	1.215077841917040269e+00	-1.584027526152592458e+00
4.961117647666295483e-01	1.238312929095450654e+00	-2.444779122745206479e+00
4.944480631527993775e-01	1.211392735080089711e+00	-6.177372298112988602e-01
5.011593298756032988e-01	1.198864562851438498e+00	2.216803281181299212e+00
4.868490310960726930e-01	1.195957596877282203e+00	6.582140553502556557e+00
4.511769768924265844e-01	1.184187068031399281e+00	3.029557935404875835e+00
4.825805328411610362e-01	1.191952793641344988e+00	5.326071536662819739e-01
4.586774986816284927e-01	1.210436631797224605e+00	-7.075826282434621639e+00
5.015521539253776639e-01	1.226267923069863652e+00	-2.891771242740633241e+00
5.415570527413996471e-01	1.235575637084012968e+00	1.764924220415680978e+00
5.590579776706491311e-01	1.202336588177100207e+00	2.138798992404975507e-01
5.056803555679524331e-01	1.202421845312173332e+00	-2.367511544181748917e+00
5.536510189736923992e-01	1.220848979163990267e+00	-1.907434368773323285e+00
5.538471057659045682e-01	1.197305276379881489e+00	6.540272507520823453e+00
4.830263486595136602e-01	1.167631824681981234e+00	4.998122835923313190e+00
5.494933438454407959e-01	1.205709314537562804e+00	-3.325683379890092439e+00
6.070072375449681035e-01	1.202891974152053844e+00	-4.471027455778354920e+00
5.217783388873020733e-01	1.227163575203176427e+00	-5.019961084985265387e+00
5.419223647911830533e-01	1.227852758357602880e+00	-4.960783692899580544e+00
5.549138780293779716e-01	1.227255821067037456e+00	-5.130374613597513900e+00
5.458202552136084407e-01	1.214607425334258251e+00	-7.386077728462482561e+00
5.346012375895886626e-01	1.222791086433649088e+00	-5.430146596082490618e+00
5.554821517218559990e-01	1.196351549975943618e+00	-3.468182223622035210e+00
4.892544683278083339e-01	1.203986388445746902e+00	-4.208658398002443235e+00
5.526883751814126722e-01	1.181748097880622961e+00	-9.532538002458004200e-01
5.422246160967710837e-01	1.206668052032566996e+00	-1.161840839526327329e+00
5.687069404353330970e-01	1.204415069149310957e+00	-4.853404697991628325e+00
5.576002351521731626e-01	1.201832343230816669e+00	-2.898090367547487389e+00
5.448362703314397759e-01	1.205508536416340037e+00	-3.752709902039304879e+00
5.359345357660701969e-01	1.232757795699535919e+00	-2.606523209214701708e+00
5.098530713245039703e-01	1.231172830349136271e+00	-4.863735580463533381e+00
5.081499272200985518e-01	1.203000145461448955e+00	-2.308103050439632042e+00
5.530726327079494853e-01	1.218325345438492802e+00	-4.818871448440441796e+00
5.265397952772681300e-01	1.215905515700412609e+00	2.547393835954760988e-01
5.239080799236902619e-01	1.218384237754764898e+00	5.493622768202346407e-01
5.363510424923393360e-01	1.195064711393358126e+00	-1.091394368051723518e-03
5.077348399122475486e-01	1.227412038604481781e+00	-4.647621899098496101e+00
4.904900210511141112e-01	1.195071264118754195e+00	-1.807925497143935800e+00
5.112905890922136987e-01	1.203927347943281490e+00	-4.366258120951290067e+00
5.273476747134984155e-01	1.207775287853557922e+00	-1.191014044659583604e+00
5.633943724863746949e-01	1.208929312116848509e+00	-4.065283674841493777e+00
5.720396567442729285e-01	1.229491599411860259e+00	-1.196742488737621279e+01
5.223591066786308357e-01	1.235078514742029787e+00	-1.557312499402190831e+01
5.231994682244709427e-01	1.230254932987710381e+00	-7.739645264966481975e+00
5.039139075520879807e-01	1.183560329195645799e+00	-2.416821298881844271e+00
5.214241921997292417e-01	1.181239627678883020e+00	-4.932450325244692735e+00
5.427382947513864631e-01	1.184609248650919655e+00	-3.046542004840603113e+00
5.573884945495825027e-01	1.214016797919896584e+00	-2.061893933214168584e+00
5.551734146073844522e-01	1.200224212995795181e+00	-3.545568218366650370e-01
5.694819562058137663e-01	1.218146120725747572e+00	-6.764683493417299687e+00
5.577349746957016574e-01	1.237522367348012242e+00	-6.733021565193682001e+00
5.641827130931482692e-01	1.194744537529125239e+00	-6.158199742571597746e+00
5.434808522634321237e-01	1.220478833331617441e+00	-3.561405452157719864e+00
5.486546259627383959e-01	1.219108539546978509e+00	-2.644581544432726972e+00
5.552360489308610925e-01	1.213817648532219184e+00	-3.508438865734637702e+00
5.279710271501586449e-01	1.198704135144247118e+00	-1.674366619501562070e+00
5.273101127508786901e-01	1.194724324804866900e+00	-5.157018561881184127e+00
5.494237706304561097e-01	1.175150335573411198e+00	-5.436820133009430123e+00
4.838272062697617781e-01	1.203799577377997920e+00	-1.342720128212295805e+00
5.391647561157050239e-01	1.169190064747975599e+00	-2.766202333666525348e+00
5.852358441829998981e-01	1.152311292470103110e+00	-4.256490686993419814e+00
5.071135956230683473e-01	1.177550078574020054e+00	-8.371064288657143138e+00
4.887698101242379245e-01	1.197142366714772033e+00	-5.996253925179868105e+00
5.627385342395367918e-01	1.201781538969656671e+00	-9.098507457951869881e+00
6.018254277136584340e-01	1.171733768056189229e+00	-2.980935995929019811e+00
5.737230217286511946e-01	1.204854742818274760e+00	-2.158697070361455417e+00
5.510620036930008458e-01	1.188580508790487711e+00	-4.407505493513701467e+00
5.517046825869492688e-01	1.151548489659488306e+00	-3.863337900502711975e+00
5.110221209274798948e-01	1.179469898713936926e+00	-4.215197381404657051e+00
5.132333743457118125e-01	1.179564881708668800e+00	-3.514098189767285163e+00
5.130374974223242956e-01	1.126639979956922000e+00	-4.606758222763813748e+00
5.293710114661012156e-01	1.166585601895673285e+00	-4.277053085013879041e+00
5.105128437858661439e-01	1.202550908716151223e+00	-2.515508338088610074e+00
5.031076035270359847e-01	1.187557395867089971e+00	-4.482193834638582786e+00
5.751260171105427865e-01	1.190454211557385289e+00	-7.933081883726211814e+00
5.288149586056445361e-01	1.172724989379513749e+00	-4.213040528795048090e+00
5.748923239564983634e-01	1.173076115303717915e+00	-4.065251147364474349e+00
5.882525362302148952e-01	1.152040370952631010e+00	-2.712476858546288838e+00
4.998588226755978914e-01	1.114235003850057470e+00	-1.123812783674687488e+01
4.241693491359531665e-01	1.174864285031921973e+00	-9.190393793308306414e+00
[truncated: 63,181 more rows]
