# Supplementary material for: Confocal interferometric scattering microscopy reveals 3D nanoscopic structure and dynamics in live cells
Source: Nat Commun. 2023 Apr 7;14:1962. doi: 10.1038/s41467-023-37497-7 (PMC10081331; doi:10.1038/s41467-023-37497-7)
Supplement: Supplementary file 15 — Source Data [file 41467_2023_37497_MOESM15_ESM.zip › Source_Data_Files_SI/Figure_1/Fig.1_a_b/Reflected_abs(E-field).txt]

# I	z
0.000000000000000000e+00	4.756524786353111267e-02
3.012820512820512525e-02	4.523569718003273010e-02
6.025641025641025050e-02	4.045061394572257996e-02
9.038461538461538269e-02	3.799031674861907959e-02
1.205128205128205010e-01	4.045061394572257996e-02
1.506410256410256332e-01	4.166335240006446838e-02
1.807692307692307654e-01	4.286490753293037415e-02
2.108974358974358976e-01	4.286490753293037415e-02
2.410256410256410020e-01	4.166335240006446838e-02
2.711538461538461342e-01	3.292050585150718689e-02
3.012820512820512664e-01	3.161967918276786804e-02
3.314102564102563986e-01	4.286490753293037415e-02
3.615384615384615308e-01	4.166335240006446838e-02
3.916666666666666630e-01	4.640549793839454651e-02
4.217948717948717952e-01	4.405560344457626343e-02
4.519230769230768718e-01	4.045061394572257996e-02
4.820512820512820040e-01	4.405560344457626343e-02
5.121794871794872472e-01	4.405560344457626343e-02
5.423076923076922684e-01	4.523569718003273010e-02
5.724358974358974006e-01	3.548128530383110046e-02
6.025641025641025328e-01	3.799031674861907959e-02
6.326923076923076650e-01	3.420756012201309204e-02
6.628205128205127972e-01	4.640549793839454651e-02
6.929487179487178183e-01	5.866162478923797607e-02
7.230769230769230616e-01	6.287290155887603760e-02
7.532051282051281937e-01	5.542245507240295410e-02
7.833333333333333259e-01	5.542245507240295410e-02
8.134615384615383471e-01	4.166335240006446838e-02
8.435897435897435903e-01	4.985563829541206360e-02
8.737179487179487225e-01	5.651019513607025146e-02
9.038461538461537437e-01	6.493526697158813477e-02
9.339743589743588759e-01	6.997392326593399048e-02
9.641025641025640081e-01	5.542245507240295410e-02
9.942307692307692513e-01	5.866162478923797607e-02
1.024358974358974494e+00	4.045061394572257996e-02
1.054487179487179294e+00	4.756524786353111267e-02
1.084615384615384537e+00	4.286490753293037415e-02
1.114743589743589780e+00	9.480740875005722046e-02
1.144871794871794801e+00	8.870321512222290039e-02
1.174999999999999822e+00	7.485742866992950439e-02
1.205128205128205066e+00	7.096257060766220093e-02
1.235256410256410309e+00	5.432641878724098206e-02
1.265384615384615330e+00	4.286490753293037415e-02
1.295512820512820351e+00	6.595613062381744385e-02
1.325641025641025594e+00	6.183112412691116333e-02
1.355769230769230838e+00	7.581674307584762573e-02
1.385897435897435637e+00	8.053173869848251343e-02
1.416025641025640880e+00	8.511888235807418823e-02
1.446153846153846123e+00	9.394788742065429688e-02
1.476282051282051366e+00	1.048243567347526550e-01
1.506410256410256387e+00	9.566294401884078979e-02
1.536538461538461409e+00	1.023693531751632690e-01
1.566666666666666652e+00	1.072485819458961487e-01
1.596794871794871673e+00	1.446385085582733154e-01
1.626923076923076694e+00	1.384878605604171753e-01
1.657051282051281937e+00	2.360038608312606812e-01
1.687179487179487181e+00	2.516213357448577881e-01
1.717307692307692202e+00	3.227879106998443604e-01
1.747435897435897445e+00	4.220917522907257080e-01
1.777564102564102466e+00	5.060715079307556152e-01
1.807692307692307487e+00	4.972753226757049561e-01
1.837820512820512731e+00	6.178110241889953613e-01
1.867948717948717752e+00	6.229155063629150391e-01
1.898076923076922995e+00	7.945955395698547363e-01
1.928205128205128016e+00	8.842865228652954102e-01
1.958333333333333037e+00	9.721813201904296875e-01
1.988461538461538503e+00	1.000000000000000000e+00
2.018589743589743524e+00	9.842757582664489746e-01
2.048717948717948989e+00	9.745519757270812988e-01
2.078846153846154010e+00	9.609972834587097168e-01
2.108974358974358587e+00	8.439890146255493164e-01
2.139102564102564052e+00	6.729056835174560547e-01
2.169230769230769074e+00	5.402770042419433594e-01
2.199358974358974095e+00	5.477384924888610840e-01
2.229487179487179560e+00	5.474911928176879883e-01
2.259615384615384581e+00	5.604686141014099121e-01
2.289743589743589602e+00	7.456729412078857422e-01
2.319871794871794624e+00	8.036352396011352539e-01
2.349999999999999645e+00	8.495403528213500977e-01
2.380128205128205110e+00	8.052210211753845215e-01
2.410256410256410131e+00	7.698412537574768066e-01
2.440384615384615152e+00	6.397441029548645020e-01
2.470512820512820618e+00	5.977014899253845215e-01
2.500641025641025639e+00	5.400267839431762695e-01
2.530769230769230660e+00	5.362610816955566406e-01
2.560897435897435681e+00	6.262248158454895020e-01
2.591025641025640702e+00	6.702148318290710449e-01
2.621153846153846168e+00	8.103116154670715332e-01
2.651282051282051189e+00	7.944173812866210938e-01
2.681410256410256210e+00	7.617380619049072266e-01
2.711538461538461675e+00	7.447293996810913086e-01
2.741666666666666252e+00	6.733188629150390625e-01
2.771794871794871273e+00	6.310510635375976562e-01
2.801923076923076739e+00	6.218089461326599121e-01
2.832051282051281760e+00	7.127733826637268066e-01
2.862179487179487225e+00	7.630323767662048340e-01
2.892307692307692246e+00	7.698412537574768066e-01
2.922435897435897267e+00	7.674551010131835938e-01
2.952564102564102733e+00	7.030941247940063477e-01
2.982692307692307310e+00	6.979097723960876465e-01
3.012820512820512775e+00	6.171425580978393555e-01
3.042948717948717796e+00	5.849741697311401367e-01
3.073076923076922817e+00	5.842730402946472168e-01
3.103205128205128283e+00	6.277639865875244141e-01
3.133333333333333304e+00	6.175882816314697266e-01
3.163461538461538325e+00	6.414702534675598145e-01
3.193589743589743346e+00	6.036365628242492676e-01
3.223717948717948367e+00	4.864329397678375244e-01
3.253846153846153388e+00	4.348711967468261719e-01
3.283974358974358854e+00	3.876586258411407471e-01
3.314102564102563875e+00	3.469370603561401367e-01
3.344230769230769340e+00	3.487394452095031738e-01
3.374358974358974361e+00	3.608042001724243164e-01
3.404487179487178938e+00	3.628998398780822754e-01
3.434615384615384404e+00	3.433096706867218018e-01
3.464743589743589425e+00	3.099681138992309570e-01
3.494871794871794890e+00	2.325935065746307373e-01
3.524999999999999911e+00	1.957009136676788330e-01
3.555128205128204932e+00	1.583953499794006348e-01
3.585256410256410398e+00	1.615593433380126953e-01
3.615384615384614975e+00	1.738343238830566406e-01
3.645512820512819996e+00	1.855604648590087891e-01
3.675641025641025461e+00	1.506311446428298950e-01
3.705769230769230482e+00	1.321660131216049194e-01
3.735897435897435503e+00	1.432857811450958252e-01
3.766025641025640969e+00	1.545442193746566772e-01
3.796153846153845990e+00	1.634386926889419556e-01
3.826282051282051455e+00	1.832556873559951782e-01
3.856410256410256032e+00	1.714256703853607178e-01
3.886538461538461053e+00	1.628138124942779541e-01
3.916666666666666075e+00	1.659229099750518799e-01
3.946794871794871984e+00	1.702129393815994263e-01
3.976923076923077005e+00	1.878460347652435303e-01
4.007051282051281582e+00	1.809311956167221069e-01
4.037179487179487047e+00	1.768144220113754272e-01
4.067307692307691624e+00	1.895478963851928711e-01
4.097435897435897978e+00	1.665401905775070190e-01
4.127564102564102555e+00	1.459834277629852295e-01
4.157692307692308020e+00	1.328773349523544312e-01
4.187820512820512597e+00	1.335864067077636719e-01
4.217948717948717174e+00	1.357001364231109619e-01
4.248076923076922640e+00	1.321660131216049194e-01
4.278205128205128105e+00	1.212069094181060791e-01
4.308333333333333570e+00	1.300181150436401367e-01
4.338461538461538147e+00	1.031911820173263550e-01
4.368589743589743613e+00	7.485742866992950439e-02
4.398717948717948190e+00	7.959929108619689941e-02
4.428846153846153655e+00	7.581674307584762573e-02
4.458974358974359120e+00	7.194514572620391846e-02
4.489102564102563697e+00	7.194514572620391846e-02
4.519230769230769162e+00	6.390757113695144653e-02
4.549358974358973740e+00	6.797789037227630615e-02
4.579487179487179205e+00	6.797789037227630615e-02
4.609615384615384670e+00	7.292173057794570923e-02
4.639743589743589247e+00	8.329870551824569702e-02
4.669871794871794712e+00	7.771877199411392212e-02
4.699999999999999289e+00	7.866167277097702026e-02
4.730128205128204755e+00	7.485742866992950439e-02
4.760256410256410220e+00	7.485742866992950439e-02
4.790384615384615685e+00	7.959929108619689941e-02
4.820512820512820262e+00	8.238135278224945068e-02
4.850641025641024839e+00	8.145906031131744385e-02
4.880769230769230305e+00	7.866167277097702026e-02
4.910897435897435770e+00	6.595613062381744385e-02
4.941025641025641235e+00	6.078208982944488525e-02
4.971153846153845812e+00	7.096257060766220093e-02
5.001282051282051277e+00	6.897906213998794556e-02
5.031410256410255855e+00	6.595613062381744385e-02
5.061538461538461320e+00	4.286490753293037415e-02
5.091666666666666785e+00	4.286490753293037415e-02
5.121794871794871362e+00	4.756524786353111267e-02
5.151923076923076827e+00	5.651019513607025146e-02
5.182051282051281405e+00	6.595613062381744385e-02
5.212179487179486870e+00	6.697029620409011841e-02
5.242307692307692335e+00	5.322192609310150146e-02
5.272435897435896912e+00	4.523569718003273010e-02
5.302564102564102377e+00	4.166335240006446838e-02
5.332692307692306954e+00	6.287290155887603760e-02
5.362820512820512420e+00	7.581674307584762573e-02
5.392948717948717885e+00	7.292173057794570923e-02
5.423076923076923350e+00	7.194514572620391846e-02
5.453205128205127927e+00	4.405560344457626343e-02
5.483333333333332504e+00	5.542245507240295410e-02
5.513461538461537970e+00	6.183112412691116333e-02
5.543589743589742547e+00	6.797789037227630615e-02
5.573717948717948900e+00	6.493526697158813477e-02
5.603846153846153477e+00	5.758986994624137878e-02
5.633974358974358942e+00	5.972564592957496643e-02
5.664102564102563520e+00	4.405560344457626343e-02
5.694230769230768985e+00	5.432641878724098206e-02
5.724358974358974450e+00	4.523569718003273010e-02
5.754487179487179027e+00	5.972564592957496643e-02
5.784615384615384492e+00	4.286490753293037415e-02
5.814743589743589069e+00	4.045061394572257996e-02
5.844871794871794535e+00	4.640549793839454651e-02
5.875000000000000000e+00	3.548128530383110046e-02
5.905128205128205465e+00	3.292050585150718689e-02
5.935256410256410042e+00	4.286490753293037415e-02
5.965384615384614619e+00	4.045061394572257996e-02
5.995512820512820085e+00	4.871521890163421631e-02
6.025641025641025550e+00	4.166335240006446838e-02
6.055769230769231015e+00	4.756524786353111267e-02
6.085897435897435592e+00	4.405560344457626343e-02
6.116025641025641058e+00	5.432641878724098206e-02
6.146153846153845635e+00	4.640549793839454651e-02
6.176282051282050212e+00	4.523569718003273010e-02
6.206410256410256565e+00	4.523569718003273010e-02
6.236538461538461142e+00	3.799031674861907959e-02
6.266666666666666607e+00	3.548128530383110046e-02
6.296794871794871185e+00	3.420756012201309204e-02
6.326923076923076650e+00	4.045061394572257996e-02
6.357051282051282115e+00	4.523569718003273010e-02
6.387179487179486692e+00	4.166335240006446838e-02
6.417307692307692157e+00	4.405560344457626343e-02
6.447435897435896734e+00	4.405560344457626343e-02
6.477564102564102200e+00	3.799031674861907959e-02
6.507692307692306777e+00	3.292050585150718689e-02
6.537820512820513130e+00	3.161967918276786804e-02
6.567948717948717707e+00	3.420756012201309204e-02
6.598076923076922284e+00	3.548128530383110046e-02
6.628205128205127750e+00	3.548128530383110046e-02
6.658333333333332327e+00	3.548128530383110046e-02
6.688461538461538680e+00	3.674207255244255066e-02
6.718589743589743257e+00	3.799031674861907959e-02
6.748717948717948723e+00	3.922637924551963806e-02
6.778846153846153300e+00	2.897490002214908600e-02
6.808974358974357877e+00	3.674207255244255066e-02
6.839102564102564230e+00	3.420756012201309204e-02
6.869230769230768807e+00	2.762995660305023193e-02
6.899358974358974272e+00	2.897490002214908600e-02
6.929487179487178850e+00	3.292050585150718689e-02
6.959615384615384315e+00	3.420756012201309204e-02
6.989743589743589780e+00	3.420756012201309204e-02
7.019871794871794357e+00	3.799031674861907959e-02
7.049999999999999822e+00	3.674207255244255066e-02
