# Supplementary material for: Confocal interferometric scattering microscopy reveals 3D nanoscopic structure and dynamics in live cells
Source: Nat Commun. 2023 Apr 7;14:1962. doi: 10.1038/s41467-023-37497-7 (PMC10081331; doi:10.1038/s41467-023-37497-7)
Supplement: Supplementary file 15 — Source Data [file 41467_2023_37497_MOESM15_ESM.zip › Source_Data_Files_SI/Figure_1/Fig.1_a_b/Reflected_Intensity.txt]

# I	z
0.000000000000000000e+00	1.566648964418481185e-02
3.012820512820512525e-02	1.513542219861922430e-02
6.025641025641025050e-02	1.407328730748805094e-02
9.038461538461538269e-02	1.354221986192246339e-02
1.205128205128205010e-01	1.407328730748805094e-02
1.506410256410256332e-01	1.433882103027084472e-02
1.807692307692307654e-01	1.460435475305363849e-02
2.108974358974358976e-01	1.460435475305363849e-02
2.410256410256410020e-01	1.433882103027084472e-02
2.711538461538461342e-01	1.248008497079129003e-02
3.012820512820512664e-01	1.221455124800849626e-02
3.314102564102563986e-01	1.460435475305363849e-02
3.615384615384615308e-01	1.433882103027084472e-02
3.916666666666666630e-01	1.540095592140201808e-02
4.217948717948717952e-01	1.486988847583643053e-02
4.519230769230768718e-01	1.407328730748805094e-02
4.820512820512820040e-01	1.486988847583643053e-02
5.121794871794872472e-01	1.486988847583643053e-02
5.423076923076922684e-01	1.513542219861922430e-02
5.724358974358974006e-01	1.301115241635687758e-02
6.025641025641025328e-01	1.354221986192246339e-02
6.326923076923076650e-01	1.274561869357408381e-02
6.628205128205127972e-01	1.540095592140201808e-02
6.929487179487178183e-01	1.832182687201274612e-02
7.230769230769230616e-01	1.938396176314391775e-02
7.532051282051281937e-01	1.752522570366436480e-02
7.833333333333333259e-01	1.752522570366436480e-02
8.134615384615383471e-01	1.433882103027084472e-02
8.435897435897435903e-01	1.619755708975039940e-02
8.737179487179487225e-01	1.779075942644715858e-02
9.038461538461537437e-01	1.991502920870950530e-02
9.339743589743588759e-01	2.124269782262347417e-02
9.641025641025640081e-01	1.752522570366436480e-02
9.942307692307692513e-01	1.832182687201274612e-02
1.024358974358974494e+00	1.407328730748805094e-02
1.054487179487179294e+00	1.566648964418481185e-02
1.084615384615384537e+00	1.460435475305363849e-02
1.114743589743589780e+00	2.841210833775889566e-02
1.144871794871794801e+00	2.655337227827934271e-02
1.174999999999999822e+00	2.257036643653743957e-02
1.205128205128205066e+00	2.150823154540626794e-02
1.235256410256410309e+00	1.725969198088157103e-02
1.265384615384615330e+00	1.460435475305363849e-02
1.295512820512820351e+00	2.018056293149229907e-02
1.325641025641025594e+00	1.911842804036112745e-02
1.355769230769230838e+00	2.283590015932023334e-02
1.385897435897435637e+00	2.416356877323420221e-02
1.416025641025640880e+00	2.549123738714816761e-02
1.446153846153846123e+00	2.814657461497610189e-02
1.476282051282051366e+00	3.159851301115241401e-02
1.506410256410256387e+00	2.867764206054168943e-02
1.536538461538461409e+00	3.080191184280403616e-02
1.566666666666666652e+00	3.239511417950079880e-02
1.596794871794871673e+00	4.593733404142326393e-02
1.626923076923076694e+00	4.354753053637812343e-02
1.657051282051281937e+00	8.895379713223579288e-02
1.687179487179487181e+00	9.771640998406797007e-02
1.717307692307692202e+00	1.428571428571428492e-01
1.747435897435897445e+00	2.201274561869357438e-01
1.777564102564102466e+00	2.984599044078597996e-01
1.807692307692307487e+00	2.896972915560276363e-01
1.837820512820512731e+00	4.211364843335103636e-01
1.867948717948717752e+00	4.272437599575146239e-01
1.898076923076922995e+00	6.582580987785449089e-01
1.928205128205128016e+00	7.987254381306425621e-01
1.958333333333333037e+00	9.495485926712692315e-01
1.988461538461538503e+00	1.000000000000000000e+00
2.018589743589743524e+00	9.713223579394583140e-01
2.048717948717948989e+00	9.537971322357939874e-01
2.078846153846154010e+00	9.296335634625597644e-01
2.108974358974358587e+00	7.339352097716409506e-01
2.139102564102564052e+00	4.893786510886882768e-01
2.169230769230769074e+00	3.337758895379713264e-01
2.199358974358974095e+00	3.417419012214551466e-01
2.229487179487179560e+00	3.414763674986723285e-01
2.259615384615384581e+00	3.555496548061604090e-01
2.289743589743589602e+00	5.873605947955390372e-01
2.319871794871794624e+00	6.718003186404672977e-01
2.349999999999999645e+00	7.426978226234731695e-01
2.380128205128205110e+00	6.741901221455124382e-01
2.410256410256410131e+00	6.218799787573021653e-01
2.440384615384615152e+00	4.476898566117896716e-01
2.470512820512820618e+00	3.975039830058417212e-01
2.500641025641025639e+00	3.335103558151885084e-01
2.530769230769230660e+00	3.295273499734466260e-01
2.560897435897435681e+00	4.312267657992565062e-01
2.591025641025640702e+00	4.859267126925119751e-01
2.621153846153846168e+00	6.818906001062134958e-01
2.651282051282051189e+00	6.579925650557620909e-01
2.681410256410256210e+00	6.101964949548592809e-01
2.711538461538461675e+00	5.860329261816250579e-01
2.741666666666666252e+00	4.899097185342538574e-01
2.771794871794871273e+00	4.370685077004779484e-01
2.801923076923076739e+00	4.259160913436006446e-01
2.832051282051281760e+00	5.419543281996813677e-01
2.862179487179487225e+00	6.120552310143387853e-01
2.892307692307692246e+00	6.218799787573021653e-01
2.922435897435897267e+00	6.184280403611258636e-01
2.952564102564102733e+00	5.289431757833245040e-01
2.982692307692307310e+00	5.220392989909719006e-01
3.012820512820512775e+00	4.203398831651619649e-01
3.042948717948717796e+00	3.828996282527881156e-01
3.073076923076922817e+00	3.821030270844397170e-01
3.103205128205128283e+00	4.330855018587360661e-01
3.133333333333333304e+00	4.208709506107275455e-01
3.163461538461538325e+00	4.498141263940520496e-01
3.193589743589743346e+00	4.044078597981943801e-01
3.223717948717948367e+00	2.790759426447158575e-01
3.253846153846153388e+00	2.312798725438130754e-01
3.283974358974358854e+00	1.914498141263940578e-01
3.314102564102563875e+00	1.601168348380244411e-01
3.344230769230769340e+00	1.614445034519383926e-01
3.374358974358974361e+00	1.704726500265533740e-01
3.404487179487178938e+00	1.720658523632501435e-01
3.434615384615384404e+00	1.574614976101964825e-01
3.464743589743589425e+00	1.340945300053106859e-01
3.494871794871794890e+00	8.709506107275624687e-02
3.524999999999999911e+00	6.824216675517791320e-02
3.555128205128204932e+00	5.151354221986192278e-02
3.585256410256410398e+00	5.284121083377588818e-02
3.615384615384614975e+00	5.815188528943175672e-02
3.645512820512819996e+00	6.346255974508763220e-02
3.675641025641025461e+00	4.832713754646840443e-02
3.705769230769230482e+00	4.115772703133297600e-02
3.735897435897435503e+00	4.540626659585767638e-02
3.766025641025640969e+00	4.992033988316516013e-02
3.796153846153845990e+00	5.363781200212427297e-02
3.826282051282051455e+00	6.240042485395645017e-02
3.856410256410256032e+00	5.708975039830058162e-02
3.886538461538461053e+00	5.337227827934147573e-02
3.916666666666666075e+00	5.469994689325544113e-02
3.946794871794871984e+00	5.655868295273499408e-02
3.976923076923077005e+00	6.452469463621879342e-02
4.007051282051281582e+00	6.133828996282528201e-02
4.037179487179487047e+00	5.947955390334572212e-02
4.067307692307691624e+00	6.532129580456717821e-02
4.097435897435897978e+00	5.496548061603823837e-02
4.127564102564102555e+00	4.646840148698884454e-02
4.157692307692308020e+00	4.142326075411577324e-02
4.187820512820512597e+00	4.168879447689856355e-02
4.217948717948717174e+00	4.248539564524694834e-02
4.248076923076922640e+00	4.115772703133297600e-02
4.278205128205128105e+00	3.717472118959107980e-02
4.308333333333333570e+00	4.036112586298459814e-02
4.338461538461538147e+00	3.106744556558682993e-02
4.368589743589743613e+00	2.257036643653743957e-02
4.398717948717948190e+00	2.389803505045140844e-02
4.428846153846153655e+00	2.283590015932023334e-02
4.458974358974359120e+00	2.177376526818906172e-02
4.489102564102563697e+00	2.177376526818906172e-02
4.519230769230769162e+00	1.964949548592671152e-02
4.549358974358973740e+00	2.071163037705788662e-02
4.579487179487179205e+00	2.071163037705788662e-02
4.609615384615384670e+00	2.203929899097185202e-02
4.639743589743589247e+00	2.496016994158258007e-02
4.669871794871794712e+00	2.336696760488582089e-02
4.699999999999999289e+00	2.363250132766861467e-02
4.730128205128204755e+00	2.257036643653743957e-02
4.760256410256410220e+00	2.257036643653743957e-02
4.790384615384615685e+00	2.389803505045140844e-02
4.820512820512820262e+00	2.469463621879978629e-02
4.850641025641024839e+00	2.442910249601699252e-02
4.880769230769230305e+00	2.363250132766861467e-02
4.910897435897435770e+00	2.018056293149229907e-02
4.941025641025641235e+00	1.885289431757833367e-02
4.971153846153845812e+00	2.150823154540626794e-02
5.001282051282051277e+00	2.097716409984068039e-02
5.031410256410255855e+00	2.018056293149229907e-02
5.061538461538461320e+00	1.460435475305363849e-02
5.091666666666666785e+00	1.460435475305363849e-02
5.121794871794871362e+00	1.566648964418481185e-02
5.151923076923076827e+00	1.779075942644715858e-02
5.182051282051281405e+00	2.018056293149229907e-02
5.212179487179486870e+00	2.044609665427509285e-02
5.242307692307692335e+00	1.699415825809877725e-02
5.272435897435896912e+00	1.513542219861922430e-02
5.302564102564102377e+00	1.433882103027084472e-02
5.332692307692306954e+00	1.938396176314391775e-02
5.362820512820512420e+00	2.283590015932023334e-02
5.392948717948717885e+00	2.203929899097185202e-02
5.423076923076923350e+00	2.177376526818906172e-02
5.453205128205127927e+00	1.486988847583643053e-02
5.483333333333332504e+00	1.752522570366436480e-02
5.513461538461537970e+00	1.911842804036112745e-02
5.543589743589742547e+00	2.071163037705788662e-02
5.573717948717948900e+00	1.991502920870950530e-02
5.603846153846153477e+00	1.805629314922995235e-02
5.633974358974358942e+00	1.858736059479553990e-02
5.664102564102563520e+00	1.486988847583643053e-02
5.694230769230768985e+00	1.725969198088157103e-02
5.724358974358974450e+00	1.513542219861922430e-02
5.754487179487179027e+00	1.858736059479553990e-02
5.784615384615384492e+00	1.460435475305363849e-02
5.814743589743589069e+00	1.407328730748805094e-02
5.844871794871794535e+00	1.540095592140201808e-02
5.875000000000000000e+00	1.301115241635687758e-02
5.905128205128205465e+00	1.248008497079129003e-02
5.935256410256410042e+00	1.460435475305363849e-02
5.965384615384614619e+00	1.407328730748805094e-02
5.995512820512820085e+00	1.593202336696760563e-02
6.025641025641025550e+00	1.433882103027084472e-02
6.055769230769231015e+00	1.566648964418481185e-02
6.085897435897435592e+00	1.486988847583643053e-02
6.116025641025641058e+00	1.725969198088157103e-02
6.146153846153845635e+00	1.540095592140201808e-02
6.176282051282050212e+00	1.513542219861922430e-02
6.206410256410256565e+00	1.513542219861922430e-02
6.236538461538461142e+00	1.354221986192246339e-02
6.266666666666666607e+00	1.301115241635687758e-02
6.296794871794871185e+00	1.274561869357408381e-02
6.326923076923076650e+00	1.407328730748805094e-02
6.357051282051282115e+00	1.513542219861922430e-02
6.387179487179486692e+00	1.433882103027084472e-02
6.417307692307692157e+00	1.486988847583643053e-02
6.447435897435896734e+00	1.486988847583643053e-02
6.477564102564102200e+00	1.354221986192246339e-02
6.507692307692306777e+00	1.248008497079129003e-02
6.537820512820513130e+00	1.221455124800849626e-02
6.567948717948717707e+00	1.274561869357408381e-02
6.598076923076922284e+00	1.301115241635687758e-02
6.628205128205127750e+00	1.301115241635687758e-02
6.658333333333332327e+00	1.301115241635687758e-02
6.688461538461538680e+00	1.327668613913967136e-02
6.718589743589743257e+00	1.354221986192246339e-02
6.748717948717948723e+00	1.380775358470525717e-02
6.778846153846153300e+00	1.168348380244291045e-02
6.808974358974357877e+00	1.327668613913967136e-02
6.839102564102564230e+00	1.274561869357408381e-02
6.869230769230768807e+00	1.141795007966011667e-02
6.899358974358974272e+00	1.168348380244291045e-02
6.929487179487178850e+00	1.248008497079129003e-02
6.959615384615384315e+00	1.274561869357408381e-02
6.989743589743589780e+00	1.274561869357408381e-02
7.019871794871794357e+00	1.354221986192246339e-02
7.049999999999999822e+00	1.327668613913967136e-02
