# Supplementary material for: Confocal interferometric scattering microscopy reveals 3D nanoscopic structure and dynamics in live cells
Source: Nat Commun. 2023 Apr 7;14:1962. doi: 10.1038/s41467-023-37497-7 (PMC10081331; doi:10.1038/s41467-023-37497-7)
Supplement: Supplementary file 15 — Source Data [file 41467_2023_37497_MOESM15_ESM.zip › Source_Data_Files_SI/Figure_1/Fig.1_c/reflected_intensity_z_0.3.txt]

# I	z
0.000000000000000000e+00	2.754875183105468750e+00
0.000000000000000000e+00	2.089366912841796875e+00
0.000000000000000000e+00	1.883964538574218750e+00
-2.500000000009094947e-02	3.154553222656250000e+01
2.500000000009094947e-02	1.264282760620117188e+02
2.500000000009094947e-02	2.326155166625976562e+02
7.499999999981810106e-02	2.625840072631835938e+02
7.499999999981810106e-02	2.702201042175292969e+02
1.500000000000909495e-01	1.532017745971679688e+02
1.999999999998181011e-01	8.254703521728515625e+01
2.500000000000000000e-01	7.584836959838867188e+01
2.750000000000909495e-01	1.377533760070800781e+02
3.000000000001818989e-01	2.050254058837890625e+02
3.499999999999090505e-01	2.376622657775878906e+02
3.499999999999090505e-01	2.365284690856933594e+02
4.499999999998181011e-01	2.246560287475585938e+01
4.499999999998181011e-01	1.819087600708007812e+01
4.499999999998181011e-01	1.732980728149414062e+01
5.000000000000000000e-01	7.157745361328125000e-01
5.000000000000000000e-01	6.930351257324218750e-01
5.500000000001818989e-01	2.891925430297851562e+01
5.999999999999090505e-01	5.320790863037109375e+01
5.999999999999090505e-01	5.292702102661132812e+01
6.500000000000909495e-01	3.121635437011718750e+01
6.500000000000909495e-01	2.890837097167968750e+01
7.249999999999090505e-01	0.000000000000000000e+00
7.249999999999090505e-01	3.051757812500000000e-05
7.500000000000000000e-01	0.000000000000000000e+00
7.750000000000909495e-01	0.000000000000000000e+00
8.499999999999090505e-01	0.000000000000000000e+00
8.499999999999090505e-01	0.000000000000000000e+00
8.000000000001818989e-01	0.000000000000000000e+00
8.750000000000000000e-01	0.000000000000000000e+00
9.250000000001818989e-01	0.000000000000000000e+00
9.749999999999090505e-01	0.000000000000000000e+00
1.025000000000090949e+00	0.000000000000000000e+00
1.025000000000090949e+00	0.000000000000000000e+00
1.050000000000181899e+00	0.000000000000000000e+00
1.099999999999909051e+00	0.000000000000000000e+00
1.099999999999909051e+00	0.000000000000000000e+00
1.175000000000181899e+00	0.000000000000000000e+00
1.175000000000181899e+00	0.000000000000000000e+00
1.300000000000181899e+00	0.000000000000000000e+00
1.300000000000181899e+00	0.000000000000000000e+00
1.300000000000181899e+00	0.000000000000000000e+00
1.300000000000181899e+00	0.000000000000000000e+00
1.375000000000000000e+00	0.000000000000000000e+00
1.375000000000000000e+00	0.000000000000000000e+00
