# Supplementary material for: Confocal interferometric scattering microscopy reveals 3D nanoscopic structure and dynamics in live cells
Source: Nat Commun. 2023 Apr 7;14:1962. doi: 10.1038/s41467-023-37497-7 (PMC10081331; doi:10.1038/s41467-023-37497-7)
Supplement: Supplementary file 15 — Source Data [file 41467_2023_37497_MOESM15_ESM.zip › Source_Data_Files_SI/Figure_1/Fig.1_c/reflected_intensity_z_0.4.txt]

# I	z
-2.500000000009094947e-02	2.025270957946777344e+02
-2.500000000009094947e-02	1.935141105651855469e+02
-2.500000000009094947e-02	2.258136367797851562e+02
-2.500000000009094947e-02	2.974278182983398438e+02
2.500000000009094947e-02	4.079135475158691406e+02
7.499999999981810106e-02	4.970401000976562500e+02
7.499999999981810106e-02	5.065158004760742188e+02
7.499999999981810106e-02	5.069743957519531250e+02
1.500000000000909495e-01	3.158580627441406250e+02
1.999999999998181011e-01	2.690074920654296875e+02
2.500000000000000000e-01	3.302448310852050781e+02
3.000000000001818989e-01	4.078617439270019531e+02
3.000000000001818989e-01	3.985220451354980469e+02
3.249999999998181011e-01	4.590623474121093750e+02
3.499999999999090505e-01	4.533175659179687500e+02
4.499999999998181011e-01	2.266674079895019531e+02
4.499999999998181011e-01	2.183210449218750000e+02
4.499999999998181011e-01	2.154940338134765625e+02
5.000000000000000000e-01	1.355005226135253906e+02
5.000000000000000000e-01	1.361922683715820312e+02
5.500000000001818989e-01	1.598021774291992188e+02
6.500000000000909495e-01	1.920734977722167969e+02
6.500000000000909495e-01	1.923783226013183594e+02
6.500000000000909495e-01	1.914899368286132812e+02
6.500000000000909495e-01	1.923628349304199219e+02
7.249999999999090505e-01	4.994075393676757812e+01
7.249999999999090505e-01	4.618576049804687500e+01
7.750000000000909495e-01	4.391479492187500000e-02
7.750000000000909495e-01	1.159667968750000000e-02
7.750000000000909495e-01	0.000000000000000000e+00
8.000000000001818989e-01	0.000000000000000000e+00
8.499999999999090505e-01	0.000000000000000000e+00
9.000000000000909495e-01	0.000000000000000000e+00
9.499999999998181011e-01	0.000000000000000000e+00
9.499999999998181011e-01	0.000000000000000000e+00
1.025000000000090949e+00	0.000000000000000000e+00
1.025000000000090949e+00	0.000000000000000000e+00
1.050000000000181899e+00	0.000000000000000000e+00
1.099999999999909051e+00	0.000000000000000000e+00
1.099999999999909051e+00	0.000000000000000000e+00
1.175000000000181899e+00	0.000000000000000000e+00
1.175000000000181899e+00	0.000000000000000000e+00
1.300000000000181899e+00	0.000000000000000000e+00
1.300000000000181899e+00	0.000000000000000000e+00
1.300000000000181899e+00	0.000000000000000000e+00
1.300000000000181899e+00	0.000000000000000000e+00
1.375000000000000000e+00	0.000000000000000000e+00
1.375000000000000000e+00	0.000000000000000000e+00
