# Supplementary material for: Confocal interferometric scattering microscopy reveals 3D nanoscopic structure and dynamics in live cells
Source: Nat Commun. 2023 Apr 7;14:1962. doi: 10.1038/s41467-023-37497-7 (PMC10081331; doi:10.1038/s41467-023-37497-7)
Supplement: Supplementary file 15 — Source Data [file 41467_2023_37497_MOESM15_ESM.zip › Source_Data_Files_SI/Figure_1/Fig.1_c/reflected_intensity_z_0.5.txt]

# I	z
0.000000000000000000e+00	3.338954467773437500e+02
0.000000000000000000e+00	3.047590751647949219e+02
0.000000000000000000e+00	2.831520347595214844e+02
-2.500000000009094947e-02	3.648212699890136719e+02
2.500000000009094947e-02	5.139974365234375000e+02
5.000000000018189894e-02	6.656598587036132812e+02
7.499999999981810106e-02	6.941671943664550781e+02
7.499999999981810106e-02	6.939273185729980469e+02
1.500000000000909495e-01	5.286909561157226562e+02
1.999999999998181011e-01	4.620124740600585938e+02
2.500000000000000000e-01	4.921265068054199219e+02
2.750000000000909495e-01	5.770416793823242188e+02
3.000000000001818989e-01	6.377496261596679688e+02
3.499999999999090505e-01	6.226597480773925781e+02
3.499999999999090505e-01	6.308663291931152344e+02
4.499999999998181011e-01	3.469379615783691406e+02
4.499999999998181011e-01	3.475881919860839844e+02
4.499999999998181011e-01	3.427855072021484375e+02
5.000000000000000000e-01	2.738126792907714844e+02
5.000000000000000000e-01	2.734590263366699219e+02
5.500000000001818989e-01	3.010823135375976562e+02
5.999999999999090505e-01	3.104123382568359375e+02
5.999999999999090505e-01	3.119431838989257812e+02
6.500000000000909495e-01	2.632446098327636719e+02
6.500000000000909495e-01	2.609941291809082031e+02
7.249999999999090505e-01	1.383526535034179688e+02
7.249999999999090505e-01	1.427244949340820312e+02
7.500000000000000000e-01	4.058870315551757812e+01
7.750000000000909495e-01	1.535114288330078125e+00
8.000000000001818989e-01	6.037445068359375000e-01
8.000000000001818989e-01	2.756958007812500000e-01
8.499999999999090505e-01	1.368980407714843750e-01
9.000000000000909495e-01	9.422302246093750000e-04
9.499999999998181011e-01	0.000000000000000000e+00
9.499999999998181011e-01	0.000000000000000000e+00
1.025000000000090949e+00	0.000000000000000000e+00
1.025000000000090949e+00	0.000000000000000000e+00
1.074999999999818101e+00	0.000000000000000000e+00
1.074999999999818101e+00	0.000000000000000000e+00
1.099999999999909051e+00	0.000000000000000000e+00
1.175000000000181899e+00	0.000000000000000000e+00
1.175000000000181899e+00	0.000000000000000000e+00
1.300000000000181899e+00	0.000000000000000000e+00
1.300000000000181899e+00	0.000000000000000000e+00
1.300000000000181899e+00	0.000000000000000000e+00
1.300000000000181899e+00	0.000000000000000000e+00
1.375000000000000000e+00	0.000000000000000000e+00
1.375000000000000000e+00	0.000000000000000000e+00
