# Supplementary material for: Confocal interferometric scattering microscopy reveals 3D nanoscopic structure and dynamics in live cells
Source: Nat Commun. 2023 Apr 7;14:1962. doi: 10.1038/s41467-023-37497-7 (PMC10081331; doi:10.1038/s41467-023-37497-7)
Supplement: Supplementary file 15 — Source Data [file 41467_2023_37497_MOESM15_ESM.zip › Source_Data_Files_SI/Figure_1/Fig.1_c/reflected_intensity_z_0.6.txt]

# I	z
-2.500000000009094947e-02	4.493493881225585938e+02
-2.500000000009094947e-02	4.603618202209472656e+02
-2.500000000009094947e-02	5.106301994323730469e+02
-2.500000000009094947e-02	5.713250465393066406e+02
2.500000000009094947e-02	7.356759910583496094e+02
7.499999999981810106e-02	8.991573982238769531e+02
7.499999999981810106e-02	9.184316902160644531e+02
7.499999999981810106e-02	9.733594627380371094e+02
1.500000000000909495e-01	9.728421669006347656e+02
1.999999999998181011e-01	8.807011337280273438e+02
2.500000000000000000e-01	8.148882522583007812e+02
2.750000000000909495e-01	8.206423301696777344e+02
3.000000000001818989e-01	8.627046165466308594e+02
3.499999999999090505e-01	9.085066719055175781e+02
3.499999999999090505e-01	9.088539543151855469e+02
4.499999999998181011e-01	7.448703422546386719e+02
4.499999999998181011e-01	7.445431365966796875e+02
4.499999999998181011e-01	7.383381004333496094e+02
5.000000000000000000e-01	6.001600379943847656e+02
5.000000000000000000e-01	5.769195671081542969e+02
5.500000000001818989e-01	4.727339019775390625e+02
5.999999999999090505e-01	4.615867080688476562e+02
5.999999999999090505e-01	4.625454444885253906e+02
6.500000000000909495e-01	4.370892486572265625e+02
6.500000000000909495e-01	4.344154510498046875e+02
7.249999999999090505e-01	2.864589080810546875e+02
7.249999999999090505e-01	2.774744987487792969e+02
7.750000000000909495e-01	1.448123474121093750e+02
7.750000000000909495e-01	1.411684455871582031e+02
8.000000000001818989e-01	6.599323654174804688e+01
8.000000000001818989e-01	4.395446777343750000e+01
8.249999999998181011e-01	2.635671997070312500e+01
9.000000000000909495e-01	2.951145172119140625e+00
9.499999999998181011e-01	3.940582275390625000e-03
9.499999999998181011e-01	2.098083496093750000e-03
1.000000000000000000e+00	0.000000000000000000e+00
1.050000000000181899e+00	0.000000000000000000e+00
1.050000000000181899e+00	0.000000000000000000e+00
1.099999999999909051e+00	0.000000000000000000e+00
1.099999999999909051e+00	0.000000000000000000e+00
1.175000000000181899e+00	0.000000000000000000e+00
1.175000000000181899e+00	0.000000000000000000e+00
1.300000000000181899e+00	0.000000000000000000e+00
1.300000000000181899e+00	0.000000000000000000e+00
1.300000000000181899e+00	0.000000000000000000e+00
1.300000000000181899e+00	0.000000000000000000e+00
1.375000000000000000e+00	0.000000000000000000e+00
1.375000000000000000e+00	0.000000000000000000e+00
