# Supplementary material for: Confocal interferometric scattering microscopy reveals 3D nanoscopic structure and dynamics in live cells
Source: Nat Commun. 2023 Apr 7;14:1962. doi: 10.1038/s41467-023-37497-7 (PMC10081331; doi:10.1038/s41467-023-37497-7)
Supplement: Supplementary file 15 — Source Data [file 41467_2023_37497_MOESM15_ESM.zip › Source_Data_Files_SI/Figure_1/Fig.1_c/reflected_intensity_z_0.7.txt]

# I	z
-2.500000000009094947e-02	3.901948318481445312e+02
-2.500000000009094947e-02	3.535608558654785156e+02
-2.500000000009094947e-02	3.890915985107421875e+02
-2.500000000009094947e-02	4.936391525268554688e+02
2.500000000009094947e-02	7.034066963195800781e+02
7.499999999981810106e-02	9.438588600158691406e+02
7.499999999981810106e-02	1.001631053924560547e+03
9.999999999990905053e-02	1.106839668273925781e+03
1.500000000000909495e-01	1.184055458068847656e+03
1.999999999998181011e-01	1.147424442291259766e+03
2.500000000000000000e-01	1.085760662078857422e+03
3.000000000001818989e-01	1.086610771179199219e+03
3.000000000001818989e-01	1.088145690917968750e+03
3.249999999998181011e-01	1.107212932586669922e+03
3.499999999999090505e-01	1.120315551757812500e+03
4.499999999998181011e-01	1.047113681793212891e+03
4.499999999998181011e-01	1.051110607147216797e+03
4.499999999998181011e-01	1.047493076324462891e+03
5.000000000000000000e-01	9.298968353271484375e+02
5.000000000000000000e-01	9.127012100219726562e+02
5.500000000001818989e-01	7.209902229309082031e+02
5.999999999999090505e-01	6.564211311340332031e+02
5.999999999999090505e-01	6.551947135925292969e+02
6.500000000000909495e-01	6.048344802856445312e+02
6.500000000000909495e-01	5.992379684448242188e+02
7.249999999999090505e-01	4.861442756652832031e+02
7.249999999999090505e-01	4.821845474243164062e+02
7.750000000000909495e-01	3.630187034606933594e+02
7.750000000000909495e-01	3.590292854309082031e+02
8.000000000001818989e-01	2.422826728820800781e+02
8.249999999998181011e-01	1.936661567687988281e+02
8.249999999998181011e-01	1.571552238464355469e+02
8.750000000000000000e-01	6.964660263061523438e+01
9.499999999998181011e-01	9.893276214599609375e+00
9.499999999998181011e-01	7.176670074462890625e+00
1.025000000000090949e+00	0.000000000000000000e+00
1.025000000000090949e+00	0.000000000000000000e+00
1.050000000000181899e+00	0.000000000000000000e+00
1.099999999999909051e+00	0.000000000000000000e+00
1.099999999999909051e+00	0.000000000000000000e+00
1.175000000000181899e+00	0.000000000000000000e+00
1.175000000000181899e+00	0.000000000000000000e+00
1.300000000000181899e+00	0.000000000000000000e+00
1.300000000000181899e+00	0.000000000000000000e+00
1.300000000000181899e+00	0.000000000000000000e+00
1.300000000000181899e+00	0.000000000000000000e+00
1.375000000000000000e+00	0.000000000000000000e+00
1.375000000000000000e+00	0.000000000000000000e+00
