# Supplementary material for: Confocal interferometric scattering microscopy reveals 3D nanoscopic structure and dynamics in live cells
Source: Nat Commun. 2023 Apr 7;14:1962. doi: 10.1038/s41467-023-37497-7 (PMC10081331; doi:10.1038/s41467-023-37497-7)
Supplement: Supplementary file 15 — Source Data [file 41467_2023_37497_MOESM15_ESM.zip › Source_Data_Files_SI/Figure_1/Fig.1_c/reflected_intensity_z_0.8.txt]

# I	z
-2.500000000009094947e-02	2.924382324218750000e+02
-2.500000000009094947e-02	2.808428077697753906e+02
-2.500000000009094947e-02	2.961307868957519531e+02
-2.500000000009094947e-02	3.800339088439941406e+02
2.500000000009094947e-02	5.913533401489257812e+02
7.499999999981810106e-02	8.351894264221191406e+02
7.499999999981810106e-02	8.960584335327148438e+02
9.999999999990905053e-02	1.019365104675292969e+03
1.500000000000909495e-01	1.248853805541992188e+03
1.999999999998181011e-01	1.348039897918701172e+03
2.500000000000000000e-01	1.343632228851318359e+03
2.750000000000909495e-01	1.329313446044921875e+03
3.000000000001818989e-01	1.325670299530029297e+03
3.499999999999090505e-01	1.330806945800781250e+03
3.499999999999090505e-01	1.327651084899902344e+03
4.499999999998181011e-01	1.269484310150146484e+03
4.499999999998181011e-01	1.264110977172851562e+03
4.499999999998181011e-01	1.260104866027832031e+03
5.000000000000000000e-01	1.187061416625976562e+03
5.000000000000000000e-01	1.184820240020751953e+03
5.500000000001818989e-01	1.021466068267822266e+03
5.999999999999090505e-01	9.314638938903808594e+02
5.999999999999090505e-01	9.382165336608886719e+02
6.500000000000909495e-01	8.630389175415039062e+02
6.500000000000909495e-01	8.561063499450683594e+02
7.249999999999090505e-01	7.255105781555175781e+02
7.249999999999090505e-01	7.206504325866699219e+02
7.750000000000909495e-01	6.265369606018066406e+02
7.750000000000909495e-01	6.110439605712890625e+02
8.000000000001818989e-01	5.015022926330566406e+02
8.249999999998181011e-01	4.425032119750976562e+02
8.249999999998181011e-01	4.076812362670898438e+02
8.499999999999090505e-01	3.251845054626464844e+02
9.250000000001818989e-01	1.626681671142578125e+02
9.749999999999090505e-01	7.817807769775390625e+01
1.025000000000090949e+00	1.057825088500976562e+01
1.025000000000090949e+00	6.763557434082031250e+00
1.050000000000181899e+00	2.598571777343750000e-02
1.099999999999909051e+00	0.000000000000000000e+00
1.099999999999909051e+00	0.000000000000000000e+00
1.175000000000181899e+00	0.000000000000000000e+00
1.175000000000181899e+00	0.000000000000000000e+00
1.250000000000000000e+00	0.000000000000000000e+00
1.250000000000000000e+00	0.000000000000000000e+00
1.250000000000000000e+00	0.000000000000000000e+00
1.400000000000090949e+00	0.000000000000000000e+00
1.400000000000090949e+00	0.000000000000000000e+00
1.400000000000090949e+00	0.000000000000000000e+00
