# Supplementary material for: Confocal interferometric scattering microscopy reveals 3D nanoscopic structure and dynamics in live cells
Source: Nat Commun. 2023 Apr 7;14:1962. doi: 10.1038/s41467-023-37497-7 (PMC10081331; doi:10.1038/s41467-023-37497-7)
Supplement: Supplementary file 15 — Source Data [file 41467_2023_37497_MOESM15_ESM.zip › Source_Data_Files_SI/Figure_1/Fig.1_c/reflected_intensity_z_0.9.txt]

# I	z
-2.500000000009094947e-02	1.181242752075195312e+02
-2.500000000009094947e-02	1.081435127258300781e+02
-2.500000000009094947e-02	1.476470031738281250e+02
-2.500000000009094947e-02	2.437931900024414062e+02
2.500000000009094947e-02	4.895123214721679688e+02
7.499999999981810106e-02	8.601728134155273438e+02
7.499999999981810106e-02	9.844875717163085938e+02
7.499999999981810106e-02	1.078595726013183594e+03
1.500000000000909495e-01	1.582314002990722656e+03
1.999999999998181011e-01	1.697642181396484375e+03
2.500000000000000000e-01	1.735066497802734375e+03
3.000000000001818989e-01	1.755377735137939453e+03
3.000000000001818989e-01	1.756182754516601562e+03
3.249999999998181011e-01	1.771792102813720703e+03
3.499999999999090505e-01	1.765953899383544922e+03
4.499999999998181011e-01	1.619077766418457031e+03
4.499999999998181011e-01	1.619200531005859375e+03
4.499999999998181011e-01	1.622427463531494141e+03
5.000000000000000000e-01	1.527057956695556641e+03
5.000000000000000000e-01	1.527870506286621094e+03
5.500000000001818989e-01	1.368298194885253906e+03
5.999999999999090505e-01	1.292731971740722656e+03
5.999999999999090505e-01	1.286538707733154297e+03
6.500000000000909495e-01	1.186166954040527344e+03
6.500000000000909495e-01	1.188866718292236328e+03
7.249999999999090505e-01	1.028255374908447266e+03
7.249999999999090505e-01	1.014253402709960938e+03
7.500000000000000000e-01	8.845604896545410156e+02
7.750000000000909495e-01	7.622840957641601562e+02
8.249999999998181011e-01	7.017446746826171875e+02
8.249999999998181011e-01	6.805023574829101562e+02
8.499999999999090505e-01	6.674593620300292969e+02
8.750000000000000000e-01	6.236226387023925781e+02
9.250000000001818989e-01	4.444632949829101562e+02
9.749999999999090505e-01	3.202086372375488281e+02
1.000000000000000000e+00	1.594837913513183594e+02
1.050000000000181899e+00	6.366293716430664062e+01
1.050000000000181899e+00	5.635239028930664062e+01
1.099999999999909051e+00	5.867996215820312500e+00
1.099999999999909051e+00	3.698848724365234375e+00
1.150000000000090949e+00	0.000000000000000000e+00
1.224999999999909051e+00	0.000000000000000000e+00
1.224999999999909051e+00	0.000000000000000000e+00
1.224999999999909051e+00	0.000000000000000000e+00
1.349999999999909051e+00	0.000000000000000000e+00
1.349999999999909051e+00	0.000000000000000000e+00
1.349999999999909051e+00	0.000000000000000000e+00
1.349999999999909051e+00	0.000000000000000000e+00
