# Supplementary material for: Confocal interferometric scattering microscopy reveals 3D nanoscopic structure and dynamics in live cells
Source: Nat Commun. 2023 Apr 7;14:1962. doi: 10.1038/s41467-023-37497-7 (PMC10081331; doi:10.1038/s41467-023-37497-7)
Supplement: Supplementary file 15 — Source Data [file 41467_2023_37497_MOESM15_ESM.zip › Source_Data_Files_SI/Figure_1/Fig.1_c/reflected_intensity_z_1.0.txt]

# I	z
-2.500000000009094947e-02	0.000000000000000000e+00
-2.500000000009094947e-02	0.000000000000000000e+00
-2.500000000009094947e-02	0.000000000000000000e+00
-2.500000000009094947e-02	0.000000000000000000e+00
2.500000000009094947e-02	1.525878906250000000e-05
7.499999999981810106e-02	4.537207794189453125e+01
7.499999999981810106e-02	1.461205291748046875e+02
9.999999999990905053e-02	2.013832054138183594e+02
1.500000000000909495e-01	5.153712234497070312e+02
1.999999999998181011e-01	9.927526435852050781e+02
2.500000000000000000e-01	1.500903438568115234e+03
3.000000000001818989e-01	1.731951026916503906e+03
3.000000000001818989e-01	1.734003467559814453e+03
3.249999999998181011e-01	1.871758190155029297e+03
3.499999999999090505e-01	1.931207530975341797e+03
4.000000000000909495e-01	1.986612594604492188e+03
5.000000000000000000e-01	2.021054786682128906e+03
5.000000000000000000e-01	1.995036209106445312e+03
5.000000000000000000e-01	1.981073299407958984e+03
5.000000000000000000e-01	1.955260917663574219e+03
5.500000000001818989e-01	1.748148151397705078e+03
5.999999999999090505e-01	1.621826847076416016e+03
5.999999999999090505e-01	1.616988494873046875e+03
6.500000000000909495e-01	1.539170017242431641e+03
6.500000000000909495e-01	1.529948364257812500e+03
7.249999999999090505e-01	1.372464233398437500e+03
7.249999999999090505e-01	1.348893707275390625e+03
7.750000000000909495e-01	1.147714645385742188e+03
7.750000000000909495e-01	1.118627208709716797e+03
8.000000000001818989e-01	9.327737884521484375e+02
8.499999999999090505e-01	7.974328575134277344e+02
8.750000000000000000e-01	7.563711166381835938e+02
8.750000000000000000e-01	7.217458572387695312e+02
9.000000000000909495e-01	6.820115585327148438e+02
9.499999999998181011e-01	5.252367668151855469e+02
1.025000000000090949e+00	2.656759529113769531e+02
1.050000000000181899e+00	2.565130081176757812e+02
1.050000000000181899e+00	2.578925743103027344e+02
1.074999999999818101e+00	1.245533561706542969e+02
1.125000000000000000e+00	2.932871627807617188e+01
1.125000000000000000e+00	2.285966873168945312e+01
1.199999999999818101e+00	1.125335693359375000e-03
1.199999999999818101e+00	1.907348632812500000e-04
1.275000000000090949e+00	0.000000000000000000e+00
1.275000000000090949e+00	0.000000000000000000e+00
1.275000000000090949e+00	0.000000000000000000e+00
1.449999999999818101e+00	0.000000000000000000e+00
1.375000000000000000e+00	0.000000000000000000e+00
