# Supplementary material for: Confocal interferometric scattering microscopy reveals 3D nanoscopic structure and dynamics in live cells
Source: Nat Commun. 2023 Apr 7;14:1962. doi: 10.1038/s41467-023-37497-7 (PMC10081331; doi:10.1038/s41467-023-37497-7)
Supplement: Supplementary file 15 — Source Data [file 41467_2023_37497_MOESM15_ESM.zip › Source_Data_Files_SI/Figure_1/Fig.1_c/reflected_intensity_z_1.1.txt]

# I	z
-2.500000000009094947e-02	3.689956665039062500e-02
-2.500000000009094947e-02	2.910232543945312500e-02
-2.500000000009094947e-02	1.867065429687500000e+00
-2.500000000009094947e-02	3.253791809082031250e+01
2.500000000009094947e-02	1.946822929382324219e+02
7.499999999981810106e-02	5.006027793884277344e+02
7.499999999981810106e-02	6.265652770996093750e+02
9.999999999990905053e-02	7.255598526000976562e+02
1.500000000000909495e-01	1.251860210418701172e+03
1.999999999998181011e-01	1.765086917877197266e+03
2.500000000000000000e-01	2.045047229766845703e+03
3.000000000001818989e-01	2.224823970794677734e+03
3.000000000001818989e-01	2.228599815368652344e+03
3.249999999998181011e-01	2.340057838439941406e+03
3.499999999999090505e-01	2.400257812500000000e+03
4.000000000000909495e-01	2.479762344360351562e+03
5.000000000000000000e-01	2.464795448303222656e+03
5.000000000000000000e-01	2.452715763092041016e+03
5.000000000000000000e-01	2.442192924499511719e+03
5.000000000000000000e-01	2.433050674438476562e+03
5.500000000001818989e-01	2.173996601104736328e+03
5.999999999999090505e-01	2.027940971374511719e+03
5.999999999999090505e-01	2.022016010284423828e+03
6.500000000000909495e-01	1.900108234405517578e+03
6.500000000000909495e-01	1.892850868225097656e+03
7.249999999999090505e-01	1.769830978393554688e+03
7.249999999999090505e-01	1.755410747528076172e+03
7.500000000000000000e-01	1.547536087036132812e+03
7.750000000000909495e-01	1.376721797943115234e+03
8.249999999998181011e-01	1.188745429992675781e+03
8.499999999999090505e-01	1.084996356964111328e+03
8.499999999999090505e-01	1.038966384887695312e+03
8.750000000000000000e-01	1.003604553222656250e+03
9.000000000000909495e-01	9.105295639038085938e+02
9.749999999999090505e-01	7.444391784667968750e+02
1.000000000000000000e+00	5.414455032348632812e+02
1.050000000000181899e+00	3.630517768859863281e+02
1.050000000000181899e+00	3.545978965759277344e+02
1.099999999999909051e+00	1.855293769836425781e+02
1.099999999999909051e+00	1.748825263977050781e+02
1.175000000000181899e+00	2.495212936401367188e+01
1.175000000000181899e+00	1.368326950073242188e+01
1.250000000000000000e+00	0.000000000000000000e+00
1.250000000000000000e+00	0.000000000000000000e+00
1.250000000000000000e+00	0.000000000000000000e+00
1.425000000000181899e+00	0.000000000000000000e+00
1.349999999999909051e+00	0.000000000000000000e+00
1.349999999999909051e+00	0.000000000000000000e+00
