# Supplementary material for: Confocal interferometric scattering microscopy reveals 3D nanoscopic structure and dynamics in live cells
Source: Nat Commun. 2023 Apr 7;14:1962. doi: 10.1038/s41467-023-37497-7 (PMC10081331; doi:10.1038/s41467-023-37497-7)
Supplement: Supplementary file 15 — Source Data [file 41467_2023_37497_MOESM15_ESM.zip › Source_Data_Files_SI/Figure_1/Fig.1_c/reflected_intensity_z_1.2.txt]

# I	z
-2.500000000009094947e-02	1.320616683959960938e+02
-2.500000000009094947e-02	1.166019363403320312e+02
-2.500000000009094947e-02	1.876646385192871094e+02
-2.500000000009094947e-02	3.219276199340820312e+02
2.500000000009094947e-02	5.936712951660156250e+02
7.499999999981810106e-02	9.819894142150878906e+02
7.499999999981810106e-02	1.118956859588623047e+03
9.999999999990905053e-02	1.271246776580810547e+03
1.500000000000909495e-01	1.841308567047119141e+03
1.999999999998181011e-01	2.321593143463134766e+03
2.500000000000000000e-01	2.590507053375244141e+03
2.750000000000909495e-01	2.743005664825439453e+03
3.000000000001818989e-01	2.843492389678955078e+03
3.499999999999090505e-01	2.919310047149658203e+03
3.499999999999090505e-01	2.914883823394775391e+03
4.499999999998181011e-01	2.897770053863525391e+03
4.499999999998181011e-01	2.883339580535888672e+03
4.499999999998181011e-01	2.869383285522460938e+03
5.000000000000000000e-01	2.680660701751708984e+03
5.000000000000000000e-01	2.674159053802490234e+03
5.500000000001818989e-01	2.414273471832275391e+03
5.999999999999090505e-01	2.318167079925537109e+03
5.999999999999090505e-01	2.311915702819824219e+03
6.500000000000909495e-01	2.244303234100341797e+03
6.500000000000909495e-01	2.236847148895263672e+03
7.249999999999090505e-01	2.047509002685546875e+03
7.249999999999090505e-01	2.033214397430419922e+03
7.750000000000909495e-01	1.806523708343505859e+03
7.750000000000909495e-01	1.778892192840576172e+03
8.000000000001818989e-01	1.520120445251464844e+03
8.499999999999090505e-01	1.370442386627197266e+03
8.499999999999090505e-01	1.324949100494384766e+03
8.499999999999090505e-01	1.257134349822998047e+03
9.250000000001818989e-01	1.055347663879394531e+03
9.749999999999090505e-01	8.504129371643066406e+02
1.025000000000090949e+00	5.880105972290039062e+02
1.025000000000090949e+00	5.567815284729003906e+02
1.050000000000181899e+00	3.556032066345214844e+02
1.099999999999909051e+00	2.071721382141113281e+02
1.099999999999909051e+00	1.940203018188476562e+02
1.175000000000181899e+00	7.301299667358398438e+01
1.175000000000181899e+00	6.515504455566406250e+01
1.224999999999909051e+00	9.049835205078125000e-01
1.224999999999909051e+00	5.225944519042968750e-01
1.375000000000000000e+00	0.000000000000000000e+00
1.324999999999818101e+00	0.000000000000000000e+00
1.324999999999818101e+00	0.000000000000000000e+00
1.375000000000000000e+00	0.000000000000000000e+00
