# Supplementary material for: Confocal interferometric scattering microscopy reveals 3D nanoscopic structure and dynamics in live cells
Source: Nat Commun. 2023 Apr 7;14:1962. doi: 10.1038/s41467-023-37497-7 (PMC10081331; doi:10.1038/s41467-023-37497-7)
Supplement: Supplementary file 15 — Source Data [file 41467_2023_37497_MOESM15_ESM.zip › Source_Data_Files_SI/Figure_1/Fig.1_c/reflected_intensity_z_1.3.txt]

# I	z
-2.500000000009094947e-02	0.000000000000000000e+00
-2.500000000009094947e-02	0.000000000000000000e+00
-2.500000000009094947e-02	4.959106445312500000e-05
-2.500000000009094947e-02	3.952407836914062500e-02
2.500000000009094947e-02	3.885712432861328125e+01
7.499999999981810106e-02	1.963084030151367188e+02
7.499999999981810106e-02	2.669167518615722656e+02
9.999999999990905053e-02	6.048046188354492188e+02
1.500000000000909495e-01	1.344812026977539062e+03
1.999999999998181011e-01	2.013662704467773438e+03
2.500000000000000000e-01	2.594477199554443359e+03
3.000000000001818989e-01	2.977379165649414062e+03
3.000000000001818989e-01	2.996056709289550781e+03
3.499999999999090505e-01	3.244731361389160156e+03
3.499999999999090505e-01	3.264397617340087891e+03
4.000000000000909495e-01	3.440963268280029297e+03
5.000000000000000000e-01	3.251434013366699219e+03
5.000000000000000000e-01	3.215742435455322266e+03
5.000000000000000000e-01	3.197213771820068359e+03
5.000000000000000000e-01	3.179562477111816406e+03
5.500000000001818989e-01	2.787339729309082031e+03
5.999999999999090505e-01	2.619860164642333984e+03
5.999999999999090505e-01	2.609364650726318359e+03
6.500000000000909495e-01	2.490223823547363281e+03
6.500000000000909495e-01	2.477699665069580078e+03
7.249999999999090505e-01	2.182625053405761719e+03
7.249999999999090505e-01	2.145602130889892578e+03
7.750000000000909495e-01	1.835191692352294922e+03
7.750000000000909495e-01	1.818607398986816406e+03
8.249999999998181011e-01	1.554869270324707031e+03
8.499999999999090505e-01	1.371391330718994141e+03
8.750000000000000000e-01	1.310234432220458984e+03
8.750000000000000000e-01	1.279599040985107422e+03
9.000000000000909495e-01	1.221613632202148438e+03
9.499999999998181011e-01	1.003211624145507812e+03
1.025000000000090949e+00	6.121804046630859375e+02
1.025000000000090949e+00	5.739208755493164062e+02
1.050000000000181899e+00	3.537058677673339844e+02
1.099999999999909051e+00	2.002034339904785156e+02
1.099999999999909051e+00	1.918970260620117188e+02
1.175000000000181899e+00	5.524489212036132812e+01
1.175000000000181899e+00	5.239179611206054688e+01
1.224999999999909051e+00	1.419166564941406250e+00
1.224999999999909051e+00	6.976776123046875000e-01
1.300000000000181899e+00	0.000000000000000000e+00
1.300000000000181899e+00	0.000000000000000000e+00
1.425000000000181899e+00	0.000000000000000000e+00
1.425000000000181899e+00	0.000000000000000000e+00
