# Supplementary material for: Confocal interferometric scattering microscopy reveals 3D nanoscopic structure and dynamics in live cells
Source: Nat Commun. 2023 Apr 7;14:1962. doi: 10.1038/s41467-023-37497-7 (PMC10081331; doi:10.1038/s41467-023-37497-7)
Supplement: Supplementary file 15 — Source Data [file 41467_2023_37497_MOESM15_ESM.zip › Source_Data_Files_SI/Figure_1/Fig.1_d/pinhole_diameter_exp.txt]

# I	ph
2.999999999999999889e-01	2.702201042175292969e+02
4.000000000000000222e-01	5.069743957519531250e+02
5.000000000000000000e-01	6.941671943664550781e+02
6.000000000000000888e-01	9.733594627380371094e+02
6.999999999999999556e-01	1.184055458068847656e+03
8.000000000000000444e-01	1.348039897918701172e+03
9.000000000000001332e-01	1.771792102813720703e+03
1.000000000000000000e+00	2.021054786682128906e+03
1.100000000000000089e+00	2.479762344360351562e+03
1.199999999999999956e+00	2.919310047149658203e+03
1.300000000000000044e+00	3.440963268280029297e+03
