# Supplementary material for: Confocal interferometric scattering microscopy reveals 3D nanoscopic structure and dynamics in live cells
Source: Nat Commun. 2023 Apr 7;14:1962. doi: 10.1038/s41467-023-37497-7 (PMC10081331; doi:10.1038/s41467-023-37497-7)
Supplement: Supplementary file 15 — Source Data [file 41467_2023_37497_MOESM15_ESM.zip › Source_Data_Files_SI/Figure_1/Fig.1_d/pinhole_diameter_fit.txt]

# I	ph
2.999999999999999889e-01	3.384742179817255874e+02
3.101010101010100994e-01	3.517927622070120606e+02
3.202020202020202100e-01	3.654681040280554498e+02
3.303030303030303205e-01	3.795002434448556414e+02
3.404040404040403756e-01	3.938891804574125217e+02
3.505050505050504861e-01	4.086349150657264317e+02
3.606060606060605966e-01	4.237374472697971441e+02
3.707070707070707072e-01	4.391967770696247726e+02
3.808080808080808177e-01	4.550129044652092034e+02
3.909090909090908728e-01	4.711858294565503229e+02
4.010101010101010388e-01	4.877155520436485858e+02
4.111111111111110938e-01	5.046020722265034237e+02
4.212121212121212044e-01	5.218453900051151777e+02
4.313131313131313149e-01	5.394455053794838477e+02
4.414141414141414255e-01	5.574024183496094338e+02
4.515151515151515360e-01	5.757161289154917085e+02
4.616161616161615910e-01	5.943866370771307857e+02
4.717171717171717571e-01	6.134139428345270062e+02
4.818181818181818121e-01	6.327980461876798017e+02
4.919191919191919227e-01	6.525389471365895133e+02
5.020202020202020332e-01	6.726366456812561410e+02
5.121212121212120882e-01	6.930911418216794573e+02
5.222222222222222543e-01	7.139024355578598033e+02
5.323232323232323093e-01	7.350705268897968381e+02
5.424242424242424754e-01	7.565954158174907889e+02
5.525252525252525304e-01	7.784771023409415420e+02
5.626262626262625854e-01	8.007155864601490975e+02
5.727272727272727515e-01	8.233108681751136828e+02
5.828282828282829175e-01	8.462629474858351841e+02
5.929292929292928616e-01	8.695718243923130331e+02
6.030303030303030276e-01	8.932374988945482528e+02
6.131313131313131937e-01	9.172599709925401612e+02
6.232323232323232487e-01	9.416392406862887583e+02
6.333333333333333037e-01	9.663753079757942714e+02
6.434343434343434698e-01	9.914681728610568143e+02
6.535353535353536358e-01	1.016917835342076273e+03
6.636363636363635798e-01	1.042724295418852080e+03
6.737373737373737459e-01	1.068887553091385143e+03
6.838383838383839120e-01	1.095407608359675123e+03
6.939393939393939670e-01	1.122284461223721792e+03
7.040404040404040220e-01	1.149518111683525149e+03
7.141414141414141881e-01	1.177108559739085422e+03
7.242424242424242431e-01	1.205055805390402611e+03
7.343434343434342981e-01	1.233359848637476489e+03
7.444444444444444642e-01	1.262020689480307510e+03
7.545454545454546302e-01	1.291038327918895448e+03
7.646464646464646853e-01	1.320412763953239846e+03
7.747474747474747403e-01	1.350143997583341161e+03
7.848484848484849064e-01	1.380232028809199619e+03
7.949494949494949614e-01	1.410676857630814766e+03
8.050505050505050164e-01	1.441478484048186601e+03
8.151515151515151825e-01	1.472636908061315580e+03
8.252525252525253485e-01	1.504152129670201248e+03
8.353535353535352925e-01	1.536024148874843149e+03
8.454545454545454586e-01	1.568252965675242876e+03
8.555555555555556246e-01	1.600838580071399292e+03
8.656565656565657907e-01	1.633780992063312397e+03
8.757575757575757347e-01	1.667080201650981735e+03
8.858585858585859008e-01	1.700736208834408899e+03
8.959595959595960668e-01	1.734749013613592751e+03
9.060606060606060108e-01	1.769118615988532611e+03
9.161616161616161769e-01	1.803845015959230068e+03
9.262626262626263429e-01	1.838928213525684214e+03
9.363636363636365090e-01	1.874368208687895503e+03
9.464646464646464530e-01	1.910165001445862572e+03
9.565656565656566190e-01	1.946318591799587466e+03
9.666666666666667851e-01	1.982828979749069276e+03
9.767676767676767291e-01	2.019696165294307093e+03
9.868686868686868952e-01	2.056920148435302508e+03
9.969696969696970612e-01	2.094500929172054839e+03
1.007070707070707227e+00	2.132438507504563859e+03
1.017171717171717171e+00	2.170732883432829112e+03
1.027272727272727337e+00	2.209384056956851964e+03
1.037373737373737503e+00	2.248392028076631505e+03
1.047474747474747447e+00	2.287756796792167279e+03
1.057575757575757613e+00	2.327478363103460651e+03
1.067676767676767779e+00	2.367556727010510713e+03
1.077777777777777724e+00	2.407991888513317008e+03
1.087878787878787890e+00	2.448783847611880901e+03
1.097979797979798056e+00	2.489932604306201938e+03
1.108080808080808222e+00	2.531438158596279209e+03
1.118181818181818166e+00	2.573300510482113168e+03
1.128282828282828332e+00	2.615519659963704271e+03
1.138383838383838498e+00	2.658095607041052062e+03
1.148484848484848442e+00	2.701028351714156543e+03
1.158585858585858608e+00	2.744317893983018166e+03
1.168686868686868774e+00	2.787964233847636933e+03
1.178787878787878940e+00	2.831967371308012389e+03
1.188888888888888884e+00	2.876327306364143624e+03
1.198989898989899050e+00	2.921044039016033366e+03
1.209090909090909216e+00	2.966117569263678888e+03
1.219191919191919160e+00	3.011547897107081099e+03
1.229292929292929326e+00	3.057335022546240907e+03
1.239393939393939492e+00	3.103478945581157859e+03
1.249494949494949658e+00	3.149979666211831045e+03
1.259595959595959602e+00	3.196837184438260465e+03
1.269696969696969768e+00	3.244051500260447483e+03
1.279797979797979934e+00	3.291622613678391190e+03
1.289898989898989878e+00	3.339550524692091585e+03
1.300000000000000044e+00	3.387835233301549124e+03
