# Supplementary material for: Confocal interferometric scattering microscopy reveals 3D nanoscopic structure and dynamics in live cells
Source: Nat Commun. 2023 Apr 7;14:1962. doi: 10.1038/s41467-023-37497-7 (PMC10081331; doi:10.1038/s41467-023-37497-7)
Supplement: Supplementary file 15 — Source Data [file 41467_2023_37497_MOESM15_ESM.zip › Source_Data_Files_SI/Figure_10/Fig.10_h/afm-line-profile.txt]

# X	Y
0.000000000000000000e+00	2.319515499999999975e+02
1.951340199999999914e-02	2.318059200000000146e+02
3.902680300000000574e-02	2.314055700000000115e+02
5.854020500000000488e-02	2.312616800000000126e+02
7.805360699999999707e-02	2.312590299999999957e+02
9.756700899999999621e-02	2.316457899999999768e+02
1.170804100000000098e-01	2.317827300000000150e+02
1.365938100000000099e-01	2.328691100000000063e+02
1.561072099999999963e-01	2.333868700000000160e+02
1.756206200000000051e-01	2.325466999999999871e+02
1.951340199999999914e-01	2.311653700000000242e+02
2.146474199999999777e-01	2.312089900000000000e+02
2.341608200000000195e-01	2.310622899999999902e+02
2.536742199999999503e-01	2.308185699999999940e+02
2.731876200000000199e-01	2.310673600000000079e+02
2.927010299999999732e-01	2.315115800000000092e+02
3.122144299999999872e-01	2.312546100000000138e+02
3.317278300000000013e-01	2.309997500000000059e+02
3.512412299999999599e-01	2.314406899999999894e+02
3.707546300000000294e-01	2.315054900000000089e+02
3.902680299999999880e-01	2.312981399999999894e+02
4.097814399999999968e-01	2.325466100000000154e+02
4.292948399999999554e-01	2.351403200000000027e+02
4.488082399999999694e-01	2.367383700000000033e+02
4.683216400000000390e-01	2.370779399999999839e+02
4.878350399999999421e-01	2.369323599999999885e+02
5.073484399999999006e-01	2.365240000000000009e+02
5.268618499999999649e-01	2.357249000000000194e+02
5.463752499999999790e-01	2.338260099999999966e+02
5.658886499999999931e-01	2.305110400000000084e+02
5.854020500000000071e-01	2.296572199999999953e+02
6.049154499999999102e-01	2.301248499999999808e+02
6.244288500000000353e-01	2.306830300000000022e+02
6.439422599999999886e-01	2.306517399999999895e+02
6.634556600000000026e-01	2.300959399999999846e+02
6.829690599999999057e-01	2.297767099999999800e+02
7.024824599999999197e-01	2.296454999999999984e+02
7.219958600000000448e-01	2.298326199999999915e+02
7.415092699999999981e-01	2.306621900000000096e+02
7.610226700000000122e-01	2.318502799999999979e+02
7.805360699999999152e-01	2.321083099999999888e+02
8.000494699999999293e-01	2.312154600000000073e+02
8.195628700000000544e-01	2.301378300000000081e+02
8.390762700000000684e-01	2.304118699999999933e+02
8.585896799999999107e-01	2.335924599999999884e+02
8.781030799999999248e-01	2.354156600000000026e+02
8.976164799999999389e-01	2.360733600000000081e+02
9.171298800000000639e-01	2.356924000000000206e+02
9.366432800000000780e-01	2.338393099999999833e+02
9.561566799999999811e-01	2.306682299999999941e+02
9.756700899999999343e-01	2.300864899999999977e+02
9.951834900000000594e-01	2.318455099999999902e+02
1.014696899999999902e+00	2.357075999999999851e+02
1.034210300000000027e+00	2.384749800000000164e+02
1.053723699999999930e+00	2.397551599999999894e+02
1.073237100000000055e+00	2.390919000000000096e+02
1.092750499999999958e+00	2.364195300000000088e+02
1.112263900000000083e+00	2.313389099999999985e+02
1.131777299999999986e+00	2.301725900000000138e+02
1.151290700000000111e+00	2.300921299999999974e+02
1.170804100000000014e+00	2.299577600000000075e+02
1.190317499999999917e+00	2.302749700000000246e+02
1.209830899999999820e+00	2.304221699999999942e+02
1.229344299999999945e+00	2.301833299999999838e+02
1.248857700000000071e+00	2.299252900000000182e+02
1.268371099999999974e+00	2.301404299999999807e+02
1.287884500000000099e+00	2.302294699999999921e+02
1.307397900000000002e+00	2.301738799999999969e+02
1.326911300000000127e+00	2.300194700000000125e+02
1.346424700000000030e+00	2.302082199999999830e+02
1.365938100000000155e+00	2.297908400000000029e+02
1.385451499999999836e+00	2.290497599999999920e+02
1.404964899999999961e+00	2.234263300000000072e+02
1.424478299999999864e+00	2.090726099999999974e+02
1.443991699999999989e+00	1.910171400000000119e+02
1.463505099999999892e+00	1.717567799999999920e+02
1.483018500000000017e+00	1.463922000000000025e+02
1.502531899999999920e+00	1.264391600000000153e+02
1.522045300000000045e+00	1.238644100000000066e+02
1.541558700000000171e+00	1.243034899999999965e+02
1.561072100000000074e+00	1.251114699999999971e+02
1.580585499999999977e+00	1.257058099999999996e+02
1.600098899999999880e+00	1.259786299999999954e+02
1.619612300000000005e+00	1.263317299999999932e+02
1.639125699999999908e+00	1.267651299999999992e+02
1.658639100000000033e+00	1.270011300000000034e+02
1.678152499999999936e+00	1.271489699999999914e+02
1.697665900000000061e+00	1.274509100000000075e+02
1.717179400000000022e+00	1.274351799999999884e+02
1.736692799999999925e+00	1.272180299999999988e+02
1.756206200000000051e+00	1.274246199999999902e+02
1.775719599999999954e+00	1.280175600000000031e+02
1.795233000000000079e+00	1.287749400000000151e+02
1.814746399999999982e+00	1.299325299999999856e+02
1.834259800000000107e+00	1.301071200000000090e+02
1.853773200000000010e+00	1.286059400000000039e+02
1.873286599999999913e+00	1.270223900000000015e+02
1.892799999999999816e+00	1.269875200000000035e+02
1.912313399999999719e+00	1.273449299999999909e+02
1.931826800000000066e+00	1.271204200000000100e+02
1.951340199999999969e+00	1.265710199999999901e+02
1.970853599999999872e+00	1.268462399999999946e+02
1.990367000000000219e+00	1.270971200000000039e+02
2.009880400000000122e+00	1.271993200000000002e+02
2.029393799999999803e+00	1.272038700000000091e+02
2.048907199999999929e+00	1.270829599999999857e+02
2.068420600000000054e+00	1.268683499999999924e+02
2.087934000000000179e+00	1.267656200000000126e+02
2.107447399999999860e+00	1.270111899999999991e+02
2.126960799999999985e+00	1.288189799999999821e+02
2.146474200000000110e+00	1.304992699999999957e+02
2.165987599999999791e+00	1.314199100000000158e+02
2.185500999999999916e+00	1.315362000000000080e+02
2.205014400000000041e+00	1.301444600000000094e+02
2.224527800000000166e+00	1.274338500000000067e+02
2.244041199999999847e+00	1.270608799999999832e+02
2.263554599999999972e+00	1.272578100000000063e+02
2.283068000000000097e+00	1.273992300000000029e+02
2.302581400000000222e+00	1.275531199999999927e+02
2.322094799999999903e+00	1.276680100000000095e+02
2.341608200000000028e+00	1.276829100000000068e+02
2.361121600000000154e+00	1.274935100000000148e+02
2.380634999999999835e+00	1.273705300000000022e+02
2.400148399999999960e+00	1.273663200000000018e+02
2.419661799999999641e+00	1.271834300000000013e+02
2.439175200000000210e+00	1.269175899999999899e+02
2.458688599999999891e+00	1.268099500000000148e+02
2.478202000000000016e+00	1.269937800000000010e+02
2.497715400000000141e+00	1.271464599999999905e+02
2.517228800000000266e+00	1.269885800000000131e+02
2.536742199999999947e+00	1.268322299999999956e+02
2.556255600000000072e+00	1.269747300000000081e+02
2.575769000000000197e+00	1.280929500000000019e+02
2.595282399999999878e+00	1.297015499999999975e+02
2.614795800000000003e+00	1.304643599999999992e+02
2.634309199999999684e+00	1.303144600000000253e+02
2.653822600000000254e+00	1.286319100000000049e+02
2.673335999999999935e+00	1.274289900000000131e+02
2.692849400000000060e+00	1.274084000000000003e+02
2.712362799999999741e+00	1.276227100000000121e+02
2.731876200000000310e+00	1.277732799999999997e+02
2.751389599999999991e+00	1.279749099999999942e+02
2.770902999999999672e+00	1.280641099999999994e+02
2.790416400000000241e+00	1.281562299999999937e+02
2.809929799999999922e+00	1.281965899999999863e+02
2.829443200000000047e+00	1.280847799999999950e+02
2.848956700000000009e+00	1.280204699999999889e+02
2.868470100000000134e+00	1.281122900000000016e+02
2.887983499999999815e+00	1.282343199999999968e+02
2.907496899999999940e+00	1.283247800000000041e+02
2.927010300000000065e+00	1.284265499999999918e+02
2.946523700000000190e+00	1.287151900000000069e+02
2.966037099999999871e+00	1.288783999999999992e+02
2.985550499999999996e+00	1.288071199999999976e+02
3.005063900000000121e+00	1.287310899999999947e+02
3.024577300000000246e+00	1.290279500000000041e+02
3.044090699999999927e+00	1.292775900000000036e+02
3.063604099999999608e+00	1.292939800000000048e+02
3.083117500000000177e+00	1.293173199999999952e+02
3.102630899999999858e+00	1.295505899999999997e+02
3.122144299999999983e+00	1.308341000000000065e+02
3.141657699999999664e+00	1.325869800000000112e+02
3.161171100000000234e+00	1.333234999999999957e+02
3.180684499999999915e+00	1.330324400000000082e+02
3.200197900000000040e+00	1.312233299999999758e+02
3.219711300000000165e+00	1.303772899999999879e+02
3.239224700000000290e+00	1.303943999999999903e+02
3.258738099999999971e+00	1.311622999999999877e+02
3.278251499999999652e+00	1.330139000000000067e+02
3.297764900000000221e+00	1.336398299999999892e+02
3.317278299999999902e+00	1.330524200000000121e+02
3.336791700000000027e+00	1.404907800000000009e+02
3.356305099999999708e+00	1.613514900000000125e+02
3.375818500000000277e+00	1.847482400000000098e+02
3.395331899999999958e+00	2.082050999999999874e+02
3.414845300000000083e+00	2.296275599999999883e+02
3.434358700000000209e+00	2.374992699999999957e+02
3.453872099999999890e+00	2.378295099999999991e+02
3.473385500000000015e+00	2.367285100000000000e+02
3.492898899999999696e+00	2.366883899999999983e+02
3.512412300000000265e+00	2.365916699999999935e+02
3.531925699999999946e+00	2.353488200000000177e+02
3.551439100000000071e+00	2.337546700000000044e+02
3.570952499999999752e+00	2.335788400000000138e+02
3.590465900000000321e+00	2.337678600000000131e+02
3.609979300000000002e+00	2.339251200000000210e+02
3.629492700000000127e+00	2.337570299999999861e+02
3.649006099999999808e+00	2.337175000000000011e+02
3.668519499999999933e+00	2.338670199999999966e+02
3.688032900000000058e+00	2.337185200000000123e+02
3.707546299999999739e+00	2.334414600000000064e+02
3.727059700000000309e+00	2.333701800000000048e+02
3.746573099999999990e+00	2.333956900000000019e+02
3.766086500000000115e+00	2.336595000000000084e+02
3.785599899999999796e+00	2.338464400000000012e+02
3.805113300000000365e+00	2.336833599999999933e+02
3.824626699999999602e+00	2.330989900000000148e+02
3.844140100000000171e+00	2.337259899999999959e+02
3.863653500000000296e+00	2.350417300000000012e+02
3.883166899999999977e+00	2.362305099999999811e+02
3.902680300000000102e+00	2.369316999999999780e+02
3.922193699999999783e+00	2.362770499999999743e+02
3.941707099999999908e+00	2.341588600000000042e+02
3.961220499999999589e+00	2.330798599999999965e+02
3.980733899999999714e+00	2.328097399999999766e+02
4.000247400000000120e+00	2.332128399999999999e+02
4.019760800000000245e+00	2.354333799999999997e+02
4.039274200000000370e+00	2.372340200000000152e+02
4.058787599999999607e+00	2.382587800000000016e+02
4.078300999999999732e+00	2.384327200000000175e+02
4.097814399999999857e+00	2.378827100000000030e+02
4.117327799999999982e+00	2.358003099999999961e+02
4.136841200000000107e+00	2.332649499999999989e+02
4.156354600000000232e+00	2.328026000000000124e+02
4.175868000000000357e+00	2.328046900000000221e+02
4.195381399999999594e+00	2.329758799999999894e+02
4.214894799999999719e+00	2.329845200000000034e+02
4.234408199999999844e+00	2.325554900000000202e+02
4.253921599999999970e+00	2.325260000000000105e+02
4.273435000000000095e+00	2.326123999999999796e+02
4.292948400000000220e+00	2.326695400000000120e+02
4.312461800000000345e+00	2.328243400000000065e+02
4.331975199999999582e+00	2.327569000000000017e+02
4.351488599999999707e+00	2.323045900000000188e+02
4.371001999999999832e+00	2.321065799999999797e+02
4.390515399999999957e+00	2.321029000000000053e+02
4.410028800000000082e+00	2.321798100000000034e+02
4.429542200000000207e+00	2.319978199999999902e+02
4.449055600000000332e+00	2.319749700000000132e+02
4.468569000000000457e+00	2.321326200000000028e+02
4.488082399999999694e+00	2.324514399999999910e+02
4.507595799999999819e+00	2.338782300000000021e+02
4.527109199999999944e+00	2.363450100000000020e+02
4.546622599999999181e+00	2.377261500000000183e+02
4.566136000000000195e+00	2.383742499999999893e+02
4.585649400000000320e+00	2.385285799999999767e+02
4.605162800000000445e+00	2.375956199999999967e+02
4.624676199999999682e+00	2.358616700000000037e+02
4.644189599999999807e+00	2.331689800000000048e+02
4.663702999999999932e+00	2.324141699999999844e+02
4.683216400000000057e+00	2.325386100000000056e+02
4.702729800000000182e+00	2.322474700000000212e+02
4.722243200000000307e+00	2.322055599999999913e+02
4.741756600000000432e+00	2.325349599999999839e+02
4.761269999999999669e+00	2.326537999999999897e+02
4.780783399999999794e+00	2.326492200000000139e+02
4.800296799999999919e+00	2.323521300000000167e+02
4.819810200000000044e+00	2.321440100000000086e+02
4.839323599999999281e+00	2.322610200000000020e+02
4.858837000000000295e+00	2.324323799999999949e+02
4.878350400000000420e+00	2.325360399999999856e+02
4.897863800000000545e+00	2.326634999999999991e+02
4.917377199999999782e+00	2.328205199999999877e+02
4.936890599999999907e+00	2.327407200000000103e+02
4.956404000000000032e+00	2.325770300000000077e+02
4.975917399999999269e+00	2.324732600000000105e+02
4.995430800000000282e+00	2.325219600000000071e+02
5.014944200000000407e+00	2.330267699999999991e+02
5.034457600000000532e+00	2.334361299999999915e+02
5.053970999999999769e+00	2.331157800000000009e+02
5.073484399999999894e+00	2.324981300000000033e+02
5.092997800000000019e+00	2.321966100000000210e+02
5.112511200000000144e+00	2.321933499999999810e+02
5.132024700000000550e+00	2.328061399999999992e+02
5.151538100000000675e+00	2.343824800000000153e+02
5.171051499999999912e+00	2.355931500000000085e+02
5.190564900000000037e+00	2.357235100000000045e+02
5.210078300000000162e+00	2.343432300000000055e+02
5.229591699999999399e+00	2.326673399999999958e+02
5.249105099999999524e+00	2.320328800000000058e+02
5.268618499999999649e+00	2.321122100000000046e+02
5.288131900000000662e+00	2.323111700000000042e+02
5.307645299999999899e+00	2.322711799999999869e+02
5.327158700000000024e+00	2.321130699999999933e+02
5.346672100000000150e+00	2.321648500000000013e+02
5.366185500000000275e+00	2.324574900000000071e+02
5.385698899999999512e+00	2.331975000000000193e+02
5.405212299999999637e+00	2.329904899999999941e+02
5.424725700000000650e+00	2.297909900000000221e+02
5.444239099999999887e+00	2.198833099999999945e+02
5.463752500000000012e+00	2.037538299999999936e+02
5.483265900000000137e+00	1.840355300000000227e+02
5.502779300000000262e+00	1.615366399999999771e+02
5.522292699999999499e+00	1.357669999999999959e+02
5.541806099999999624e+00	1.064768600000000021e+02
5.561319499999999749e+00	7.866721000000001141e+01
5.580832900000000762e+00	6.751280199999999354e+01
5.600346299999999999e+00	6.714304300000000580e+01
5.619859700000000124e+00	6.836950000000000216e+01
5.639373100000000250e+00	6.870768999999999949e+01
5.658886499999999486e+00	6.861817299999999875e+01
5.678399899999999612e+00	6.858094400000000235e+01
5.697913299999999737e+00	6.877461300000000222e+01
5.717426700000000750e+00	6.902228200000000413e+01
5.736940099999999987e+00	6.958537100000000919e+01
5.756453500000000112e+00	7.000018000000000029e+01
5.775966900000000237e+00	7.014148400000000549e+01
5.795480300000000362e+00	7.016226899999999489e+01
5.814993699999999599e+00	7.045114300000000185e+01
5.834507099999999724e+00	7.073149599999999282e+01
5.854020499999999849e+00	7.093187300000001017e+01
5.873533899999999974e+00	7.063458500000000129e+01
5.893047300000000099e+00	7.083136299999999608e+01
5.912560700000000224e+00	7.106045100000000048e+01
5.932074100000000350e+00	7.120689399999999125e+01
5.951587499999999586e+00	7.116672499999999957e+01
5.971100899999999712e+00	7.107533899999999960e+01
5.990614299999999837e+00	7.157739400000001240e+01
6.010127699999999962e+00	7.156504300000000285e+01
6.029641100000000087e+00	7.091836200000000190e+01
6.049154500000000212e+00	7.076947699999999486e+01
6.068667900000000337e+00	7.099227899999999636e+01
6.088181299999999574e+00	7.104922700000000191e+01
6.107694699999999699e+00	7.142872300000000507e+01
6.127208099999999824e+00	7.194172700000000020e+01
6.146721499999999949e+00	7.195453500000000702e+01
6.166234900000000074e+00	7.176145099999999388e+01
6.185748300000000199e+00	7.258642100000000141e+01
6.205261700000000324e+00	7.447385799999999278e+01
6.224775099999999561e+00	7.528428100000000711e+01
6.244288499999999686e+00	7.376044600000000173e+01
6.263802000000000092e+00	7.174466300000000274e+01
6.283315399999999329e+00	7.128579200000000071e+01
6.302828800000000342e+00	7.136464600000000758e+01
6.322342200000000467e+00	7.123659399999999664e+01
6.341855599999999704e+00	7.115993300000000943e+01
6.361368999999999829e+00	7.120426299999999742e+01
6.380882399999999954e+00	7.121491399999999317e+01
6.400395800000000079e+00	7.176690000000000680e+01
6.419909199999999316e+00	7.174522499999999070e+01
6.439422600000000330e+00	7.167632899999999552e+01
6.458936000000000455e+00	7.192132200000000353e+01
6.478449400000000580e+00	7.203457500000000380e+01
6.497962799999999817e+00	7.205719600000000469e+01
6.517476199999999942e+00	7.207667999999999608e+01
6.536989600000000067e+00	7.208491200000000276e+01
6.556502999999999304e+00	7.198344200000001081e+01
6.576016399999999429e+00	7.202335899999999924e+01
6.595529800000000442e+00	7.282339000000000340e+01
6.615043200000000567e+00	7.365271099999999649e+01
6.634556599999999804e+00	7.312535100000000909e+01
6.654069999999999929e+00	7.185361699999999985e+01
6.673583400000000054e+00	7.140767200000000514e+01
6.693096800000000179e+00	7.192376399999999137e+01
6.712610199999999416e+00	7.254921000000000220e+01
6.732123600000000430e+00	7.240393800000001079e+01
6.751637000000000555e+00	7.222158300000000963e+01
6.771150399999999792e+00	7.185490900000000636e+01
6.790663799999999917e+00	7.204141799999999307e+01
6.810177200000000042e+00	7.364668100000000095e+01
6.829690600000000167e+00	7.502590700000000368e+01
6.849203999999999404e+00	7.485277000000000669e+01
6.868717400000000417e+00	7.307104099999999391e+01
6.888230800000000542e+00	7.221585400000000732e+01
6.907744199999999779e+00	7.264576599999999473e+01
6.927257599999999904e+00	7.295604199999999651e+01
6.946771000000000029e+00	7.268005100000000596e+01
6.966284400000000154e+00	7.264137900000000059e+01
6.985797799999999391e+00	7.276299499999998943e+01
7.005311199999999516e+00	7.295174299999999334e+01
7.024824600000000530e+00	7.270059899999999686e+01
7.044338000000000655e+00	7.325227599999999484e+01
7.063851399999999892e+00	7.380366599999999266e+01
7.083364800000000017e+00	7.406174599999999941e+01
7.102878200000000142e+00	7.419215799999999206e+01
7.122391599999999379e+00	7.398485100000000614e+01
7.141904999999999504e+00	7.419005899999999087e+01
7.161418400000000517e+00	7.425406900000000121e+01
7.180931800000000642e+00	7.388733999999999469e+01
7.200445199999999879e+00	7.368143499999999335e+01
7.219958600000000004e+00	7.352568499999999574e+01
7.239472000000000129e+00	7.339679200000000492e+01
7.258985400000000254e+00	7.336768000000000711e+01
7.278498799999999491e+00	7.346946900000000369e+01
7.298012199999999616e+00	8.226428500000000099e+01
7.317525600000000630e+00	1.020872499999999974e+02
7.337038999999999866e+00	1.254368699999999848e+02
7.356552399999999992e+00	1.488011999999999944e+02
7.376065800000000117e+00	1.721542300000000125e+02
7.395579200000000242e+00	1.955092999999999961e+02
7.415092699999999759e+00	2.188237499999999898e+02
7.434606099999999884e+00	2.362708100000000115e+02
7.454119500000000009e+00	2.420839199999999778e+02
7.473632900000000134e+00	2.417129900000000191e+02
7.493146300000000259e+00	2.388038999999999987e+02
7.512659700000000385e+00	2.366429499999999848e+02
7.532173099999999621e+00	2.357072599999999909e+02
7.551686499999999747e+00	2.353356299999999806e+02
7.571199899999999872e+00	2.351816699999999969e+02
7.590713299999999997e+00	2.351040800000000104e+02
7.610226700000000122e+00	2.367378500000000088e+02
7.629740100000000247e+00	2.390745500000000163e+02
7.649253499999999484e+00	2.404417799999999943e+02
7.668766899999999609e+00	2.406963500000000238e+02
7.688280300000000622e+00	2.394459800000000200e+02
7.707793699999999859e+00	2.364950199999999825e+02
7.727307100000000872e+00	2.349190499999999986e+02
7.746820499999999221e+00	2.347493000000000052e+02
7.766333900000000234e+00	2.347728700000000117e+02
7.785847299999999471e+00	2.354122399999999971e+02
7.805360699999999596e+00	2.360960699999999974e+02
7.824874100000000610e+00	2.365515599999999949e+02
7.844387499999999847e+00	2.367893799999999942e+02
7.863900900000000860e+00	2.364373700000000156e+02
7.883414299999999209e+00	2.356203299999999956e+02
7.902927700000000222e+00	2.350552100000000166e+02
7.922441099999999459e+00	2.347705200000000048e+02
7.941954500000000472e+00	2.347072599999999909e+02
7.961467900000000597e+00	2.347361999999999966e+02
7.980981299999999834e+00	2.348453299999999899e+02
8.000494700000000847e+00	2.350613899999999887e+02
8.020008100000000084e+00	2.350452500000000100e+02
8.039521500000001097e+00	2.348337700000000154e+02
8.059034899999998558e+00	2.348985999999999876e+02
8.078548299999999571e+00	2.352513199999999927e+02
8.098061699999998808e+00	2.352817900000000009e+02
8.117575099999999821e+00	2.349337299999999971e+02
8.137088500000000835e+00	2.346682899999999847e+02
8.156601900000000072e+00	2.344799699999999802e+02
8.176115300000001085e+00	2.343670099999999934e+02
8.195628700000000322e+00	2.344615200000000073e+02
8.215142099999999559e+00	2.345225199999999859e+02
8.234655499999998796e+00	2.345223100000000045e+02
8.254168899999999809e+00	2.345173299999999870e+02
8.273682300000000822e+00	2.343944299999999998e+02
8.293195700000000059e+00	2.343475299999999777e+02
8.312709100000001072e+00	2.344439600000000041e+02
8.332222500000000309e+00	2.344644100000000151e+02
8.351735899999999546e+00	2.343713699999999847e+02
8.371249299999998783e+00	2.343272900000000050e+02
8.390762699999999796e+00	2.346328300000000127e+02
8.410276100000000810e+00	2.350179899999999975e+02
8.429789500000000046e+00	2.351139300000000105e+02
8.449302900000001060e+00	2.351412100000000009e+02
8.468816300000000297e+00	2.350374700000000132e+02
8.488329699999999534e+00	2.349052899999999795e+02
8.507843099999998770e+00	2.349443499999999858e+02
8.527356499999999784e+00	2.349455300000000193e+02
8.546870000000000189e+00	2.346940999999999917e+02
8.566383399999999426e+00	2.346208699999999965e+02
8.585896800000000439e+00	2.350580199999999991e+02
8.605410199999999676e+00	2.354898400000000152e+02
8.624923600000000690e+00	2.355247000000000241e+02
8.644436999999999927e+00	2.353239700000000028e+02
8.663950399999999163e+00	2.349893799999999828e+02
8.683463800000000177e+00	2.347501100000000065e+02
8.702977199999999414e+00	2.348645700000000147e+02
8.722490600000000427e+00	2.350902300000000196e+02
8.742003999999999664e+00	2.350156000000000063e+02
8.761517400000000677e+00	2.348577400000000068e+02
8.781030799999999914e+00	2.349874000000000080e+02
8.800544200000000927e+00	2.352165899999999965e+02
8.820057600000000164e+00	2.353057100000000048e+02
8.839570999999999401e+00	2.353921899999999994e+02
8.859084400000000414e+00	2.355388200000000154e+02
8.878597799999999651e+00	2.355416099999999915e+02
8.898111200000000665e+00	2.353448500000000081e+02
8.917624599999999901e+00	2.351792900000000088e+02
8.937138000000000915e+00	2.349919999999999902e+02
8.956651399999998375e+00	2.349558900000000108e+02
8.976164799999999389e+00	2.352399100000000089e+02
8.995678200000000402e+00	2.353907200000000159e+02
