# Supplementary material for: Confocal interferometric scattering microscopy reveals 3D nanoscopic structure and dynamics in live cells
Source: Nat Commun. 2023 Apr 7;14:1962. doi: 10.1038/s41467-023-37497-7 (PMC10081331; doi:10.1038/s41467-023-37497-7)
Supplement: Supplementary file 15 — Source Data [file 41467_2023_37497_MOESM15_ESM.zip › Source_Data_Files_SI/Figure_10/Fig.10_h/iscat-line-profile.txt]

# X	Y
0.000000000000000000e+00	2.755499999999999545e+02
2.999999999999999889e-02	2.767199999999998568e+02
5.999999999999999778e-02	2.794499999999999886e+02
8.999999999999999667e-02	2.815999999999998522e+02
1.199999999999999956e-01	2.815999999999998522e+02
1.499999999999999944e-01	2.800399999999998499e+02
1.799999999999999933e-01	2.794299999999998363e+02
2.099999999999999922e-01	2.800099999999998772e+02
2.399999999999999911e-01	2.815399999999999068e+02
2.700000000000000178e-01	2.840600000000000023e+02
2.999999999999999889e-01	2.865899999999999181e+02
3.299999999999999600e-01	2.887299999999999045e+02
3.599999999999999867e-01	2.897099999999999227e+02
3.900000000000000133e-01	2.897299999999998477e+02
4.199999999999999845e-01	2.870699999999999363e+02
4.499999999999999556e-01	2.823899999999999295e+02
4.799999999999999822e-01	2.788599999999999000e+02
5.100000000000000089e-01	2.766699999999999591e+02
5.400000000000000355e-01	2.783099999999998317e+02
5.699999999999999512e-01	2.840899999999999750e+02
5.999999999999999778e-01	2.923399999999998045e+02
6.300000000000000044e-01	3.040999999999997954e+02
6.599999999999999201e-01	3.170999999999999091e+02
6.899999999999999467e-01	3.282499999999999432e+02
7.199999999999999734e-01	3.348199999999998795e+02
7.500000000000000000e-01	3.385099999999998772e+02
7.800000000000000266e-01	3.455999999999999091e+02
8.099999999999999423e-01	3.585300000000000296e+02
8.399999999999999689e-01	3.760500000000000114e+02
8.699999999999999956e-01	3.946299999999998249e+02
8.999999999999999112e-01	3.798899999999998158e+02
9.299999999999999378e-01	2.341599999999999113e+02
9.599999999999999645e-01	4.804999999999992610e+01
9.899999999999999911e-01	3.421999999999991360e+01
1.020000000000000018e+00	3.201499999999999204e+02
1.050000000000000044e+00	5.978599999999997863e+02
1.080000000000000071e+00	6.210599999999999454e+02
1.109999999999999876e+00	4.760400000000000205e+02
1.139999999999999902e+00	4.585599999999998317e+02
1.169999999999999929e+00	4.359499999999998181e+02
1.199999999999999956e+00	3.205299999999999727e+02
1.229999999999999982e+00	3.726799999999998931e+02
1.260000000000000009e+00	3.277899999999997931e+02
1.290000000000000036e+00	5.257099999999999227e+02
1.319999999999999840e+00	6.885699999999999363e+02
1.349999999999999867e+00	4.097599999999998772e+02
1.379999999999999893e+00	5.354999999999998295e+01
1.409999999999999920e+00	1.160099999999999483e+02
1.439999999999999947e+00	2.131699999999998454e+02
1.469999999999999973e+00	2.105399999999999636e+02
1.500000000000000000e+00	2.098499999999998806e+02
1.530000000000000027e+00	2.117799999999998590e+02
1.560000000000000053e+00	2.138399999999998045e+02
1.589999999999999858e+00	2.148399999999999181e+02
1.619999999999999885e+00	2.151699999999998738e+02
1.649999999999999911e+00	2.141899999999998840e+02
1.679999999999999938e+00	2.120899999999998897e+02
1.709999999999999964e+00	2.088299999999998420e+02
1.739999999999999991e+00	2.069399999999999125e+02
1.770000000000000018e+00	2.069399999999999125e+02
1.799999999999999822e+00	2.072899999999999636e+02
1.829999999999999849e+00	2.073799999999999102e+02
1.859999999999999876e+00	2.063999999999999204e+02
1.889999999999999902e+00	2.056899999999999409e+02
1.919999999999999929e+00	2.056899999999999409e+02
1.949999999999999956e+00	2.067299999999998477e+02
1.979999999999999982e+00	2.080399999999999920e+02
2.009999999999999787e+00	2.076999999999999886e+02
2.040000000000000036e+00	2.060999999999999375e+02
2.069999999999999840e+00	2.046299999999998818e+02
2.100000000000000089e+00	2.054399999999998556e+02
2.129999999999999893e+00	2.064799999999999898e+02
2.160000000000000142e+00	2.061499999999998352e+02
2.189999999999999947e+00	2.050299999999998306e+02
2.219999999999999751e+00	2.039299999999999500e+02
2.250000000000000000e+00	2.036399999999998158e+02
2.279999999999999805e+00	2.035199999999999250e+02
2.310000000000000053e+00	2.029099999999999113e+02
2.339999999999999858e+00	2.019699999999999704e+02
2.370000000000000107e+00	2.011899999999999693e+02
2.399999999999999911e+00	2.010799999999999272e+02
2.429999999999999716e+00	2.018700000000000045e+02
2.459999999999999964e+00	2.026500000000000057e+02
2.489999999999999769e+00	2.021100000000000136e+02
2.520000000000000018e+00	1.993199999999999363e+02
2.549999999999999822e+00	1.974799999999998761e+02
2.580000000000000071e+00	1.984099999999999682e+02
2.609999999999999876e+00	2.011199999999999761e+02
2.639999999999999680e+00	2.052399999999998670e+02
2.669999999999999929e+00	2.091199999999999761e+02
2.699999999999999734e+00	2.119199999999998738e+02
2.729999999999999982e+00	2.128499999999999943e+02
2.759999999999999787e+00	2.082399999999999807e+02
2.790000000000000036e+00	2.017499999999998863e+02
2.819999999999999840e+00	1.559199999999998454e+02
2.850000000000000089e+00	8.569999999999988916e+01
2.879999999999999893e+00	3.188799999999998249e+02
2.909999999999999698e+00	6.750099999999998772e+02
2.939999999999999947e+00	6.799799999999997908e+02
2.969999999999999751e+00	5.346199999999998909e+02
3.000000000000000000e+00	3.197099999999999227e+02
3.029999999999999805e+00	2.948299999999999272e+02
3.060000000000000053e+00	3.726099999999999000e+02
3.089999999999999858e+00	4.552999999999998408e+02
3.120000000000000107e+00	4.570299999999998022e+02
3.149999999999999911e+00	5.453500000000000227e+02
3.179999999999999716e+00	6.495699999999999363e+02
3.209999999999999964e+00	7.211699999999998454e+02
3.239999999999999769e+00	6.335199999999998681e+02
3.270000000000000018e+00	4.171799999999998931e+02
3.299999999999999822e+00	3.904900000000000091e+02
3.330000000000000071e+00	4.001699999999999022e+02
3.359999999999999876e+00	3.853999999999999773e+02
3.389999999999999680e+00	3.650099999999998204e+02
3.419999999999999929e+00	3.450799999999998136e+02
3.449999999999999734e+00	3.290199999999998681e+02
3.479999999999999982e+00	3.164300000000000068e+02
3.509999999999999787e+00	3.047199999999998568e+02
3.540000000000000036e+00	2.967299999999999613e+02
3.569999999999999840e+00	2.922599999999999909e+02
3.599999999999999645e+00	2.895499999999999545e+02
3.629999999999999893e+00	2.880300000000000296e+02
3.659999999999999698e+00	2.881799999999998931e+02
3.689999999999999947e+00	2.882599999999999341e+02
3.719999999999999751e+00	2.863399999999998045e+02
3.750000000000000000e+00	2.836799999999999500e+02
3.779999999999999805e+00	2.823299999999999841e+02
3.810000000000000053e+00	2.817099999999999227e+02
3.839999999999999858e+00	2.831199999999998340e+02
3.869999999999999662e+00	2.854699999999999136e+02
3.899999999999999911e+00	2.849099999999999682e+02
3.929999999999999716e+00	2.834299999999998363e+02
3.959999999999999964e+00	2.831099999999999568e+02
3.989999999999999769e+00	2.839599999999999795e+02
4.019999999999999574e+00	2.854499999999999886e+02
4.049999999999999822e+00	2.863099999999998317e+02
4.080000000000000071e+00	2.847400000000000091e+02
4.109999999999999432e+00	2.831699999999999022e+02
4.139999999999999680e+00	2.829899999999998386e+02
4.169999999999999929e+00	2.849099999999999682e+02
4.200000000000000178e+00	2.863899999999999295e+02
4.229999999999999538e+00	2.861599999999999682e+02
4.259999999999999787e+00	2.836499999999999773e+02
4.290000000000000036e+00	2.828399999999999750e+02
4.320000000000000284e+00	2.841199999999999477e+02
4.349999999999999645e+00	2.860600000000000023e+02
4.379999999999999893e+00	2.878999999999998067e+02
4.410000000000000142e+00	2.898899999999999864e+02
4.439999999999999503e+00	2.896799999999999500e+02
4.469999999999999751e+00	2.875199999999999818e+02
4.500000000000000000e+00	2.858899999999999864e+02
4.530000000000000249e+00	2.841799999999998931e+02
4.559999999999999609e+00	2.860199999999999250e+02
4.589999999999999858e+00	2.912199999999997999e+02
4.620000000000000107e+00	3.015500000000000114e+02
4.649999999999999467e+00	3.172299999999999045e+02
4.679999999999999716e+00	3.333499999999997954e+02
4.709999999999999964e+00	3.446499999999999204e+02
4.740000000000000213e+00	3.455099999999999909e+02
4.769999999999999574e+00	3.349699999999999704e+02
4.799999999999999822e+00	3.245099999999998772e+02
4.830000000000000071e+00	3.255199999999998113e+02
4.859999999999999432e+00	3.402399999999998954e+02
4.889999999999999680e+00	4.117299999999999045e+02
4.919999999999999929e+00	5.569299999999999500e+02
4.950000000000000178e+00	6.542099999999999227e+02
4.979999999999999538e+00	7.041100000000000136e+02
5.009999999999999787e+00	6.688199999999999363e+02
5.040000000000000036e+00	6.260099999999999909e+02
5.069999999999999396e+00	7.709699999999999136e+02
5.099999999999999645e+00	5.180799999999999272e+02
5.129999999999999893e+00	1.694299999999999784e+02
5.160000000000000142e+00	2.042899999999998499e+02
5.189999999999999503e+00	-1.428800000000001091e+02
5.219999999999999751e+00	2.961199999999999477e+02
5.250000000000000000e+00	7.267500000000000000e+02
5.279999999999999361e+00	6.412599999999999909e+02
5.309999999999999609e+00	3.420900000000000318e+02
5.339999999999999858e+00	4.054999999999986215e+01
5.370000000000000107e+00	1.066599999999999824e+02
5.399999999999999467e+00	1.172699999999999818e+02
5.429999999999999716e+00	1.081399999999999011e+02
5.459999999999999964e+00	9.277999999999985903e+01
5.490000000000000213e+00	8.633000000000001251e+01
5.519999999999999574e+00	9.840999999999988290e+01
5.549999999999999822e+00	1.216599999999998829e+02
5.580000000000000071e+00	1.417399999999999807e+02
5.609999999999999432e+00	1.469899999999999523e+02
5.639999999999999680e+00	1.439199999999998170e+02
5.669999999999999929e+00	1.387399999999998670e+02
5.700000000000000178e+00	1.358299999999998988e+02
5.729999999999999538e+00	1.335599999999998886e+02
5.759999999999999787e+00	1.321899999999997988e+02
5.790000000000000036e+00	1.339399999999999409e+02
5.819999999999999396e+00	1.381799999999999784e+02
5.849999999999999645e+00	1.423499999999999659e+02
5.879999999999999893e+00	1.434699999999999989e+02
5.910000000000000142e+00	1.400899999999998329e+02
5.939999999999999503e+00	1.368599999999999852e+02
5.969999999999999751e+00	1.353999999999999773e+02
6.000000000000000000e+00	1.369300000000000068e+02
6.029999999999999361e+00	1.416199999999998624e+02
6.059999999999999609e+00	1.409799999999998761e+02
6.089999999999999858e+00	1.365799999999999272e+02
6.120000000000000107e+00	1.325099999999999056e+02
6.149999999999999467e+00	1.327899999999999636e+02
6.179999999999999716e+00	1.360899999999998329e+02
6.209999999999999964e+00	1.387799999999999159e+02
6.240000000000000213e+00	1.380799999999999841e+02
6.269999999999999574e+00	1.338899999999998442e+02
6.299999999999999822e+00	1.263299999999998278e+02
6.330000000000000071e+00	1.213099999999998033e+02
6.359999999999999432e+00	1.182999999999998550e+02
6.389999999999999680e+00	1.187399999999998386e+02
6.419999999999999929e+00	1.231199999999998909e+02
6.450000000000000178e+00	1.320399999999999352e+02
6.479999999999999538e+00	1.443399999999999181e+02
6.509999999999999787e+00	1.492399999999998101e+02
6.540000000000000036e+00	1.297099999999999795e+02
6.569999999999999396e+00	8.800999999999991985e+01
6.599999999999999645e+00	7.015999999999999659e+01
6.629999999999999893e+00	7.326999999999995339e+01
6.660000000000000142e+00	8.538000000000000966e+01
6.689999999999999503e+00	1.117500000000000142e+02
6.719999999999999751e+00	1.664699999999998852e+02
6.750000000000000000e+00	2.943700000000000045e+02
6.779999999999999361e+00	5.501899999999999409e+02
6.809999999999999609e+00	7.874699999999999136e+02
6.839999999999999858e+00	7.874699999999999136e+02
6.870000000000000107e+00	3.522999999999998408e+02
6.899999999999999467e+00	-6.287900000000000773e+02
6.929999999999999716e+00	-7.859000000000015973e+01
6.959999999999999964e+00	7.766899999999998272e+02
6.989999999999999325e+00	7.455999999999997954e+02
7.019999999999999574e+00	7.207199999999997999e+02
7.049999999999999822e+00	7.079400000000000546e+02
7.080000000000000071e+00	7.008399999999999181e+02
7.109999999999999432e+00	6.953499999999999091e+02
7.139999999999999680e+00	6.901100000000000136e+02
7.169999999999999929e+00	6.269199999999999591e+02
7.199999999999999289e+00	4.430199999999999818e+02
7.229999999999999538e+00	3.550199999999998681e+02
7.259999999999999787e+00	3.385899999999999181e+02
7.290000000000000036e+00	3.265099999999998772e+02
7.319999999999999396e+00	3.155399999999999068e+02
7.349999999999999645e+00	3.054799999999999613e+02
7.379999999999999893e+00	2.985099999999998204e+02
7.410000000000000142e+00	2.940199999999999250e+02
7.439999999999999503e+00	2.901099999999998431e+02
7.469999999999999751e+00	2.855799999999999272e+02
7.500000000000000000e+00	2.795599999999998317e+02
7.529999999999999361e+00	2.743199999999998795e+02
7.559999999999999609e+00	2.709199999999998454e+02
7.589999999999999858e+00	2.706799999999998363e+02
7.620000000000000107e+00	2.696999999999998181e+02
7.649999999999999467e+00	2.679300000000000068e+02
7.679999999999999716e+00	2.657899999999999636e+02
7.709999999999999964e+00	2.640299999999999727e+02
7.739999999999999325e+00	2.622899999999999068e+02
7.769999999999999574e+00	2.619000000000000341e+02
7.799999999999999822e+00	2.609499999999999886e+02
7.830000000000000071e+00	2.615199999999999818e+02
7.859999999999999432e+00	2.610999999999999091e+02
7.889999999999999680e+00	2.589199999999998454e+02
7.919999999999999929e+00	2.552099999999999227e+02
7.949999999999999289e+00	2.520799999999998704e+02
7.979999999999999538e+00	2.493599999999998147e+02
8.009999999999999787e+00	2.478000000000000114e+02
8.039999999999999147e+00	2.460399999999998215e+02
8.070000000000000284e+00	2.442999999999999545e+02
8.099999999999999645e+00	2.437099999999998658e+02
8.129999999999999005e+00	2.417499999999999147e+02
8.160000000000000142e+00	2.405699999999999363e+02
8.189999999999999503e+00	2.384299999999999216e+02
8.219999999999998863e+00	2.372499999999999716e+02
