# Supplementary material for: Confocal interferometric scattering microscopy reveals 3D nanoscopic structure and dynamics in live cells
Source: Nat Commun. 2023 Apr 7;14:1962. doi: 10.1038/s41467-023-37497-7 (PMC10081331; doi:10.1038/s41467-023-37497-7)
Supplement: Supplementary file 15 — Source Data [file 41467_2023_37497_MOESM15_ESM.zip › Source_Data_Files_SI/Figure_14/Fig.14_b/Z_0_ridge_fit_examples.csv]

	Z [um]	Line_1	Fit_1	Line_2	Fit_2	Line_3	Fit_3	Line_4	Fit_4	Line_5	Fit_5
0	0.0	0.011708537	3.9659653e-22	0.01459569	1.02e-43	0.0074635437	4e-45	0.0016744969	0.0	0.0056279963	4.6433923e-17
1	0.030000000000000027	0.010668479	9.4195244e-20	0.0140834395	4.90592e-40	0.008058016	2.344e-42	-0.0033328424	0.0	0.006536658	2.8113566e-15
2	0.06000000000000005	0.008122392	1.5778735e-17	0.01221198	1.5922377e-36	0.0064442186	1.075827e-39	-0.004946566	1.18e-43	0.007159859	1.3075489e-13
3	0.09000000000000008	0.0046391934	1.8641397e-15	0.008993872	3.4834974e-33	0.0035696193	3.9957396e-37	-0.0048795952	3.29344e-40	0.0071088583	4.6715552e-12
4	0.1200000000000001	0.00079490576	1.5532734e-13	0.0063096574	5.137391e-30	0.0006490038	1.2012612e-34	-0.0030271222	6.509883e-37	0.0064864834	1.2821136e-10
5	0.15000000000000013	-0.002922516	9.128101e-12	0.0042340914	5.1072766e-27	-0.0013381783	2.923232e-32	0.00152463	9.117314e-34	0.0058458275	2.7030431e-09
6	0.18000000000000016	-0.0058051394	3.7833464e-10	0.0027097843	3.4225965e-24	-0.0018700823	5.7580404e-30	0.0050899033	9.0475515e-31	0.0057189395	4.3776495e-08
7	0.20999999999999996	-0.007754353	1.1059484e-08	0.0019669083	1.5461143e-21	-0.000345751	9.180613e-28	0.0059071667	6.3615873e-28	0.0059510926	5.4461606e-07
8	0.24	-0.008771069	2.2801152e-07	0.0022465799	4.708115e-19	0.002637235	1.1848252e-25	0.0038688288	3.1693507e-25	0.006282985	5.2047685e-06
9	0.27	-0.008958689	3.3154447e-06	0.0040694987	9.664339e-17	0.0058109546	1.23772016e-23	0.001975635	1.118782e-22	0.006554888	3.8209724e-05
10	0.30000000000000004	-0.008419608	3.4000863e-05	0.007988311	1.3372628e-14	0.007843247	1.0465892e-21	0.00066944933	2.7982787e-20	0.006657013	0.00021548044
11	0.33000000000000007	-0.006786409	0.00024592414	0.011703447	1.247329e-12	0.007586405	7.1633395e-20	-0.00031102914	4.959145e-18	0.006549918	0.0009334763
12	0.3600000000000001	-0.002299762	0.001254514	0.01253884	7.8426855e-11	0.0046814494	3.9686285e-18	0.0023104504	6.2272025e-16	0.006378697	0.0031064204
13	0.3900000000000001	0.005918752	0.0045134956	0.010134585	3.324055e-09	0.0015057984	1.7797171e-16	0.0072751977	5.5405072e-14	0.007689626	0.0079410635
14	0.41999999999999993	0.014220749	0.011452851	0.007736109	9.4971035e-08	0.0026943465	6.460216e-15	0.011154389	3.4928217e-12	0.014947122	0.015594038
15	0.44999999999999996	0.020562157	0.020496387	0.0066009434	1.8290842e-06	0.00430503	1.898142e-13	0.013095576	1.5601762e-10	0.022499323	0.023523396
16	0.48	0.023606975	0.02587046	0.00558375	2.3746294e-05	0.005657327	4.5143576e-12	0.013217111	4.937888e-09	0.026678413	0.02725856
17	0.51	0.022542784	0.023030007	0.0044374	0.0002078153	0.006501826	8.69058e-11	0.011115342	1.10733524e-07	0.025540462	0.024264274
18	0.54	0.017206687	0.014459296	0.0034282268	0.0012259671	0.007069177	1.3542136e-09	0.009903135	1.7594924e-06	0.018545737	0.016591787
19	0.5700000000000001	0.00837671	0.0064027025	0.0043721953	0.0048752814	0.010258932	1.7080916e-08	0.007809416	1.9809158e-05	0.0073794993	0.0087152645
20	0.6000000000000001	-0.0017756341	0.0019995978	0.012950929	0.013068933	0.009423953	1.7438967e-07	0.00481409	0.00015802105	-0.00021765358	0.0035166522
21	0.6300000000000001	-0.0054302355	0.00044043828	0.023111127	0.023615664	0.0043445094	1.4411723e-06	0.0019943425	0.0008931703	-1.50492415e-05	0.0010900333
22	0.6600000000000001	-0.004147481	6.8421185e-05	0.02788673	0.02876602	0.002829617	9.640436e-06	0.00076788233	0.003577041	0.00035113655	0.00025954438
23	0.69	-0.0024762414	7.496512e-06	0.02469068	0.02361995	0.0020679422	5.2199095e-05	0.009995061	0.010150418	0.0006328565	4.747281e-05
24	0.72	-0.0009375806	5.7928327e-07	0.014405662	0.013073676	0.0018100864	0.00022877833	0.021878121	0.020408649	0.00070528407	6.670214e-06
25	0.75	0.00021702517	3.157082e-08	0.002275445	0.0048779356	0.0019506859	0.00081161933	0.028755639	0.02907468	0.00054487446	7.1993964e-07
26	0.78	0.0009626588	1.2135115e-09	-0.0030140656	0.0012268572	0.0023191988	0.0023306413	0.028464425	0.029348506	0.00035293016	5.969169e-08
27	0.81	0.0015978911	3.289766e-11	-0.0041651446	0.00020800393	0.002938334	0.005417315	0.021605356	0.020990722	0.0007851898	3.8018344e-09
28	0.8400000000000001	0.00223856	6.2899794e-13	-0.0040376913	2.3772158e-05	0.009484783	0.010192444	0.011211388	0.010637488	0.001383063	1.8600901e-10
29	0.8700000000000001	0.0026612175	8.481967e-15	-0.0031865528	1.8314088e-06	0.01749838	0.015522374	0.0029248956	0.003819629	0.0012012223	6.9909512e-12
30	0.8999999999999999	0.0027512657	8.066907e-17	-0.0017052555	9.510899e-08	0.020095235	0.019134782	0.0010595804	0.0009717927	0.00088063313	2.0183666e-13
31	0.9299999999999999	0.0026157692	5.4110387e-19	0.0013518147	3.3294874e-09	0.018181838	0.019093016	0.000248665	0.00017518479	0.0009374969	4.4763633e-15
32	0.96	0.0025360947	2.5598667e-21	0.004976328	7.856928e-11	0.014115251	0.015420948	4.5428053e-05	2.2376364e-05	0.0014576259	7.6262684e-17
33	0.99	0.0027354446	8.541166e-24	0.0064105205	1.2498209e-12	0.010096455	0.010081687	0.0003431104	2.0251302e-06	0.0027432228	9.980685e-19
34	1.02	0.0046375785	2.0099262e-26	0.0059262495	1.34017765e-14	0.007067927	0.0053350804	0.0009263635	1.298634e-07	0.0052730525	1.0033907e-20
35	1.05	0.0074453484	3.3358473e-29	0.004939784	9.687161e-17	0.0050056474	0.0022852528	0.0015293384	5.9005285e-09	0.0073055797	7.748922e-23
36	1.08	0.008800386	3.904769e-32	0.0046262736	4.7200895e-19	0.0033653604	0.0007923429	0.0033134501	1.8996142e-10	0.008107275	4.5969947e-25
37	1.1099999999999999	0.008382332	3.223648e-35	0.005081124	1.5503279e-21	0.0023383158	0.00022237074	0.008930167	4.333215e-12	0.0077182394	2.0949237e-27
38	1.1400000000000001	0.0069505777	1.8769946e-38	0.005902541	3.4325468e-24	0.0019593053	5.0515853e-05	0.01276658	7.003667e-14	0.006576868	7.333713e-30
39	1.17	0.0057109594	7.709e-42	0.0061522233	5.123054e-27	0.0017847203	9.2888795e-06	0.013013875	8.020677e-16	0.0051569827	1.9721552e-32
40	1.2000000000000002	0.005506545	3e-45	0.005520066	5.1541967e-30	0.0017382057	1.3825618e-06	0.010197308	6.5082897e-18	0.0039307284	4.0739882e-35
41	1.23	0.0062577026	0.0	0.0043125898	3.4955268e-33	0.0019522691	1.6656792e-07	0.0061441	3.7419082e-20	0.0033396105	6.4648725e-38
42	1.2600000000000002	0.006963934	0.0	0.0029389327	1.598026e-36	0.0020789697	1.6243655e-08	0.0029381933	1.5243676e-22	0.0032828818	7.8806e-41
43	1.29	0.006555859	0.0	0.0015240312	4.92464e-40	0.001141984	1.2822176e-09	0.0012409745	4.40004e-25	0.0032922747	7.4e-44
44	1.3199999999999998	0.004678591	0.0	-9.627634e-06	1.02e-43	-0.0005682348	8.192666e-11	0.0014036279	8.998992e-28	0.0030406166	0.0
45	1.35	0.0020166447	0.0	-0.00093087525	0.0	-0.0014031345	4.2371553e-12	0.0035916623	1.3040718e-30	0.0026202835	0.0
46	1.38	0.00036680425	0.0	-0.0012907838	0.0	-0.001554471	1.7738182e-13	0.0047995276	1.3389966e-33	0.0029514206	0.0
47	1.4100000000000001	0.00030012242	0.0	-0.0014289486	0.0	-0.0013798124	6.0107605e-15	0.0040057017	9.7415435e-37	0.0041359463	0.0
48	1.44	0.0007386444	0.0	-0.0013186546	0.0	-0.00090697815	1.6486759e-16	0.0018073497	5.02165e-40	0.005149375	0.0
49	1.4700000000000002	0.0016822118	0.0	-0.00097784	0.0	0.002715994	3.660385e-18	-9.10674e-05	1.84e-43	0.005438386	0.0
50	1.5	0.0033824495	0.0	-6.79465e-05	0.0	0.0062530763	6.5781506e-20	-0.0004600603	0.0	0.004743155	0.0
51	1.5299999999999998	0.0044062845	0.0	0.0016085841	0.0	0.0073625627	9.568997e-22	-0.00017493882	0.0	0.0031215737	0.0
52	1.56	0.004269432	0.0	0.0030556582	0.0	0.0058675157	1.1267165e-23	0.00022457476	0.0	0.0011691037	0.0
53	1.5899999999999999	0.0033563538	0.0	0.003231551	0.0	0.0028983206	1.0738619e-25	0.0006124419	0.0	0.00040253653	0.0
54	1.62	0.0024794124	0.0	0.00226663	0.0	0.00057289103	8.284528e-28	0.0010068412	0.0	0.0005551356	0.0
55	1.65	0.0016486738	0.0	0.0009609622	0.0	2.190296e-05	5.1733608e-30	0.0015537398	0.0	0.000925857	0.0
56	1.6800000000000002	0.0011951323	0.0	-4.4170883e-05	0.0	0.000120109355	2.6149495e-32	0.0027247942	0.0	0.00082127156	0.0
57	1.71	0.001044798	0.0	-0.0007243445	0.0	0.00021258998	1.0698908e-34	0.0039753644	0.0	-0.00037639204	0.0
58	1.7399999999999998	0.00081933476	0.0	-0.0011933232	0.0	0.00023463962	3.5432446e-37	0.0052501224	0.0	-0.002558978	0.0
59	1.77	0.00048724818	0.0	-0.0014947421	0.0	0.00021212589	9.49835e-40	0.007254204	0.0	-0.0037357137	0.0
