# Supplementary material for: Confocal interferometric scattering microscopy reveals 3D nanoscopic structure and dynamics in live cells
Source: Nat Commun. 2023 Apr 7;14:1962. doi: 10.1038/s41467-023-37497-7 (PMC10081331; doi:10.1038/s41467-023-37497-7)
Supplement: Supplementary file 15 — Source Data [file 41467_2023_37497_MOESM15_ESM.zip › Source_Data_Files_SI/Figure_14/Fig.14_e/Z_0_contrast_fit_examples.csv]

	Z [um]	Line_1	Fit_1	Line_2	Fit_2	Line_3	Fit_3	Line_4	Fit_4	Line_5	Fit_5
0	0.0	-0.11518466	-0.007288403	-0.1634544	8.528865e-09	-0.19555503	-9.981703e-12	0.11286261	1.0453928e-09	-0.216666	-2.8941162e-05
1	0.03	-0.17847237	-0.013373461	-0.24860995	-3.1537784e-08	-0.0032198315	-2.6525622e-11	0.22909942	5.074091e-09	-0.12127338	-5.2816562e-05
2	0.06	-0.0995704	-0.019821545	-0.13222747	-3.290964e-07	-0.26338157	2.3482256e-11	0.36169857	2.0021114e-08	-0.32484695	-4.5120338e-05
3	0.09	-0.08707697	-0.022284418	-0.10023915	-1.6876942e-06	-0.043645944	8.5185475e-10	0.09784915	6.2103055e-08	-0.13947399	0.00013657424
4	0.12	0.05564894	-0.013984938	-0.060634974	-6.4434003e-06	-0.03585613	6.6057244e-09	0.22019193	1.2986725e-07	-0.18579987	0.0008505908
5	0.15	-0.01022281	0.0117240865	0.08814339	-1.978691e-05	-0.09068986	3.5692985e-08	0.023944275	1.306641e-08	-0.00876365	0.0027639002
6	0.18	0.1394454	0.05677492	0.11426431	-4.9324808e-05	0.068907075	1.5274188e-07	0.0921537	-1.4997279e-06	-0.14327288	0.0067419847
7	0.21	0.059403967	0.11413583	0.065072566	-9.563898e-05	-0.040805105	5.3163404e-07	0.15392959	-9.009964e-06	-0.12507363	0.013253386
8	0.24	0.20132592	0.16745852	0.068448074	-0.00011888042	-0.11072541	1.4722425e-06	0.14750361	-3.582921e-05	-0.121057086	0.02113029
9	0.27	0.20044254	0.1967012	0.104053244	3.596984e-05	-0.06774159	2.8979237e-06	0.11121598	-0.000111564186	-0.045478776	0.02606891
10	0.3	0.0856961	0.18780343	-0.081309006	0.00074993586	-0.09333473	1.7364695e-06	0.120658055	-0.00028226813	-0.10201301	0.020088565
11	0.32999999999999996	0.20153141	0.1407959	-0.002491438	0.0027024657	-0.088734895	-1.6498165e-05	0.2537723	-0.000572659	-0.041727275	-0.0064134593
12	0.36	0.113863006	0.070782706	-0.046627756	0.006728233	-0.13361678	-9.7171556e-05	0.25981742	-0.0008535781	-0.06886026	-0.059358004
13	0.39	-0.02478161	0.0006970299	-0.093474485	0.013240693	-0.14412135	-0.0003473764	0.19770108	-0.00056153676	-0.17629045	-0.13436039
14	0.42	-0.035467833	-0.049680527	0.034146745	0.02119156	-0.054592706	-0.0009557314	-0.072045274	0.0016810048	-0.16481483	-0.21332191
15	0.44999999999999996	-0.09448665	-0.071718805	0.006597577	0.027029514	0.17210872	-0.002130427	-0.050434563	0.008250628	-0.30198616	-0.2686404
16	0.48	0.046053335	-0.06892419	0.054182537	0.024676848	-0.062323812	-0.003833504	-0.026752405	0.021935597	-0.24028394	-0.27517018
17	0.51	-0.13948388	-0.051929817	0.10309823	0.0075417287	-0.107388884	-0.005216846	-0.13302709	0.044026952	-0.04263564	-0.22394313
18	0.54	-0.06309764	-0.031796448	0.13182037	-0.027508702	-0.10478703	-0.0038899735	0.02541431	0.07130391	-0.23853292	-0.12877087
19	0.57	-0.02291706	-0.01560085	0.008270373	-0.07614631	-0.13723248	0.0044102734	0.046050165	0.093588084	-0.25505802	-0.02057199
20	0.6	0.14876717	-0.0056079454	0.07740485	-0.12565018	-0.17458715	0.02480523	0.112410456	0.09466918	0.11388847	0.067537986
21	0.63	0.17787422	-0.0008674508	-0.10772422	-0.15904582	-0.12047225	0.06025984	0.0931966	0.058560442	0.27959043	0.115131386
22	0.6599999999999999	0.25070837	0.0006754835	-0.22328699	-0.16300198	0.02379534	0.107294306	0.037152976	-0.020446287	0.17808035	0.120768
23	0.69	0.26842776	0.00078970543	-0.2207534	-0.13497029	0.28143966	0.15310003	-0.11898415	-0.12968278	0.09714916	0.09774654
24	0.72	0.12411804	0.0005068253	-0.2074838	-0.08485487	0.25635943	0.17753386	-0.24011259	-0.23880036	0.15920487	0.06412987
25	0.75	0.05351502	0.00024607228	0.24268705	-0.029957924	0.112399556	0.16136819	-0.37260866	-0.31156218	0.06638245	0.033938494
26	0.78	0.1689131	9.644819e-05	0.20413837	0.013521725	0.039848983	0.097565025	-0.34849083	-0.3231792	0.07326916	0.013537952
27	0.8099999999999999	0.17102566	3.0626736e-05	0.26507866	0.037165284	0.08034216	-0.0014604751	-0.3097842	-0.27266604	0.01488191	0.0028955205
28	0.84	0.010041021	7.4830537e-06	0.15359847	0.041807782	-0.24940982	-0.106675796	-0.10672845	-0.18234313	0.09473522	-0.0010830516
29	0.87	-0.053358383	1.1083056e-06	0.21114969	0.03427361	-0.23601511	-0.1852129	-0.046262562	-0.08527344	-0.040168162	-0.0017143841
30	0.8999999999999999	0.08324483	-1.03336575e-07	0.044890862	0.02248675	-0.2151537	-0.21580596	-0.012827229	-0.009196529	0.09678542	-0.001219041
31	0.9299999999999999	-0.012043148	-1.4943814e-07	-0.05946756	0.011992723	-0.09082813	-0.19747803	0.048066348	0.033504326	0.15053034	-0.0006381498
32	0.96	0.07548421	-6.628716e-08	0.03511184	0.0050251447	-0.16542816	-0.14688554	0.07446454	0.04587767	0.05926541	-0.0002679981
33	0.99	0.009209426	-2.0910628e-08	-0.016731936	0.0014157142	-0.030594544	-0.08746014	-0.0397718	0.03946119	-0.120088555	-9.144025e-05
34	1.02	-0.10150049	-5.248922e-09	-0.05000918	1.3478005e-05	-0.1391879	-0.037990592	-0.040685367	0.026294097	-0.114250295	-2.440714e-05
35	1.05	-0.23827192	-1.071644e-09	0.04331153	-0.00030440473	-0.051923268	-0.0068225795	0.01751714	0.0142125385	-0.06251868	-4.293588e-06
36	1.08	-0.100299686	-1.7325394e-10	0.010796146	-0.0002463034	-0.18046844	0.0071867784	-0.054736607	0.0061886157	-0.049272776	5.815866e-08
37	1.1099999999999999	-0.115926005	-1.950555e-11	-0.04835656	-0.00013230236	0.029363876	0.0099843815	-0.2218472	0.002019557	-0.18956915	4.3134924e-07
38	1.14	-0.14441477	-4.6308064e-13	-0.016385159	-5.568147e-05	-0.010306684	0.007756548	-0.24430762	0.0003399054	-0.082253665	2.1813824e-07
39	1.17	-0.12326458	4.6615885e-13	-0.03352848	-1.9043122e-05	0.12680408	0.0045720395	-0.22371213	-0.00012558998	-0.18229306	7.465324e-08
40	1.2	-0.08412541	1.5306258e-13	-0.018273432	-5.220556e-06	0.015074016	0.002177012	-0.11558813	-0.00015349207	-0.15753259	2.010127e-08
41	1.23	-0.16102578	3.1806748e-14	0.006193402	-1.0499981e-06	-0.08933039	0.0008394127	-0.0633453	-8.9158435e-05	-0.040783808	4.400338e-09
42	1.26	-0.116047986	5.1277816e-15	0.07443919	-9.2032494e-08	0.02345539	0.00024842474	-0.016939037	-3.83889e-05	-0.118458286	7.702359e-10
43	1.29	-0.14003697	6.7077497e-16	-0.044306032	3.8628052e-08	-0.0061662802	4.3973225e-05	0.026530614	-1.3281625e-05	-0.11975549	9.788094e-11
44	1.3199999999999998	-0.22332014	7.064829e-17	-0.0041864165	2.5419757e-08	0.05158492	-5.703411e-06	-0.04574699	-3.7314974e-06	-0.12602356	4.9004815e-12
45	1.3499999999999999	-0.08927978	5.5636722e-18	-0.01763892	9.123561e-09	0.115322486	-9.265799e-06	-0.124295354	-8.173851e-07	-0.17073396	-1.714134e-12
46	1.38	-0.031630658	2.2230032e-19	0.2110242	2.4747226e-09	0.056611497	-4.960395e-06	-0.15369934	-1.161198e-07	-0.08647998	-6.8525974e-13
47	1.41	-0.06278245	-2.1307105e-20	0.10849335	5.417732e-10	0.09814592	-1.8984381e-06	0.018847702	2.8355989e-09	-0.0725866	-1.5609687e-13
48	1.44	-0.11559399	-6.159806e-21	0.13625392	9.610631e-11	0.18988085	-5.7886257e-07	0.03244581	8.7158885e-09	-0.11678099	-2.7062865e-14
49	1.47	-0.11937494	-8.632147e-22	0.062874585	1.31283075e-11	-0.1267847	-1.4355064e-07	0.031654235	3.5740462e-09	-0.14888604	-3.7927522e-15
50	1.5	-0.12886299	-8.98951e-23	0.028021518	1.0918357e-12	-0.021429723	-2.8148614e-08	0.060362767	1.0044962e-09	-0.1232951	-4.3018384e-16
51	1.53	-0.14423549	-7.5268296e-24	0.024686392	-5.4208845e-14	-0.10203831	-3.8193515e-09	0.1267828	2.2275302e-10	-0.104103774	-3.7346824e-17
52	1.56	-0.061715245	-5.116619e-25	0.0698797	-4.5058514e-14	-0.07546391	-9.349152e-11	0.090573296	4.0169045e-11	-0.08053671	-1.9093682e-18
53	1.5899999999999999	-0.06316753	-2.7081693e-26	-0.042886026	-1.1189001e-14	0.11086001	1.423164e-10	0.027315125	5.7807504e-12	0.020782206	8.3709696e-20
54	1.6199999999999999	-0.09038872	-9.234939e-28	0.09879891	-1.9723687e-15	0.11156079	5.604006e-11	-0.04150946	5.989768e-13	-0.041097324	3.712486e-20
55	1.65	-0.06913371	6.687974e-30	0.07303797	-2.7654533e-16	-0.01849487	1.4112352e-11	0.10023571	2.2325124e-14	-0.035392586	5.8096344e-21
56	1.68	-0.030340554	4.2141164e-30	0.053443618	-3.1537574e-17	0.027342735	2.7629307e-12	0.05982562	-7.910286e-15	-0.004769981	6.5351777e-22
57	1.71	-0.030894767	4.1577353e-31	0.107862644	-2.8493744e-18	0.18291612	4.3906672e-13	0.100202106	-2.5187653e-15	-0.053907257	5.864404e-23
58	1.74	0.013438633	2.8246918e-32	0.10083066	-1.7964559e-19	-0.01261535	5.613301e-14	0.09535661	-4.6996686e-16	0.042356107	4.2795554e-24
59	1.77	-0.032362003	1.5157521e-33	0.083125815	-2.4995738e-21	0.017307954	5.347196e-15	-0.011326612	-6.7060723e-17	-0.034218498	2.4653819e-25
