# Supplementary material for: Confocal interferometric scattering microscopy reveals 3D nanoscopic structure and dynamics in live cells
Source: Nat Commun. 2023 Apr 7;14:1962. doi: 10.1038/s41467-023-37497-7 (PMC10081331; doi:10.1038/s41467-023-37497-7)
Supplement: Supplementary file 15 — Source Data [file 41467_2023_37497_MOESM15_ESM.zip › Source_Data_Files_SI/Figure_15/Fig.15_j/example-voxel_1.txt]

# z	C
0.000000000000000000e+00	-2.004160359501838684e-02
3.088235294117646496e-02	-4.079443961381912231e-02
6.176470588235292991e-02	-3.911666572093963623e-03
9.264705882352940181e-02	3.741781413555145264e-02
1.235294117647058598e-01	-1.243925886228680611e-03
1.544117647058823317e-01	-4.272815585136413574e-02
1.852941176470588036e-01	-1.136639267206192017e-01
2.161764705882352755e-01	-1.067100092768669128e-02
2.470588235294117196e-01	-2.141733095049858093e-02
2.779411764705881915e-01	5.771707743406295776e-03
3.088235294117646634e-01	-2.260200865566730499e-02
3.397058823529411353e-01	6.060299649834632874e-02
3.705882352941176072e-01	-6.128331180661916733e-03
4.014705882352940791e-01	-2.028725855052471161e-02
4.323529411764705510e-01	-4.665839299559593201e-02
4.632352941176469674e-01	3.675661748275160789e-03
4.941176470588234393e-01	-6.018639542162418365e-03
5.250000000000000222e-01	1.851812377572059631e-02
5.558823529411763831e-01	4.216020926833152771e-02
5.867647058823528550e-01	7.284882664680480957e-02
6.176470588235293269e-01	2.013640403747558594e-01
6.485294117647057988e-01	1.586720794439315796e-01
6.794117647058822707e-01	3.432424366474151611e-02
7.102941176470586315e-01	3.557828813791275024e-02
7.411764705882352144e-01	-9.006518870592117310e-02
7.720588235294116863e-01	-1.903082579374313354e-01
8.029411764705881582e-01	-1.517583131790161133e-01
8.338235294117645191e-01	-2.637587189674377441e-01
8.647058823529411020e-01	-2.476638704538345337e-01
8.955882352941175739e-01	-1.524734497070312500e-01
9.264705882352939348e-01	-1.996365636587142944e-01
9.573529411764704067e-01	-8.637282252311706543e-02
9.882352941176468786e-01	-2.181357517838478088e-02
1.019117647058823461e+00	-2.966252155601978302e-02
1.050000000000000044e+00	-5.453569442033767700e-02
