# Supplementary material for: Confocal interferometric scattering microscopy reveals 3D nanoscopic structure and dynamics in live cells
Source: Nat Commun. 2023 Apr 7;14:1962. doi: 10.1038/s41467-023-37497-7 (PMC10081331; doi:10.1038/s41467-023-37497-7)
Supplement: Supplementary file 15 — Source Data [file 41467_2023_37497_MOESM15_ESM.zip › Source_Data_Files_SI/Figure_15/Fig.15_j/example-voxel_2.txt]

# z	C
0.000000000000000000e+00	7.303603738546371460e-02
3.088235294117646496e-02	8.687099069356918335e-02
6.176470588235292991e-02	1.960500143468379974e-02
9.264705882352940181e-02	4.386062547564506531e-02
1.235294117647058598e-01	5.096706748008728027e-02
1.544117647058823317e-01	-4.325537756085395813e-02
1.852941176470588036e-01	-3.738545626401901245e-02
2.161764705882352755e-01	-8.317071944475173950e-02
2.470588235294117196e-01	2.396997623145580292e-02
2.779411764705881915e-01	4.103322699666023254e-02
3.088235294117646634e-01	2.100988626480102539e-01
3.397058823529411353e-01	9.415523707866668701e-02
3.705882352941176072e-01	-4.870857670903205872e-02
4.014705882352940791e-01	-8.649677038192749023e-02
4.323529411764705510e-01	-6.446053087711334229e-02
4.632352941176469674e-01	-1.581047475337982178e-01
4.941176470588234393e-01	-8.344554901123046875e-02
5.250000000000000222e-01	-3.659669309854507446e-02
5.558823529411763831e-01	-3.279021009802818298e-02
5.867647058823528550e-01	2.781131118535995483e-02
6.176470588235293269e-01	3.643717765808105469e-01
6.485294117647057988e-01	2.276523262262344360e-01
6.794117647058822707e-01	1.936894655227661133e-01
7.102941176470586315e-01	2.992873489856719971e-01
7.411764705882352144e-01	2.095054239034652710e-01
7.720588235294116863e-01	1.777354180812835693e-01
8.029411764705881582e-01	1.066012308001518250e-01
8.338235294117645191e-01	-1.092670392245054245e-02
8.647058823529411020e-01	-4.634736478328704834e-02
8.955882352941175739e-01	1.005027592182159424e-01
9.264705882352939348e-01	4.122753068804740906e-02
9.573529411764704067e-01	2.219603396952152252e-02
9.882352941176468786e-01	1.129827648401260376e-01
1.019117647058823461e+00	-5.801074206829071045e-02
1.050000000000000044e+00	1.106685772538185120e-01
