# Supplementary material for: Confocal interferometric scattering microscopy reveals 3D nanoscopic structure and dynamics in live cells
Source: Nat Commun. 2023 Apr 7;14:1962. doi: 10.1038/s41467-023-37497-7 (PMC10081331; doi:10.1038/s41467-023-37497-7)
Supplement: Supplementary file 15 — Source Data [file 41467_2023_37497_MOESM15_ESM.zip › Source_Data_Files_SI/Figure_15/Fig.15_j/example-voxel_3.txt]

# z	C
0.000000000000000000e+00	-2.399697154760360718e-02
3.088235294117646496e-02	-7.531196624040603638e-02
6.176470588235292991e-02	-1.443144381046295166e-01
9.264705882352940181e-02	-4.441952705383300781e-02
1.235294117647058598e-01	-1.528629362583160400e-01
1.544117647058823317e-01	-3.105720691382884979e-02
1.852941176470588036e-01	-3.383356306585483253e-05
2.161764705882352755e-01	1.289239339530467987e-02
2.470588235294117196e-01	2.780315466225147247e-02
2.779411764705881915e-01	-3.477151272818446159e-03
3.088235294117646634e-01	8.108339458703994751e-02
3.397058823529411353e-01	-9.399285539984703064e-03
3.705882352941176072e-01	-3.551603481173515320e-02
4.014705882352940791e-01	-7.361767441034317017e-02
4.323529411764705510e-01	-5.915958434343338013e-02
4.632352941176469674e-01	-7.610078901052474976e-02
4.941176470588234393e-01	-9.527406841516494751e-02
5.250000000000000222e-01	3.009694814682006836e-02
5.558823529411763831e-01	3.195750340819358826e-02
5.867647058823528550e-01	-2.004768466576933861e-03
6.176470588235293269e-01	9.434249997138977051e-02
6.485294117647057988e-01	1.146138235926628113e-01
6.794117647058822707e-01	6.877098232507705688e-02
7.102941176470586315e-01	-3.681296482682228088e-02
7.411764705882352144e-01	3.842113912105560303e-02
7.720588235294116863e-01	1.673999428749084473e-02
8.029411764705881582e-01	9.982787072658538818e-02
8.338235294117645191e-01	-4.684600280597805977e-04
8.647058823529411020e-01	-3.330447152256965637e-02
8.955882352941175739e-01	1.152930417447350919e-04
9.264705882352939348e-01	-1.203499808907508850e-01
9.573529411764704067e-01	-1.723796427249908447e-01
9.882352941176468786e-01	-2.289095893502235413e-02
1.019117647058823461e+00	-1.058824658393859863e-01
1.050000000000000044e+00	2.747714705765247345e-02
