# Supplementary material for: Confocal interferometric scattering microscopy reveals 3D nanoscopic structure and dynamics in live cells
Source: Nat Commun. 2023 Apr 7;14:1962. doi: 10.1038/s41467-023-37497-7 (PMC10081331; doi:10.1038/s41467-023-37497-7)
Supplement: Supplementary file 15 — Source Data [file 41467_2023_37497_MOESM15_ESM.zip › Source_Data_Files_SI/Figure_15/Fig.15_j/example-voxel_fit_1.txt]

# z	C
0.000000000000000000e+00	-2.609701390760568412e-18
3.088235294117646496e-02	-1.323663350781870005e-16
6.176470588235292991e-02	-3.018859136910737143e-15
9.264705882352940181e-02	-4.514212363397059737e-14
1.235294117647058598e-01	-4.463403137585243263e-13
1.544117647058823317e-01	-2.150103207201283887e-12
1.852941176470588036e-01	1.522967265596396776e-11
2.161764705882352755e-01	4.504028002539424618e-10
2.470588235294117196e-01	5.277627869134626314e-09
2.779411764705881915e-01	4.004974643117097444e-08
3.088235294117646634e-01	2.024978757350319125e-07
3.397058823529411353e-01	5.357659155051094012e-07
3.705882352941176072e-01	-1.196374758075890777e-06
4.014705882352940791e-01	-2.196457531475041081e-05
4.323529411764705510e-01	-1.326727025495699449e-04
4.632352941176469674e-01	-5.110598723064809683e-04
4.941176470588234393e-01	-1.318881640161333061e-03
5.250000000000000222e-01	-1.881789792102085560e-03
5.558823529411763831e-01	1.192652088730717427e-03
5.867647058823528550e-01	1.533750270051996954e-02
6.176470588235293269e-01	4.795283782705308390e-02
6.485294117647057988e-01	9.380351520009372335e-02
6.794117647058822707e-01	1.233652085442902141e-01
7.102941176470586315e-01	9.366714698576202036e-02
7.411764705882352144e-01	-1.235480062485902648e-02
7.720588235294116863e-01	-1.531793257289840726e-01
8.029411764705881582e-01	-2.491538659739225281e-01
8.338235294117645191e-01	-2.476596854873077402e-01
8.647058823529411020e-01	-1.657760835887327200e-01
8.955882352941175739e-01	-6.631313556909733398e-02
9.264705882352939348e-01	-4.668374708789010323e-04
9.573529411764704067e-01	2.184798952704163078e-02
9.882352941176468786e-01	1.860620248513229075e-02
1.019117647058823461e+00	9.405604642312524050e-03
1.050000000000000044e+00	3.201179921624182963e-03
