# Supplementary material for: Confocal interferometric scattering microscopy reveals 3D nanoscopic structure and dynamics in live cells
Source: Nat Commun. 2023 Apr 7;14:1962. doi: 10.1038/s41467-023-37497-7 (PMC10081331; doi:10.1038/s41467-023-37497-7)
Supplement: Supplementary file 15 — Source Data [file 41467_2023_37497_MOESM15_ESM.zip › Source_Data_Files_SI/Figure_15/Fig.15_j/example-voxel_fit_2.txt]

# z	C
0.000000000000000000e+00	1.128148483316270034e-12
3.088235294117646496e-02	-1.384906004779883643e-11
6.176470588235292991e-02	-3.418051788190905037e-10
9.264705882352940181e-02	-3.903064237586654478e-09
1.235294117647058598e-01	-2.930851326882821805e-08
1.544117647058823317e-01	-1.451497666932977620e-07
1.852941176470588036e-01	-3.419456923502220291e-07
2.161764705882352755e-01	1.378099000482058267e-06
2.470588235294117196e-01	1.958730632213915684e-05
2.779411764705881915e-01	1.148199131574546806e-04
3.088235294117646634e-01	4.375328425569687723e-04
3.397058823529411353e-01	1.108744372622043296e-03
3.705882352941176072e-01	1.443815395737315516e-03
4.014705882352940791e-01	-1.862878183027125460e-03
4.323529411764705510e-01	-1.609024186108468438e-02
4.632352941176469674e-01	-4.857240564300763230e-02
4.941176470588234393e-01	-9.394516134988784017e-02
5.250000000000000222e-01	-1.215691352446733181e-01
5.558823529411763831e-01	-8.575983619400136260e-02
5.867647058823528550e-01	3.268906062600444168e-02
6.176470588235293269e-01	1.893123434173878683e-01
6.485294117647057988e-01	2.954398659791540038e-01
6.794117647058822707e-01	2.901405003046479969e-01
7.102941176470586315e-01	1.914133349948717033e-01
7.411764705882352144e-01	7.209661842773003315e-02
7.720588235294116863e-01	-6.517593192561597221e-03
8.029411764705881582e-01	-3.186847930494518533e-02
8.338235294117645191e-01	-2.583390023473544628e-02
8.647058823529411020e-01	-1.288926354284150935e-02
8.955882352941175739e-01	-4.329387878377214359e-03
9.264705882352939348e-01	-8.613035453864359946e-04
9.573529411764704067e-01	5.138163700509638788e-06
9.882352941176468786e-01	7.664960611266905162e-05
1.019117647058823461e+00	3.246928775882968062e-05
1.050000000000000044e+00	8.236486542897759560e-06
