# Supplementary material for: Confocal interferometric scattering microscopy reveals 3D nanoscopic structure and dynamics in live cells
Source: Nat Commun. 2023 Apr 7;14:1962. doi: 10.1038/s41467-023-37497-7 (PMC10081331; doi:10.1038/s41467-023-37497-7)
Supplement: Supplementary file 15 — Source Data [file 41467_2023_37497_MOESM15_ESM.zip › Source_Data_Files_SI/Figure_15/Fig.15_j/example-voxel_fit_3.txt]

# z	C
0.000000000000000000e+00	-1.150029225740023455e-09
3.088235294117646496e-02	-1.582817036935192854e-08
6.176470588235292991e-02	-1.237534464883764728e-07
9.264705882352940181e-02	-6.497420836241742169e-07
1.235294117647058598e-01	-2.151807947919026950e-06
1.544117647058823317e-01	-1.996816006854194955e-06
1.852941176470588036e-01	2.512203848974435175e-05
2.161764705882352755e-01	1.848924973333906474e-04
2.470588235294117196e-01	7.371217111120982211e-04
2.779411764705881915e-01	1.964959112714588160e-03
3.088235294117646634e-01	3.362467507647646636e-03
3.397058823529411353e-01	2.059197521201202013e-03
3.705882352941176072e-01	-7.762443517862670228e-03
4.014705882352940791e-01	-3.101308415607303276e-02
4.323529411764705510e-01	-6.315225968813273361e-02
4.632352941176469674e-01	-8.544372955526897961e-02
4.941176470588234393e-01	-7.526439328790253402e-02
5.250000000000000222e-01	-2.778382964877379804e-02
5.558823529411763831e-01	3.370960116961502218e-02
5.867647058823528550e-01	7.466606236103197347e-02
6.176470588235293269e-01	7.781837025048930767e-02
6.485294117647057988e-01	5.342856479942506565e-02
6.794117647058822707e-01	2.415189308682616151e-02
7.102941176470586315e-01	5.109628106562555394e-03
7.411764705882352144e-01	-2.036056114405767042e-03
7.720588235294116863e-01	-2.578864284872257884e-03
8.029411764705881582e-01	-1.379070164040018800e-03
8.338235294117645191e-01	-4.804803904201167351e-04
8.647058823529411020e-01	-1.111796308590114879e-04
8.955882352941175739e-01	-1.305939612650045543e-05
9.264705882352939348e-01	1.678743538742390370e-06
9.573529411764704067e-01	1.276973540442123203e-06
9.882352941176468786e-01	3.514470726339972327e-07
1.019117647058823461e+00	6.214693654754790515e-08
1.050000000000000044e+00	7.345816801188230460e-09
