# Supplementary material for: Confocal interferometric scattering microscopy reveals 3D nanoscopic structure and dynamics in live cells
Source: Nat Commun. 2023 Apr 7;14:1962. doi: 10.1038/s41467-023-37497-7 (PMC10081331; doi:10.1038/s41467-023-37497-7)
Supplement: Supplementary file 15 — Source Data [file 41467_2023_37497_MOESM15_ESM.zip › Source_Data_Files_SI/Figure_18/Fig.18_d/004_all.csv]

	Pos [um]	Line
0	5.904360275174656	0.29799622
1	5.911352427673637	0.30082765
2	5.9184931213875105	0.30331057
3	5.925633815101384	0.30489329
4	5.9327745088152595	0.30211994
5	5.939915202529133	0.30113256
6	5.946968568841011	0.3073762
7	5.953913928235283	0.30601135
8	5.960859287629554	0.31380862
9	5.968191918899271	0.31293744
10	5.975137278318912	0.3138667
11	5.9820728835503845	0.31793234
12	5.988997197921608	0.3194279
13	5.995921512292834	0.31865832
14	6.002845826676702	0.32450995
15	6.00977014106057	0.3236823
16	6.016611193019101	0.31906492
17	6.023331851228099	0.32710904
18	6.03005250944937	0.33526936
19	6.036388129947908	0.32889503
20	6.043108788169177	0.33256862
21	6.049882275352281	0.33341077
22	6.056970507731962	0.33600986
23	6.064058740111643	0.33288804
24	6.071146972504267	0.33585015
25	6.078235204896891	0.34459126
26	6.085323437276574	0.34575287
27	6.092424556006919	0.34009
28	6.099529251827861	0.35466823
29	6.107030104105077	0.34955713
30	6.114134799938992	0.35707855
31	6.1212394957599345	0.3600116
32	6.128114495667071	0.35895166
33	6.134854977402729	0.36631334
34	6.141595459138389	0.3623784
35	6.148335940861739	0.3644693
36	6.155076422585091	0.36381587
37	6.161834432568624	0.36587775
38	6.1686149190576485	0.358124
39	6.175006940150978	0.35702047
40	6.181787426615236	0.35810947
41	6.188567913091874	0.35703498
42	6.195456642257205	0.349441
43	6.202731407081214	0.33651808
44	6.21000617189194	0.34006098
45	6.217280936715949	0.32433572
46	6.224555701526675	0.32311603
47	6.231830466337402	0.3200813
48	6.238652344305785	0.31151447
49	6.245775471824939	0.3139393
50	6.252522392391692	0.3017424
51	6.259269312946128	0.29713956
52	6.266016233512883	0.29851893
53	6.272899974959961	0.29969507
54	6.279803366499345	0.29063454
55	6.286706758026123	0.28989398
56	6.293610149565512	0.28877595
57	6.300513541092291	0.2937999
58	6.307610326689621	0.29064906
59	6.314344844815953	0.29917234
60	6.3214886430500625	0.30744883
61	6.328632441297214	0.3001452
62	6.335776239544365	0.29976767
63	6.342620531807078	0.3012197
64	6.349341190016076	0.30525628
65	6.356061848237352	0.3132859
66	6.362782506458621	0.31865832
67	6.369503164667621	0.32330477
68	6.376325649817038	0.32963553
69	6.383636062597357	0.33071005
70	6.390560376993867	0.32825613
71	6.397484691365098	0.33921883
72	6.404409005736324	0.34451866
73	6.411520510151909	0.34372005
74	6.418818381207827	0.35606217
75	6.426116252263747	0.35038477
76	6.433414123306341	0.35763034
77	6.440711994348935	0.3617105
78	6.447848813771389	0.35426167
79	6.454376422631168	0.35688978
80	6.461300737015036	0.35726732
81	6.468225051386262	0.3578336
82	6.475149365770135	0.35478437
83	6.482066461919511	0.3510527
84	6.48896816186815	0.34915057
85	6.495869861829388	0.34518656
86	6.502771561790628	0.34430087
87	6.509673261739265	0.33773777
88	6.516574961687904	0.33181357
89	6.524106974253333	0.33434004
90	6.531250772500484	0.31881806
91	6.538394570734593	0.32581675
92	6.545538368968701	0.3099463
93	6.552682167215852	0.30878466
94	6.559408221127531	0.30132133
95	6.56612339321947	0.30275884
96	6.57283856531141	0.29856253
97	6.579553737403349	0.29292873
98	6.58626890951981	0.29404676
99	6.592709235391706	0.29001015
100	6.599621912406676	0.2868448
101	6.6065345894216465	0.28951648
102	6.613447266449238	0.28942937
103	6.6203599434768305	0.28744012
104	6.627352085008577	0.29041672
105	6.634492778722453	0.28971976
106	6.641633472449363	0.2914767
107	6.648774166163238	0.29586178
108	6.6559148598901485	0.2967475
109	6.663363559223158	0.30503848
110	6.670324933239509	0.299274
111	6.67728630724315	0.3062291
112	6.6842476812595	0.31257442
113	6.69120905526314	0.30911863
114	6.698161735597144	0.32343546
115	6.705076801487551	0.31987804
116	6.711991867377958	0.32501814
117	6.718906933280992	0.3289821
118	6.7258219991840305	0.32798025
119	6.731412998286822	0.33686656
120	6.733984886481848	0.3373167
121	6.736556774676875	0.3469145
122	6.739128662881291	0.33966893
123	6.741700551076318	0.3442718
124	6.743328805756911	0.34655148
125	6.7399655673480305	0.34161463
126	6.736602328926868	0.3409322
127	6.733239090517988	0.33811527
128	6.7298758521091075	0.33412227
129	6.726242808404062	0.32580224
130	6.7224024349776235	0.33714244
131	6.718562061537159	0.33020183
132	6.714721688110722	0.31483954
133	6.710881314684284	0.32404533
134	6.707040941257845	0.3175403
135	6.7030045203538124	0.31250182
136	6.698958604216032	0.3091477
137	6.694912688078252	0.30421084
138	6.690866771940471	0.2995789
139	6.687052653074377	0.30406564
140	6.682952915534609	0.2947147
141	6.678789723709813	0.29635546
142	6.674626531877414	0.29724118
143	6.67046334005262	0.29642805
144	6.666300148227825	0.29398867
145	6.662069403805943	0.28929868
146	6.657519143355448	0.28871787
147	6.652968882913261	0.2877015
148	6.648418622471074	0.2857703
149	6.643614640392195	0.28381008
150	6.639099125113613	0.2829824
151	6.634746698929468	0.2828227
152	6.630394272753269	0.2825904
153	6.62604184657707	0.2856977
154	6.621689420392925	0.28643823
155	6.617335393907717	0.28804994
156	6.6129697394313185	0.29179615
157	6.608604084954918	0.28834033
158	6.604238430478518	0.28825325
159	6.600122891607593	0.29831567
160	6.595749008207419	0.29708144
161	6.591045380355673	0.30316538
162	6.586341752495339	0.30834907
163	6.581638124643592	0.30408016
164	6.576934496783257	0.30955425
165	6.572230868931512	0.3166836
166	6.567555835780673	0.31521708
167	6.562892521827936	0.31544942
168	6.558229207866687	0.31936982
169	6.553305868444025	0.3226804
170	6.54864255449129	0.33233628
171	6.544078997142061	0.3311021
172	6.539662564596655	0.32890955
173	6.535246132059313	0.33569044
174	6.530829699521969	0.33892843
175	6.526413266976564	0.3470742
176	6.521911780334205	0.33792654
177	6.517061937118197	0.35193843
178	6.512212093911047	0.34518656
179	6.507640106295862	0.35124147
180	6.502790263088712	0.3553652
181	6.497940419881561	0.3507478
182	6.493213963813761	0.35423264
183	6.4885227253087185	0.34884563
184	6.483831486803674	0.3555975
185	6.4791402482986316	0.35771742
186	6.474449009785022	0.35228693
187	6.469812581339917	0.35558298
188	6.46520413322819	0.35289675
189	6.46033871895506	0.35524902
190	6.455730270843335	0.35116887
191	6.451121822714781	0.35095108
192	6.446415449685882	0.34170178
193	6.441614979536598	0.34674022
194	6.436814509387314	0.34229708
195	6.432014039229263	0.33650357
196	6.427213569071211	0.34444606
197	6.422369146453888	0.33387542
198	6.417423207617298	0.34059823
199	6.412760629851282	0.3304777
200	6.407814691014692	0.3323944
201	6.402868752169073	0.3299695
202	6.397966714041007	0.31887615
203	6.393251588522282	0.3226514
204	6.388536463003557	0.31730798
205	6.383821337476218	0.3184986
206	6.379106211948883	0.3004211
207	6.374391086430157	0.30406564
208	6.369575491638124	0.30649048
209	6.364440548422741	0.3000726
210	6.359576806509845	0.30392045
211	6.354713064588069	0.2973283
212	6.3498493226751735	0.3034703
213	6.344990945948136	0.2970234
214	6.340141099428435	0.2927109
215	6.335291252908735	0.2951503
216	6.330441406397889	0.29230434
217	6.325591559887044	0.29128793
218	6.320744629373405	0.29228982
219	6.316282079833859	0.29332078
220	6.311548325644067	0.29034415
221	6.306814571454276	0.29136056
222	6.302080817255837	0.2930158
223	6.297347063066048	0.29634094
224	6.292509074853604	0.29117176
225	6.287659228342759	0.28905183
226	6.282809381823058	0.28868884
227	6.277959535312214	0.28745463
228	6.2731096887925135	0.28983593
229	6.267961781932656	0.29545522
230	6.26306530543244	0.29731378
231	6.258168828923284	0.2940758
232	6.2532723524230684	0.30119064
233	6.248375875913914	0.29571658
234	6.2434869311789845	0.3107739
235	6.238686461020936	0.31279224
236	6.2338859908716495	0.3124873
237	6.229085520713601	0.31633514
238	6.224285050564316	0.32127196
239	6.2197596073423105	0.3280819
240	6.214755527717551	0.32814
241	6.209704718808006	0.3350806
242	6.204653909880016	0.34594163
243	6.19960310097047	0.34083053
244	6.194552292060924	0.34890375
245	6.1896185575043825	0.35389864
246	6.184818090712569	0.34903443
247	6.180017623920757	0.3608683
248	6.17521715713771	0.35391316
249	6.170149017269861	0.35193843
250	6.165302640912459	0.35304198
251	6.1603567020578085	0.3519239
252	6.15541076322122	0.35687527
253	6.150464824384632	0.35330334
254	6.145518885548042	0.351619
255	6.140572946702423	0.351619
256	6.135627007856804	0.350167
257	6.130681069020214	0.34745172
258	6.125735130183624	0.34626108
259	6.121072552417604	0.34184697
260	6.116148288121312	0.34594163
261	6.111347821329498	0.33267027
262	6.106547354537686	0.33982864
263	6.101746887754639	0.3313925
264	6.09694642097159	0.32969365
265	6.092145954179778	0.32890955
266	6.086984040444146	0.3222158
267	6.081799532682919	0.31990707
268	6.076615024921691	0.31992158
269	6.071141430026162	0.32114127
270	6.0659569222554675	0.30538696
271	6.06102553216792	0.30936545
272	6.056161790255024	0.30717295
273	6.051298048342129	0.30422536
274	6.046434306420353	0.3054305
275	6.0415705644985715	0.29872224
276	6.036649732820636	0.29937565
277	6.0316572438653795	0.28710616
278	6.026664754910123	0.29606506
279	6.021958293950125	0.2915638
280	6.016965804994869	0.28608972
281	6.011981617071981	0.2953826
282	6.007035681799704	0.29266736
283	6.002089746536458	0.2870626
284	5.9971438112641815	0.2932046
285	5.992197876000936	0.29217368
286	5.987232828078272	0.28579932
287	5.982132328768196	0.2893277
288	5.977031829458119	0.28836942
289	5.971646927299168	0.28825325
290	5.966546427989091	0.2906055
291	5.961484708347769	0.29772034
292	5.956523737351861	0.29281256
293	5.95156276634689	0.2993466
294	5.946601795350982	0.30033395
295	5.941640824346014	0.2970379
296	5.936679853350106	0.30760854
297	5.931718882354198	0.30457383
298	5.926757911349232	0.3088137
299	5.922081162641331	0.31421518
300	5.917120191645423	0.31260344
301	5.912122032847647	0.32114127
302	5.906899121201506	0.32779148
303	5.901676209574442	0.32000872
304	5.896453297947377	0.3296791
305	5.891230386320314	0.33150864
306	5.886007474683713	0.32572964
307	5.880930243168167	0.340424
308	5.875893867529972	0.34043851
309	5.8705766645755615	0.34297955
310	5.865540288937365	0.35253376
311	5.860503913280776	0.3518368
312	5.85548841619227	0.35434878
313	5.850495927237014	0.35288224
314	5.8455034382817574	0.35296938
315	5.840510949317385	0.36838973
316	5.835518460353014	0.35742703
317	5.83051421352049	0.36104256
318	5.825477837882295	0.36416438
319	5.8207300045896035	0.36162335
320	5.815693628951407	0.35582983
321	5.810657253304018	0.35325977
322	5.805620877656627	0.35658488
323	5.800621789230488	0.3560912
324	5.795629300275231	0.34716132
325	5.790636811319975	0.3551619
326	5.785644322346488	0.3464353
327	5.780651833391231	0.3488021
328	5.7755114588159335	0.34104836
329	5.7699973186625515	0.34387976
330	5.764774407025953	0.35228693
331	5.759551495389352	0.33635837
332	5.754328583762288	0.3408596
333	5.749163596216786	0.3323508
334	5.74411278730724	0.32458255
335	5.739061978379252	0.3282271
336	5.734011169469706	0.3247713
337	5.728960360560159	0.30795702
338	5.723909551650613	0.30662116
339	5.719161586840575	0.30978656
340	5.71412521120238	0.30804414
341	5.709088835564185	0.30442864
342	5.704052459916794	0.30287498
343	5.6990160842785995	0.29488894
344	5.69397970666676	0.2987803
345	5.688943327597804	0.2910992
346	5.683906948519655	0.29028603
347	5.678870569450699	0.28854364
348	5.673834190381744	0.28558153
349	5.668435375940244	0.28648177
350	5.663093765855938	0.29082328
351	5.657752155761879	0.28688833
352	5.652410545677573	0.28744012
353	5.647068935583515	0.28205314
354	5.641811488140303	0.2931901
355	5.636865549294684	0.29073617
356	5.6319196104580955	0.29201394
357	5.6269736716215055	0.2946566
358	5.622027732775881	0.29621026
359	5.617335738037252	0.30595323
360	5.6120978621310575	0.30604038
361	5.606859986224861	0.3071439
362	5.601622110309102	0.3177581
363	5.596384234393343	0.31632063
364	5.591146358487147	0.32565704
365	5.586093770929055	0.31677073
366	5.581101281964679	0.32615072
367	5.576108793000306	0.32708
368	5.5711163040450495	0.33557427
369	5.565845434886396	0.3344853
370	5.56073715637407	0.3399884
371	5.555552652238911	0.34148395
372	5.550368148103755	0.3453318
373	5.545183643978063	0.34804705
374	5.539999139852367	0.35050094
375	5.534814634280461	0.35067517
376	5.529630126509766	0.35386962
377	5.524445618748538	0.3528532
378	5.519261110987311	0.35485697
379	5.5143736323075485	0.3561783
380	5.5091821823552385	0.3542181
381	5.50394430643948	0.3509801
382	5.498706430523717	0.349441
383	5.493468554617523	0.34254393
384	5.488230678711326	0.34819224
385	5.482992802805131	0.33987224
386	5.477840930529125	0.33720052
387	5.4727126968235185	0.33814433
388	5.46758446311791	0.3318281
389	5.462170280108293	0.335371
390	5.457042046393318	0.32453898
391	5.4518586928286945	0.32510528
392	5.446658892642108	0.3217366
393	5.441459092455523	0.32053146
394	5.436259292268937	0.3213736
395	5.431059492063365	0.30937997
396	5.425777768388403	0.3096123
397	5.420436154444887	0.3103093
398	5.415094540501369	0.29891098
399	5.4100589565140735	0.30363002
400	5.404717342560798	0.2958182
401	5.3995383316884284	0.302178
402	5.394545846224944	0.29837373
403	5.389553360770575	0.3002759
404	5.38456087530709	0.29442427
405	5.379568389852721	0.29442427
406	5.374526379335205	0.29586178
407	5.369341871573977	0.29377088
408	5.364157363812748	0.29997095
409	5.3586837689077536	0.2997822
410	5.353499261146525	0.30149558
411	5.3483190647749135	0.3049078
412	5.34317528838486	0.30662116
413	5.338031511985418	0.3051982
414	5.3328877355953646	0.30116162
415	5.32774395919592	0.30936545
416	5.322589222835139	0.30515465
417	5.317231374159557	0.31366342
418	5.311873525474195	0.3160302
419	5.306822636869657	0.3139974
420	5.301464788194077	0.31585595
421	5.296106939518496	0.31771454
422	5.2907645917020885	0.32053146
423	5.28542298160803	0.32552636
424	5.280081371523724	0.32532308
425	5.274739761439418	0.3249891
426	5.269398151345357	0.32436475
427	5.2643312229510935	0.32667345
428	5.259294843872943	0.33204588
429	5.25397763729647	0.33224916
430	5.248941258227515	0.33914623
431	5.2439048791493645	0.3344853
432	5.238709042585378	0.33476114
433	5.233404523302899	0.33518222
434	5.22810000402042	0.3358066
435	5.2227954847282545	0.34001744
436	5.2174909654360855	0.33772323
437	5.2122178763453855	0.33641642
438	5.2069586978821905	0.3412371
439	5.202000826509299	0.33850732
440	5.196741648046106	0.3374619
441	5.19148246957331	0.33535647
442	5.186237339884012	0.3354436
443	5.181093563493959	0.33325106
444	5.175949787103906	0.33063743
445	5.170806010713853	0.33413678
446	5.165662234305011	0.32962102
447	5.160504096739968	0.33050674
448	5.155146248064386	0.32472774
449	5.149489646799176	0.32529402
450	5.144131798113812	0.32127196
451	5.13877394942845	0.31636417
452	5.133427369263166	0.32060403
453	5.1282044576361026	0.3118484
454	5.122981546009037	0.30897343
455	5.117758634362898	0.31078842
456	5.112535722735832	0.30345577
457	5.107312811108769	0.309017
458	5.102004138067254	0.3078118
459	5.096968557718065	0.30393496
460	5.091626947624007	0.30731815
461	5.0862853375397	0.3027443
462	5.080943727445642	0.30299115
463	5.075698038949823	0.3013068
464	5.0705135311885945	0.30142298
465	5.065329023417896	0.30429798
466	5.060144515647202	0.30066794
467	5.054960007885975	0.30018875
468	5.049698165632511	0.30076957
469	5.044021844990298	0.30680993
470	5.038645318423099	0.30425438
471	5.033268791846079	0.30031943
472	5.02789226527888	0.30315086
473	5.022563875067267	0.3082184
474	5.017379370941577	0.31158704
475	5.012194866806419	0.30538696
476	5.007010362680728	0.30997533
477	5.001825858555036	0.31306812
478	4.996632445866422	0.3116887
479	4.991548999224011	0.31482503
480	4.986156613845327	0.3144475
481	4.9807642284666445	0.32551184
482	4.975371843078119	0.32731235
483	4.969979457689592	0.31486857
484	4.964573543736225	0.3171918
485	4.959164099551052	0.32782054
486	4.9537546553560015	0.32716715
487	4.948345211170827	0.33156672
488	4.942935766975778	0.33088428
489	4.937334423634513	0.33177
490	4.932149919508821	0.33773777
491	4.926965415373664	0.33174098
492	4.921780911238506	0.33332366
493	4.916596407112816	0.334645
494	4.911358137915644	0.337186
495	4.905981611338629	0.33410776
496	4.900605084771429	0.3334979
497	4.895228558194414	0.33648905
498	4.889852031627213	0.33245245
499	4.8847830454443235	0.33425295
500	4.879373601259149	0.32681865
501	4.873964157073975	0.32584578
502	4.868554712869048	0.33166838
503	4.863145268683875	0.3275011
504	4.857735824498701	0.3269203
505	4.852443286275608	0.32702193
506	4.847212628970348	0.3212865
507	4.841981971684187	0.31693044
508	4.836751314398026	0.32719618
509	4.831228996689119	0.31922463
510	4.825918436720115	0.3184986
511	4.8205419101431	0.31820822
512	4.815165383575901	0.31033832
513	4.809788857008701	0.31089008
514	4.804412330441502	0.31212428
515	4.799024614901751	0.31019312
516	4.7936151744014674	0.30654857
517	4.788205733901184	0.31298098
518	4.7827962934009	0.3063598
519	4.777696768753196	0.30633077
520	4.772287328243034	0.30425438
521	4.76687788434655	0.30653405
522	4.761468440151499	0.29917234
523	4.756058995966327	0.3023668
524	4.7506495517811524	0.309743
525	4.745240107586102	0.30634528
526	4.739990577666547	0.30515465
527	4.73486635767869	0.30747786
528	4.729742137690832	0.31576884
529	4.724332192193722	0.31177583
530	4.719207972205864	0.31152898
531	4.7139463425653	0.3186438
532	4.70842650202044	0.31646582
533	4.70290666147558	0.32334834
534	4.697386820920642	0.32349354
535	4.6918669803657	0.33282998
536	4.686354559188213	0.3409467
537	4.680914026140408	0.33969796
538	4.675473493082669	0.34103385
539	4.670344657231262	0.34406853
540	4.664904124183457	0.34948453
541	4.659463591135652	0.3531291
542	4.65400605103465	0.35115436
543	4.648532943342295	0.34932482
544	4.643059835659938	0.348352
545	4.63758672797758	0.35524902
546	4.632113620285229	0.34581095
547	4.626613565654895	0.34878758
548	4.621074114147802	0.3571947
549	4.615225783923546	0.34610134
550	4.609686332426565	0.34466386
551	4.604146880919466	0.34678382
552	4.598660380154912	0.34020618
553	4.593250939654628	0.33451432
554	4.587841499154345	0.32416147
555	4.5824320586441845	0.32038626
556	4.577022618143901	0.31369245
557	4.5716235877236135	0.31071585
558	4.566439079962385	0.30733266
559	4.5615516012826225	0.2994918
560	4.556367093521394	0.3042689
561	4.551182585760167	0.30676636
562	4.545998077980003	0.30572093
563	4.540560447832596	0.30113256
564	4.535051908577715	0.29159284
565	4.529543369322831	0.30489329
566	4.524034830057892	0.28969073
567	4.518526290792953	0.28793377
568	4.512950516048696	0.29323363
569	4.5070541286160255	0.29362568
570	4.501469158045249	0.29114273
571	4.495884187454078	0.29214463
572	4.490299216883302	0.29194134
573	4.485011767925864	0.29063454
574	4.479827263800172	0.29259476
575	4.474642759655549	0.29291418
576	4.469458255529857	0.29438072
577	4.464273751404165	0.29075068
578	4.458899311107603	0.2900973
579	4.4536772240096605	0.29150575
580	4.448137772502567	0.29317555
581	4.442598321005588	0.2918542
582	4.437058869498494	0.2970524
583	4.431495498379122	0.29959345
584	4.425899521635839	0.29933208
585	4.420303544882338	0.30680993
586	4.414707568128839	0.30802962
587	4.409111591385554	0.31874546
588	4.403527212097132	0.32053146
589	4.3978161422473265	0.32198346
590	4.392406701747043	0.3220851
591	4.386997261236883	0.32254973
592	4.381587820736599	0.33365762
593	4.376178380236316	0.33618414
594	4.370657786166434	0.342239
595	4.365101498640871	0.34912154
596	4.359545211125455	0.34827936
597	4.353988923610037	0.35549584
598	4.34843263609462	0.3492958
599	4.3432916391666945	0.36002615
600	4.33788219498152	0.3582692
601	4.332472750796346	0.35684624
602	4.327063306601295	0.35728183
603	4.321653862416121	0.361391
604	4.316225362953147	0.35702047
605	4.310752255270789	0.36211702
606	4.30527914757844	0.35735446
607	4.299806039896082	0.35989547
608	4.294332932203726	0.35733992
609	4.288513690997564	0.35810947
610	4.282869333697314	0.3554668
611	4.277224976386759	0.3523595
612	4.271580619076205	0.348018
613	4.265936261775956	0.3433716
614	4.260291904475708	0.34563673
615	4.254821898848701	0.35224333
616	4.249366212209773	0.33569044
617	4.243910525560882	0.3347757
618	4.238454838921954	0.32902572
619	4.233311717653888	0.3165384
620	4.227804410603679	0.31517354
621	4.222208437672351	0.31206623
622	4.216612464720588	0.30955425
623	4.21101649178926	0.30047914
624	4.205420518857932	0.30191666
625	4.1998249396947225	0.3013068
626	4.1942854881876235	0.30331057
627	4.18874603668053	0.29699436
628	4.183206585183549	0.30201828
629	4.177358254959294	0.3049078
630	4.171820118989413	0.30711484
631	4.166443592402577	0.30422536
632	4.161067065835376	0.30467546
633	4.1556905392681776	0.3081458
634	4.150314012700979	0.30574998
635	4.144937486123962	0.31231305
636	4.139385347329456	0.3152316
637	4.133789374398128	0.31771454
638	4.1281934014668	0.31881806
639	4.122918031141592	0.3212865
640	4.117322058210264	0.32889503
641	4.1117476742798695	0.32986787
642	4.106208222772774	0.32257876
643	4.100668771275795	0.33053577
644	4.095129319778814	0.33307683
645	4.08958986827172	0.33368665
646	4.084026667716064	0.33166838
647	4.078414657816569	0.3312037
648	4.072802647917073	0.32928708
649	4.066877713437781	0.32725424
650	4.061265703538285	0.32940322
651	4.055661267869344	0.32755917
652	4.050251827369061	0.32904023
653	4.044842386868777	0.33078262
654	4.039432946358617	0.32555538
655	4.034023505848457	0.3248149
656	4.028614065348173	0.3260491
657	4.022982870451448	0.33513868
658	4.017245581401004	0.32404533
659	4.011836991181945	0.3276753
660	4.006099702131501	0.3283868
661	4.000362413081057	0.33204588
662	3.994736793240654	0.31958765
663	3.989197341743675	0.3205024
664	3.9836578902365813	0.31958765
665	3.9781184387396005	0.32215768
666	3.972578987232507	0.31257442
667	3.967122596295771	0.3174677
668	3.96174607348894	0.30753592
669	3.9560697568369507	0.31335852
670	3.950693234039936	0.3095978
671	3.945316711233107	0.30855235
672	3.9398714962185393	0.30580804
673	3.9343029508352005	0.30387685
674	3.9287344054620297	0.30890083
675	3.9231658600786927	0.31232756
676	3.917597314705522	0.30686802
677	3.911994211109275	0.31341657
678	3.906195134213129	0.31446204
679	3.9007282960873964	0.3167417
680	3.894929219191252	0.32334834
681	3.889130142295106	0.3236823
682	3.883331065377786	0.3285901
683	3.8776836914246546	0.3354436
684	3.8720877146813715	0.33714244
685	3.8664917379380883	0.33605346
686	3.8608957611845893	0.34586903
687	3.8552997844310832	0.35395676
688	3.849725624711845	0.3535647
689	3.843877298712891	0.35982284
690	3.838337851218056	0.36574706
691	3.8327984037029905	0.36499202
692	3.827258956208156	0.3639756
693	3.821708246486936	0.37023377
694	3.816139701113765	0.36870915
695	3.810571155730428	0.37184548
696	3.8050026103470858	0.36603746
697	3.799434064973915	0.35927108
698	3.7938625758263536	0.35838535
699	3.788597577518142	0.36104256
700	3.7830126069473655	0.34668216
701	3.777427636366391	0.3428924
702	3.7718426657854165	0.33846378
703	3.76625769521464	0.33583564
704	3.7606879942491593	0.3306084
705	3.755119452770651	0.32035717
706	3.7495509112921495	0.3160302
707	3.743982369823814	0.3105416
708	3.738413828355479	0.3160302
709	3.7323684566923037	0.30702773
710	3.7265859473803546	0.30789894
711	3.7208034380683985	0.298185
712	3.7150209287670064	0.30023232
713	3.7092384194656143	0.29265282
714	3.703533575355645	0.28877595
715	3.697937598602146	0.2978946
716	3.692341621858863	0.29613766
717	3.68674564511558	0.2903296
718	3.681149668372295	0.29070714
719	3.6758742944433083	0.29091042
720	3.670305700207307	0.2890228
721	3.664737158738972	0.29130244
722	3.6591686172604634	0.29276899
723	3.653600075792128	0.2952955
724	3.6480315343136267	0.29600698
725	3.6423112469437866	0.29857704
726	3.636550682754126	0.30081314
727	3.6307901185749847	0.30370262
728	3.6250295543958417	0.3048352
729	3.6189477822791813	0.30659214
730	3.613202071969014	0.31842604
731	3.607464782908095	0.31251633
732	3.601727493857653	0.32214317
733	3.595990204796734	0.32374036
734	3.59025291574629	0.32392916
735	3.5846045097369332	0.33635837
736	3.579019539166157	0.33888486
737	3.5734345685851823	0.3408015
738	3.567849598014406	0.34120807
739	3.5625845997061907	0.3497604
740	3.556995957258427	0.34737912
741	3.551399984327099	0.35294032
742	3.5458040113753357	0.3560767
743	3.5402080384440078	0.35664296
744	3.53461206551268	0.36358356
745	3.529016092581352	0.36618266
746	3.5232600155886518	0.3698272
747	3.517499451398991	0.36351097
748	3.51173888721985	0.35790622
749	3.5056571151137055	0.36380136
750	3.4998965509345643	0.35551038
751	3.494271062475911	0.3611442
752	3.488675089544583	0.3532017
753	3.483079116613255	0.35733992
754	3.477483143681927	0.34633365
755	3.4718871707403816	0.3454044
756	3.4662262381916014	0.3397706
757	3.4604889491411575	0.3369682
758	3.4547516600907135	0.32824162
759	3.44934306988213	0.3242631
760	3.443605780831688	0.32044432
761	3.437868491770769	0.3229563
762	3.43213120270985	0.3186438
763	3.426393913659406	0.3181792
764	3.420656624608962	0.32257876
765	3.414919335558518	0.31331494
766	3.409176935961061	0.31482503
767	3.4034222096058064	0.3138522
768	3.3976674832505536	0.31260344
769	3.3915918744842104	0.31767097
770	3.3858371481184504	0.32103965
771	3.3800878199476694	0.32199797
772	3.3743505350423026	0.33063743
773	3.3686132501369377	0.3204298
774	3.362875965231571	0.33101496
775	3.3571386803052503	0.33853638
776	3.3514443983448805	0.34083053
777	3.3458758529717096	0.34363294
778	3.3403073075985388	0.351982
779	3.33505779345085	0.35533613
780	3.329489248077679	0.35853058
781	3.323920702704508	0.3647887
782	3.3181239926249324	0.36454192
783	3.312324915728788	0.3638885
784	3.306525838822055	0.36451283
785	3.300726761925911	0.36629882
786	3.2949276850191724	0.36978367
787	3.2892876022428696	0.36561638
788	3.283735389620742	0.36862206
789	3.277873586703369	0.36554378
790	3.2723213740812414	0.37352982
791	3.266769161448976	0.3649775
792	3.261109534130534	0.3597793
793	3.2553319783571064	0.35636708
794	3.249554422594234	0.3524902
795	3.243776866820812	0.34370553
796	3.2379993110579397	0.34520113
797	3.2322203476753772	0.3336431
798	3.2264378383634265	0.3376071
799	3.2209866186473652	0.3217366
800	3.215204109345973	0.3225062
801	3.209421600044581	0.31013504
802	3.203639090732625	0.319849
803	3.1978957366599383	0.30669376
804	3.1921584476094944	0.30875564
805	3.1864211585590505	0.29885292
806	3.180683869498133	0.2979672
807	3.174946580437214	0.29211557
808	3.169190413266116	0.29279804
809	3.1631086454247024	0.29358214
810	3.1573480852850464	0.28810805
811	3.1515875251348655	0.2958182
812	3.14582696498469	0.2930158
813	3.1399513377432973	0.2970234
814	3.1340162111393903	0.29663134
815	3.1280810845246476	0.29939017
816	3.122145957909903	0.3028169
817	3.116210831305996	0.3013068
818	3.110370957408626	0.30601135
819	3.1049244074346083	0.2981269
820	3.099146851671736	0.30406564
821	3.093369295898314	0.3052708
822	3.0875917401248936	0.30711484
823	3.081820212850846	0.30740523
824	3.076059652711188	0.3183389
825	3.0702990925715303	0.32324672
826	3.0645385324108387	0.32342094
827	3.058777972271181	0.32758823
828	3.0530141882073663	0.3304632
829	3.046909247323266	0.33959636
830	3.0411267380113154	0.34872952
831	3.0353442286993646	0.35282418
832	3.0295617193979725	0.3539422
833	3.0237792100965803	0.36748946
834	3.0181767828569965	0.36942065
835	3.0126082374634917	0.37549004
836	3.007039692090321	0.38457966
837	3.00147114671715	0.3815885
838	2.995902601343979	0.38590097
839	2.9904316796675507	0.39297226
840	2.9844791008457046	0.39359665
841	2.978526522034726	0.39657328
842	2.972573943212878	0.39623928
843	2.9666213644018997	0.39721215
844	2.960748164000779	0.38575578
845	2.955010874950335	0.3841731
846	2.949273585889416	0.37374765
847	2.943536296838972	0.37242633
848	2.937799007788528	0.37640482
849	2.9317269174724556	0.35601857
850	2.9259493617095833	0.34669667
851	2.920171805936161	0.3405111
852	2.914394250173289	0.3359518
853	2.908616694399867	0.32943228
854	2.902842151339317	0.3199361
855	2.897081587149658	0.3231015
856	2.891321022970515	0.3140119
857	2.8855604587913684	0.31905037
858	2.8797998946017076	0.3175403
859	2.8743693627353055	0.32593292
860	2.868433644601807	0.3314796
861	2.862481065790827	0.32587484
862	2.856528486968979	0.3325105
863	2.8505759081471327	0.3380427
864	2.8446233293361525	0.35071877
865	2.8387905413271772	0.3418034
866	2.833008032015223	0.3496007
867	2.827225522713829	0.36748946
868	2.82144301340188	0.37222302
869	2.8153380725177852	0.37049514
870	2.809573611938096	0.3767533
871	2.803836322877177	0.37906203
872	2.7980990338162544	0.3783941
873	2.7923617447658104	0.375461
874	2.7866244557153665	0.38378105
875	2.780873297093387	0.38090608
876	2.7750957453833154	0.37634674
877	2.769318193683792	0.37685496
878	2.76354064198427	0.36554378
879	2.7580940958408133	0.3597793
880	2.7522999731280455	0.3639756
881	2.7463473901320645	0.34647888
882	2.7403948071360764	0.3503122
883	2.734442224150963	0.34135327
884	2.72848964116585	0.32301438
885	2.7225370581807367	0.33810076
886	2.7165999563890812	0.32228836
887	2.7106648297851743	0.31604472
888	2.7047297031812674	0.31497023
889	2.69846363508385	0.30784088
890	2.6925285084691	0.3069261
891	2.6867379918746837	0.3063743
892	2.68096572189732	0.2981124
893	2.675193451919955	0.2961812
894	2.6694211819425897	0.29655874
895	2.663648911944146	0.29342237
896	2.657886755062994	0.2910992
897	2.6521261908838527	0.29062003
898	2.6463656267047098	0.29599246
899	2.6409350948383077	0.2946566
900	2.6351745306486434	0.30037755
901	2.6292989834708864	0.29693624
902	2.6233464046490402	0.2999855
903	2.61739382583806	0.30682445
904	2.6114412470270816	0.31485406
905	2.6054886682052336	0.31033832
906	2.5995429131486114	0.31990707
907	2.5936077865447045	0.32734138
908	2.5876726599407975	0.3369682
909	2.581406591832539	0.34565124
910	2.575471465228632	0.35476986
911	2.5695163344799647	0.35774648
912	2.56353019058717	0.36262524
913	2.5575440466834456	0.36718455
914	2.551557902790651	0.3758966
915	2.5455717588869264	0.3689705
916	2.539596087897519	0.3809351
917	2.533835523718378	0.38847104
918	2.528074959528717	0.37774068
919	2.5226444276623097	0.37323943
920	2.5168838634831667	0.380485
921	2.5111232993040256	0.37019023
922	2.5051998522364487	0.36947873
923	2.499230814432134	0.36987075
924	2.4932617766387173	0.3639756
925	2.4872927388453006	0.3508204
926	2.481323701040986	0.34782925
927	2.4754330637221793	0.35246116
928	2.4696505544102303	0.33426747
929	2.46354561352613	0.3336431
930	2.457763104224738	0.3289967
931	2.4519805949127873	0.32458255
932	2.446200611490039	0.32439378
933	2.440440051350383	0.32854652
934	2.4346794912107255	0.322361
935	2.42891893106055	0.32420504
936	2.423158370920892	0.32307246
937	2.417397810770713	0.32185277
938	2.411310604431537	0.3170321
939	2.405540664576365	0.3197764
940	2.399420065404274	0.318034
941	2.3932994662321816	0.31780165
942	2.3871788670377407	0.32285467
943	2.3811714630928877	0.32076377
944	2.3751702077900676	0.32336286
945	2.3691689524872457	0.3269058
946	2.3631676971625053	0.31870192
947	2.3571664418596834	0.32138813
948	2.351273408524306	0.31312618
949	2.345191636418167	0.3255699
950	2.339431072228506	0.32647017
951	2.3336705080388453	0.34572384
952	2.327909943859704	0.35308552
953	2.322092242531494	0.35260636
954	2.3161396637205156	0.36211702
955	2.3101870848877946	0.35521996
956	2.304234506076816	0.35051546
957	2.2982819272658377	0.34011906
958	2.292311131678985	0.3529839
959	2.286508220368339	0.3575432
960	2.2803526459394883	0.34319732
961	2.2741970715218764	0.3567446
962	2.2680414970930256	0.3568172
963	2.2618859226754084	0.369653
964	2.2559955793400386	0.37055323
965	2.2502350151503796	0.38790473
966	2.244474450960719	0.39432263
967	2.2387138867815777	0.39085233
968	2.2329533226024347	0.3976768
969	2.2266572279938233	0.39263833
970	2.2204840213215915	0.38574126
971	2.2143108146380817	0.38495716
972	2.20813760796585	0.3890954
973	2.201964401293618	0.38926965
974	2.195866917088659	0.3854799
975	2.19012962802774	0.3770582
976	2.184392338977296	0.37740672
977	2.1786550499268538	0.37062582
978	2.1729177608659347	0.36297375
979	2.1674958731363168	0.34970233
980	2.1615432901512035	0.3348773
981	2.1555907071660902	0.3326848
982	2.1496381241701075	0.32031363
983	2.1436855411741265	0.3267751
984	2.1377329581890114	0.30776826
985	2.131636903143728	0.30734718
986	2.1255163085206616	0.30730364
987	2.1193957139087685	0.29388705
988	2.113275119285702	0.30319443
989	2.106816390952557	0.29404676
990	2.101079101902113	0.2974735
991	2.0953418128411956	0.29992738
992	2.0896045237802765	0.30255553
993	2.0838672347298326	0.300726
994	2.0781299456793887	0.31193554
995	2.072004257674732	0.31514448
996	2.0658596558836466	0.3176129
997	2.059715054081342	0.32869172
998	2.0535704522902583	0.33142152
999	2.0477778849660906	0.3480761
1000	2.0417774992220954	0.36624077
1001	2.0358423769061984	0.37726152
1002	2.02990725456863	0.37252796
1003	2.0239721322527346	0.4010164
1004	2.0180370099368377	0.40306374
1005	2.0121018849032266	0.416248
1006	2.006166758277648	0.41878903
1007	2.000231631673741	0.42619428
1008	1.9942965050698342	0.42687675
1009	1.9880304369724113	0.42565703
1010	1.9819775535485347	0.425294
1011	1.9758569543540938	0.4184841
1012	1.9697363551820013	0.41918108
1013	1.9636157560099106	0.41399738
1014	1.9574951568378198	0.40958327
1015	1.9514849068055122	0.40730363
1016	1.945514765850544	0.39539713
1017	1.9395446248955759	0.38590097
1018	1.9335744839406024	0.36920285
1019	1.9279463823007914	0.37922174
1020	1.9219847347699188	0.3641789
1021	1.9160321559589404	0.34893277
1022	1.9100795771370924	0.35208362
1023	1.904126998326114	0.3463627
1024	1.8981744195151355	0.34479454
1025	1.8922266539225339	0.33916074
1026	1.8862915273077858	0.34855524
1027	1.8803564007038789	0.33792654
1028	1.874421274099972	0.34074342
1029	1.8681552059917186	0.3468854
1030	1.8621620751624581	0.35247567
1031	1.8560174733601533	0.3662843
1032	1.8498728715690698	0.37582403
1033	1.8437282697779844	0.39693624
1034	1.8375836679756743	0.4054305
1035	1.8314511940243277	0.41945696
1036	1.825482156230911	0.43677944
1037	1.8195131184374942	0.44344416
1038	1.8135440806440775	0.4638885
1039	1.8079170189529572	0.4691738
1040	1.8019479811595422	0.48132715
1041	1.7959896519851517	0.4971831
1042	1.790037068989169	0.48784667
1043	1.7840844860040557	0.4812255
1044	1.7781319030080676	0.49079427
1045	1.7721793200229543	0.4800058
1046	1.7662267370269733	0.45642516
1047	1.76027415404186	0.46207348
1048	1.7543215710458773	0.4182082
1049	1.7480370732028687	0.41762742
1050	1.7420844902177555	0.39115724
1051	1.7360185947846771	0.36060694
1052	1.7296764921175933	0.35013792
1053	1.7233343894620878	0.35055906
1054	1.7169922868065823	0.3452592
1055	1.7106501841394985	0.33991578
1056	1.704308081483993	0.33971253
1057	1.6983276536832408	0.34308115
1058	1.6923744884881513	0.3438217
1059	1.6867623900386723	0.3441121
1060	1.680809224843581	0.37861186
1061	1.6748560596484916	0.37008858
1062	1.668774343711184	0.39021346
1063	1.6626669072647458	0.39497602
1064	1.6565594708183058	0.4054741
1065	1.6504520343718658	0.4224481
1066	1.6443550361775037	0.4202991
1067	1.6383704498139915	0.41986352
1068	1.6323858634614057	0.43171194
1069	1.626067577749434	0.4286627
1070	1.62008299139685	0.42494556
1071	1.6140984050224096	0.42379847
1072	1.6080066867202065	0.4159721
1073	1.6018511164957472	0.40261364
1074	1.595695546271286	0.39847538
1075	1.589539976035586	0.38912445
1076	1.5833844057998876	0.3756062
1077	1.5772680383274027	0.38067374
1078	1.5712600890162198	0.3607231
1079	1.5655963451238657	0.3495136
1080	1.5595883958126828	0.34196314
1081	1.5535804464905327	0.33197328
1082	1.5475960928825012	0.3161028
1083	1.5416979484465658	0.32054597
1084	1.5357998040106287	0.3070713
1085	1.529901659563925	0.30052274
1086	1.5240035151172195	0.29809788
1087	1.5179782440748246	0.29536808
1088	1.5116536249303296	0.2926964
1089	1.5049763462532235	0.288471
1090	1.4986517271087285	0.30264267
1091	1.4923271079526872	0.29417744
1092	1.4861707853141128	0.30355743
1093	1.4802182023289996	0.31224045
1094	1.4742656193330168	0.30861044
1095	1.4683130363370358	0.32185277
1096	1.4623604533519208	0.32905474
1097	1.4563011775262469	0.32795122
1098	1.4499122993004887	0.34659502
1099	1.4438894505336277	0.3467257
1100	1.4375005723078695	0.35256281
1101	1.4311116940821114	0.36558735
1102	1.424834999484875	0.37168577
1103	1.419074435305732	0.37406707
1104	1.413313871116073	0.38349065
1105	1.407553306936932	0.3855525
1106	1.4017927427472712	0.39199942
1107	1.39603217856813	0.39374185
1108	1.389898819909356	0.3901844
1109	1.3834115963294744	0.392043
1110	1.377266994538389	0.38754177
1111	1.371122392736086	0.3888631
1112	1.3649777909450007	0.37549004
1113	1.3588331926701285	0.37996227
1114	1.3526885951878276	0.36538407
1115	1.3465439976943019	0.37064034
1116	1.340399400212001	0.3438072
1117	1.3342548027184806	0.3446203
1118	1.328103500156021	0.34630463
1119	1.3223005888453754	0.3320604
1120	1.3161450144277635	0.3375635
1121	1.3099894400101517	0.32732686
1122	1.3038338655700636	0.32153332
1123	1.2976826447007914	0.32183826
1124	1.2915496805434161	0.32327574
1125	1.2854167163860444	0.31632063
1126	1.2792837522174763	0.32419053
1127	1.2731507880489081	0.32793668
1128	1.26700613255095	0.34508497
1129	1.2604416838453245	0.34232613
1130	1.2542239355625062	0.35193843
1131	1.2480061872569763	0.37945405
1132	1.2417884389741571	0.38160303
1133	1.2355706906913388	0.41052708
1134	1.2295453033119124	0.4179033
1135	1.2235927203159305	0.42554086
1136	1.2176401373199486	0.44315377
1137	1.2116875543348353	0.46118775
1138	1.2057349713497212	0.4696675
1139	1.2000266880659511	0.4874401
1140	1.193863961918887	0.4897488
1141	1.1877012357605654	0.4961231
1142	1.181538509602249	0.4862059
1143	1.175375783455185	0.4939161
1144	1.1691697011023434	0.49093947
1145	1.1628450866585078	0.48320025
1146	1.1565204722146714	0.48103675
1147	1.150195857782383	0.45450848
1148	1.1438712433500946	0.4562364
1149	1.137274863483122	0.4342965
1150	1.1311418993145486	0.43445623
1151	1.1250089351459804	0.41582692
1152	1.1188759709886096	0.4051837
1153	1.1127430068312387	0.38854364
1154	1.1066145860375434	0.38245973
1155	1.1004939868542776	0.37730506
1156	1.094373387682186	0.36561638
1157	1.0882527885100943	0.36060694
1158	1.0821321893380036	0.37586758
1159	1.0763479579849218	0.3722666
1160	1.0701923877604607	0.37580952
1161	1.0640368175359995	0.38337448
1162	1.0578812473003003	0.3937128
1163	1.0517256770758392	0.4127632
1164	1.0455711844292805	0.41116595
1165	1.0394382202719097	0.42131552
1166	1.0333052561033416	0.45144477
1167	1.0271722919459707	0.4432409
1168	1.0210393277885998	0.46717003
1169	1.014553545565831	0.47107595
1170	1.008198234226671	0.4808625
1171	1.0018429228759071	0.50397855
1172	0.9954876115367473	0.48879048
1173	0.9891323001859833	0.50595325
1174	0.9827769888468234	0.5110208
1175	0.9765927059620623	0.51225495
1176	0.9704371315444513	0.49377087
1177	0.9642815571156014	0.49077976
1178	0.9581259826979904	0.4841876
1179	0.9523230713873385	0.4796428
1180	0.9462640511528875	0.45526356
1181	0.9403289288369923	0.45649776
1182	0.9343938064994237	0.42426312
1183	0.9284586841835276	0.41860026
1184	0.9225235618676315	0.40704226
1185	0.9164367650075551	0.391709
1186	0.9101059632851616	0.3777552
1187	0.9037751615627636	0.36940613
1188	0.8974443598519288	0.351982
1189	0.8907605538813508	0.34473646
1190	0.8844971156054822	0.33974156
1191	0.8783415411653932	0.33413678
1192	0.8721859667477814	0.33882678
1193	0.8660303923301704	0.33403513
1194	0.8598748179125586	0.34213737
1195	0.8537188301800258	0.34794542
1196	0.8475456234965222	0.35343403
1197	0.8413724168242904	0.35816756
1198	0.8351992101520587	0.36971104
1199	0.8293796767680153	0.382692
1200	0.8232064700957835	0.3885146
1201	0.8170442036357777	0.41157252
1202	0.8108886292069277	0.39677653
1203	0.8047330547893159	0.41838247
1204	0.798577480371705	0.43290257
1205	0.7924219059540931	0.42626688
1206	0.7862691786045888	0.44655147
1207	0.7801245768135043	0.44149846
1208	0.773979975022419	0.44379264
1209	0.7674927514425374	0.44392332
1210	0.7613481496402335	0.44553506
1211	0.7551823345304678	0.43339625
1212	0.7488402318749632	0.43698272
1213	0.7424981292194577	0.42103964
1214	0.7361560265639531	0.4099608
1215	0.7298139238852892	0.39501962
1216	0.7234718212297837	0.40056628
1217	0.7172771353189846	0.38748366
1218	0.7111325335279002	0.3604908
1219	0.7053399661925184	0.36705387
1220	0.6991953644014339	0.3468564
1221	0.6930507626103486	0.34797445
1222	0.6869061608080393	0.33085525
1223	0.6807615590169549	0.3297662
1224	0.674616957214651	0.3317555
1225	0.6684723554235656	0.32385653
1226	0.6623277536212617	0.32308698
1227	0.6561255285642646	0.32824162
1228	0.6497702172251048	0.3383476
1229	0.6430605349625313	0.3299695
1230	0.6367052236233723	0.3516045
1231	0.6303499122726084	0.3623058
1232	0.6239971570342764	0.36304632
1233	0.6176605408690836	0.38828227
1234	0.6113239247154612	0.40634528
1235	0.6049873085502684	0.42450994
1236	0.5986506923966459	0.4438217
1237	0.5923140762430226	0.4637578
1238	0.5861558218735077	0.48590097
1239	0.58036325454934	0.49519384
1240	0.5742186527582547	0.51894873
1241	0.5680740509671702	0.52831423
1242	0.5619294491648663	0.5310295
1243	0.5556537495870746	0.5436039
1244	0.54931164693157	0.5457384
1245	0.5429695442760645	0.540453
1246	0.5366274416089798	0.5399448
1247	0.530285338941896	0.53932047
1248	0.524006560338524	0.53235084
1249	0.5175316233045208	0.5345288
1250	0.51139865914715	0.54608685
1251	0.5052656949785819	0.5607086
1252	0.49913273081001286	0.5518513
1253	0.4929378768900099	0.5287353
1254	0.48660125629295425	0.5216495
1255	0.4802646356843283	0.49584725
1256	0.47392801507570237	0.47906202
1257	0.46759139447864584	0.46640047
1258	0.46127147987729344	0.4477276
1259	0.45546182657167567	0.45427617
1260	0.44929910042461163	0.45209816
1261	0.44313637426629526	0.4648178
1262	0.4369736481079798	0.48385367
1263	0.43081092196091575	0.49702337
1264	0.4245010377671905	0.5299695
1265	0.41816442161356804	0.5589516
1266	0.41182780543680586	0.5949615
1267	0.4054911892831834	0.6280238
1268	0.39915457312956004	0.65169156
1269	0.39226368205433637	0.7009293
1270	0.3856376026872921	0.72784954
1271	0.3790115233202487	0.7476696
1272	0.37238544396530227	0.77823436
1273	0.36575936461035585	0.7713373
1274	0.3593882340363983	0.7726877
1275	0.353215023124406	0.7643822
1276	0.347041812234961	0.75308555
1277	0.340868601345516	0.71444756
1278	0.3346953904560719	0.72029907
1279	0.32884970848089967	0.6930159
1280	0.3225130878722746	0.6726587
1281	0.3161764672752181	0.635008
1282	0.30983984666659214	0.62596196
1283	0.3035032260695365	0.6089299
1284	0.29716660546091056	0.5824888
1285	0.2908355254387276	0.60081315
1286	0.28450472371633406	0.5902715
1287	0.2781739220055002	0.59589076
1288	0.2718431202946654	0.62911284
1289	0.2651593143125286	0.62507623
1290	0.25882296981687514	0.65983737
1291	0.25248635365168237	0.7266299
1292	0.2461497374980599	0.6934514
1293	0.2398131213328618	0.7934079
1294	0.23347650517923935	0.800363
1295	0.227144223401333	0.84549147
1296	0.2208134216904991	0.87525773
1297	0.21448261997966434	0.8962393
1298	0.2081518182572717	0.9113112
1299	0.2021837187167712	0.93426746
1300	0.195840727571988	0.9496442
1301	0.1894906846972244	0.9439524
1302	0.1831406418108621	0.95442134
1303	0.176790598924506	0.9176274
1304	0.17044055604974329	0.93050677
1305	0.16409848831776408	0.93656164
1306	0.15776186770913814	0.9537389
1307	0.1514252471120825	0.9236387
1308	0.14508862650345655	0.93065196
1309	0.13839867718670362	0.92096704
1310	0.13214210052682063	0.8936112
1311	0.12598653029111606	0.8730652
1312	0.11983096005541594	0.7735008
1313	0.11367538983095571	0.7559605
1314	0.1075198196064946	0.6963264
1315	0.10134956426497155	0.7029331
1316	0.0950129436563456	0.6806302
1317	0.08867632305928907	0.6734137
1318	0.08233970246223343	0.70666474
1319	0.07636611740918564	0.72162044
1320	0.07002949681212911	0.76271236
1321	0.06384956272506681	0.8195441
1322	0.05770496092276289	0.83497894
1323	0.05156035913167756	0.8612313
1324	0.04541575734059311	0.8795702
1325	0.039271155549507775	0.94356036
1326	0.03289299525620493	0.94668216
1327	0.026364360169655043	0.96237844
1328	0.01983572508310605	0.99064904
1329	0.012943054586640912	0.99654424
1330	0.006414419488170786	0.9986061
1331	0.0	1.0
1332	-0.006151604034926095	0.9975461
1333	-0.012303208069853078	0.97249895
1334	-0.018454812104779172	0.95626545
1335	-0.024606416162169076	0.9066793
1336	-0.030857406067452686	0.9044141
1337	-0.03738604560128245	0.8268477
1338	-0.04391468513511221	0.810469
1339	-0.05006928804034949	0.75208366
1340	-0.056597927586099495	0.7202846
1341	-0.06312656711992926	0.6905184
1342	-0.06965520290633886	0.6694787
1343	-0.07618383799288875	0.6665457
1344	-0.08271247307943774	0.6726587
1345	-0.08924110817790698	0.697822
1346	-0.09576974327637622	0.6870771
1347	-0.10220804017589469	0.7363003
1348	-0.10855014715161548	0.7578627
1349	-0.11524588877801456	0.78883404
1350	-0.12158799575373536	0.8485117
1351	-0.12793010274103533	0.8514012
1352	-0.13423684059371865	0.909351
1353	-0.14038144239602257	0.902207
1354	-0.14652604418710702	0.9432264
1355	-0.15267064598941626	0.9390736
1356	-0.1588152477805016	0.9475824
1357	-0.16495984957158605	0.9344708
1358	-0.17149561376773104	0.92086536
1359	-0.17766784614474762	0.8654712
1360	-0.18421518655468994	0.8867577
1361	-0.19076252696463314	0.8239001
1362	-0.19730986738653034	0.7697256
1363	-0.203653700082854	0.744054
1364	-0.209842930376678	0.70265716
1365	-0.21603216067050202	0.6765645
1366	-0.22222139097563076	0.61826634
1367	-0.22841062126945477	0.63043416
1368	-0.2347033084575898	0.6062291
1369	-0.24143284039720658	0.59802526
1370	-0.24780695306654188	0.6076666
1371	-0.254181065747515	0.60560477
1372	-0.2605551784284943	0.62224483
1373	-0.26691031436706947	0.66613907
1374	-0.27324111607790336	0.6674749
1375	-0.2795719178002969	0.7058371
1376	-0.2859027195111308	0.70387685
1377	-0.2922335212335243	0.7711776
1378	-0.2985643229443582	0.7621316
1379	-0.3045324224848587	0.7977204
1380	-0.31086322419569257	0.832859
1381	-0.31719402590652734	0.8351532
1382	-0.32352482764048496	0.8445477
1383	-0.3299093518443952	0.84029335
1384	-0.33643798639188116	0.8351677
1385	-0.34296662093936625	0.8195876
1386	-0.3494952555106918	0.8034703
1387	-0.3560238900581769	0.8017569
1388	-0.36250961480922594	0.75870484
1389	-0.369193420779804	0.73706985
1390	-0.37552422250220285	0.70823294
1391	-0.3818550242245955	0.6719907
1392	-0.3881858259354303	0.63959634
1393	-0.39451909227309745	0.61391026
1394	-0.40086119924881825	0.5559024
1395	-0.4072033062476983	0.5558298
1396	-0.4135454132234191	0.5296791
1397	-0.4198875201991399	0.50903153
1398	-0.4262296271748607	0.50927836
1399	-0.43220838082783253	0.52696383
1400	-0.43855048349492254	0.5185277
1401	-0.44489258615042715	0.57422686
1402	-0.45123468881751183	0.57897484
1403	-0.45757679147301644	0.60130686
1404	-0.4639246890802582	0.63207495
1405	-0.47028000043102214	0.6612168
1406	-0.4766353117817852	0.6764484
1407	-0.482990623120946	0.6922753
1408	-0.4893459344601059	0.72117037
1409	-0.4961642858431512	0.7296356
1410	-0.5028794579350908	0.72189635
1411	-0.5095946300392908	0.7187745
1412	-0.5163098021312305	0.7190939
1413	-0.5230249742231701	0.6889647
1414	-0.5297401463273701	0.68048495
1415	-0.5360991044581924	0.6301728
1416	-0.5424357206118158	0.60101646
1417	-0.5487723367654382	0.60875565
1418	-0.555108952930631	0.5451721
1419	-0.5610825337948171	0.52819806
1420	-0.5675489311719693	0.48508784
1421	-0.5740775704362671	0.46719906
1422	-0.5806062097124851	0.45718017
1423	-0.5871348489887032	0.44425732
1424	-0.593663488253001	0.43188617
1425	-0.6000762517104539	0.43852186
1426	-0.6064183586977547	0.43817338
1427	-0.6127604656734755	0.46422243
1428	-0.6191025726607755	0.4574125
1429	-0.6257983142755954	0.50137943
1430	-0.6322056306856316	0.4898069
1431	-0.6387541124121867	0.5211413
1432	-0.6453025941387418	0.5543342
1433	-0.6518510758533411	0.5543778
1434	-0.6583995575679404	0.5797299
1435	-0.664889428846859	0.5879483
1436	-0.6712260450004814	0.59924495
1437	-0.6775626611656795	0.6015246
1438	-0.683899277319302	0.6087121
1439	-0.6898728581834828	0.6215188
1440	-0.6962072620912272	0.596036
1441	-0.7023518638823125	0.5753158
1442	-0.708496465695835	0.5795848
1443	-0.7146410674869204	0.5316829
1444	-0.7207856692780048	0.53611153
1445	-0.7269302710690901	0.49901265
1446	-0.7335425246898737	0.4857848
1447	-0.7402690015076354	0.4563816
1448	-0.7469954783253963	0.42362425
1449	-0.7540970221691357	0.40910414
1450	-0.7608234989868974	0.38755628
1451	-0.7674058094172684	0.37043706
1452	-0.7739531543000124	0.36384493
1453	-0.7805004991827573	0.35658488
1454	-0.7870478440655013	0.3587774
1455	-0.7935951889721604	0.35359374
1456	-0.8000819638861385	0.36960942
1457	-0.8064973846623076	0.37592566
1458	-0.8129128054384767	0.40085667
1459	-0.8189606760771735	0.41440395
1460	-0.8253760968650559	0.43320748
1461	-0.8317767148983419	0.46901408
1462	-0.8380471605526942	0.48379555
1463	-0.8443176061955935	0.49651515
1464	-0.8505880518384918	0.51253086
1465	-0.8568584974928388	0.5077973
1466	-0.8631289431471858	0.50397855
1467	-0.869599714269901	0.48546538
1468	-0.8761648241269091	0.48084798
1469	-0.8830960032318513	0.46799767
1470	-0.8896611130888594	0.45973575
1471	-0.8962262229578606	0.44942644
1472	-0.9027963664256786	0.4443444
1473	-0.9093814454181235	0.4271381
1474	-0.9159665244225916	0.4350806
1475	-0.9225516034270589	0.41838247
1476	-0.9291366824195038	0.376521
1477	-0.9357217614119486	0.36988527
1478	-0.9422191952501988	0.34245682
1479	-0.9483388271982918	0.31575432
1480	-0.9548303704556851	0.31407
1481	-0.9613219137130784	0.30933642
1482	-0.9678134569823245	0.3025265
1483	-0.9743231069859117	0.3076521
1484	-0.9808517465316617	0.30627272
1485	-0.9873803860654924	0.3114854
1486	-0.9939090256112424	0.3388558
1487	-1.000437665145073	0.34254393
1488	-1.0069663046741972	0.3476695
1489	-1.0138589797278268	0.35809496
1490	-1.0203876191308545	0.3517642
1491	-1.0269162585458025	0.38921154
1492	-1.0334448979607505	0.3830986
1493	-1.0399735373637782	0.3927109
1494	-1.0465021723029748	0.39324814
1495	-1.05303080713984	0.40373164
1496	-1.059559441964785	0.41497022
1497	-1.06608807680165	0.421301
1498	-1.072616711626595	0.42362425
1499	-1.078634994379354	0.42767534
1500	-1.0849716149764097	0.42449543
1501	-1.0913082355734662	0.4101641
1502	-1.0976448561936616	0.3990707
1503	-1.1039814767907172	0.38471034
1504	-1.1104239024374118	0.36930448
1505	-1.1169712473201558	0.33063743
1506	-1.1235185922148547	0.32375488
1507	-1.1300659371095536	0.29564396
1508	-1.1366132819922985	0.27611443
1509	-1.143521735634046	0.27640483
1510	-1.150050370720595	0.279425
1511	-1.1565790058309844	0.28703353
1512	-1.1631076409175334	0.2950922
1513	-1.1696362760040833	0.31613183
1514	-1.1761649110906323	0.31613183
1515	-1.1826935497451396	0.32167855
1516	-1.189222189021363	0.34264556
1517	-1.1957508282856608	0.33621317
1518	-1.2022794675499586	0.36229128
1519	-1.2084340702010996	0.36978367
1520	-1.214962709664647	0.37278932
1521	-1.221491349210397	0.38983592
1522	-1.228019988756147	0.38263395
1523	-1.2345486282899776	0.38614783
1524	-1.2410772678238073	0.3763758
1525	-1.2476059053719801	0.3791491
1526	-1.2541345396365902	0.35177872
1527	-1.2606631738892746	0.34762597
1528	-1.26719180814196	0.32530853
1529	-1.2740844777699794	0.31421518
1530	-1.2805408997823786	0.2970379
1531	-1.2869339298889226	0.28877595
1532	-1.293326959983795	0.27836505
1533	-1.2997199900786676	0.26666182
1534	-1.3061130201852178	0.27020475
1535	-1.3125563139900578	0.2623784
1536	-1.3190849533930855	0.26342386
1537	-1.3256135927961132	0.26520982
1538	-1.332142232199141	0.27154058
1539	-1.3382968349929838	0.27293453
1540	-1.3448254739128593	0.29384348
1541	-1.3513541087378043	0.29981124
1542	-1.3578827435746685	0.31836793
1543	-1.3644113783996135	0.3327864
1544	-1.370940013236484	0.33611152
1545	-1.3774686480614289	0.35172063
1546	-1.3839972870080794	0.358124
1547	-1.390525926411108	0.35702047
1548	-1.397054565826056	0.35780457
1549	-1.4039472408796803	0.34768406
1550	-1.410475880282708	0.33991578
1551	-1.4171436069726298	0.32465515
1552	-1.4238587790645694	0.31094816
1553	-1.4305739511687703	0.29545522
1554	-1.43728912326071	0.27533033
1555	-1.44400429536491	0.2705968
1556	-1.450581044874233	0.25803688
1557	-1.4569363517553118	0.25809497
1558	-1.4632916586247866	0.26202992
1559	-1.4692828593825888	0.27209234
1560	-1.4756381662520637	0.277973
1561	-1.4820168467792785	0.2970379
1562	-1.488545486206152	0.29985482
1563	-1.4950741256091797	0.30890083
1564	-1.5016027650122075	0.3233919
1565	-1.5081314044152352	0.32818353
1566	-1.5146600438301832	0.3322201
1567	-1.5213666895586666	0.34117904
1568	-1.5280873477676655	0.34024975
1569	-1.5351827485581673	0.3412807
1570	-1.5419034067671662	0.34167272
1571	-1.5486240650007073	0.33675042
1572	-1.5551959121718513	0.3323944
1573	-1.5617245467193364	0.3156672
1574	-1.5682531812668214	0.31656742
1575	-1.5747818158262268	0.29750255
1576	-1.5813104503856321	0.30108902
1577	-1.587839088430595	0.27425587
1578	-1.5943677278336228	0.25687528
1579	-1.6005223306155507	0.26444024
1580	-1.6070509700185784	0.2528532
1581	-1.6135796094335264	0.2522869
1582	-1.6202076085431392	0.2507478
1583	-1.6269545290975742	0.2507623
1584	-1.6337014496520101	0.25259185
1585	-1.6404483702187642	0.26782343
1586	-1.6471952907855183	0.26638594
1587	-1.6539337097034528	0.2781327
1588	-1.6606601865212136	0.28428924
1589	-1.6677617303649592	0.29030055
1590	-1.6744882071950018	0.29856253
1591	-1.6812146840250444	0.30879918
1592	-1.6878586679273075	0.31823725
1593	-1.6943873024747926	0.3139974
1594	-1.7009159370341989	0.32061854
1595	-1.7074445715936042	0.32466966
1596	-1.7139732061410893	0.32445186
1597	-1.720501842495164	0.32160592
1598	-1.7270304820289937	0.31967473
1599	-1.7331850849461503	0.31614634
1600	-1.739713724479981	0.31395382
1601	-1.7462423640138107	0.29728475
1602	-1.7527710035595607	0.28985044
1603	-1.759299642838947	0.28549442
1604	-1.765828282115165	0.2728474
1605	-1.7723569213794628	0.2688834
1606	-1.7788855606556808	0.25819662
1607	-1.7854141999199848	0.2542762
1608	-1.7919594753849655	0.25150284
1609	-1.7988718989441352	0.25610572
1610	-1.8054192438268801	0.25918397
1611	-1.811966588721579	0.25780457
1612	-1.818513933604323	0.25629446
1613	-1.8250500627433741	0.2691738
1614	-1.831578697568319	0.2713228
1615	-1.8381073324051895	0.28667057
1616	-1.8446359672301336	0.29035866
1617	-1.8511646020669987	0.3020328
1618	-1.857766289311801	0.30345577
1619	-1.8640967380143252	0.30937997
1620	-1.8708119101062648	0.3076521
1621	-1.8775270821982035	0.3126325
1622	-1.8842422543146702	0.31369245
1623	-1.8909574264066098	0.30993176
1624	-1.897672594046167	0.3034703
1625	-1.9043877615637603	0.30779728
1626	-1.9111029290936141	0.29323363
1627	-1.9178180966234688	0.283752
1628	-1.9245332641410622	0.27714536
1629	-1.9316304238171131	0.2781327
1630	-1.938356900634874	0.26853493
1631	-1.9450833774772045	0.26968202
1632	-1.9518098542949653	0.2634674
1633	-1.958536331112727	0.2653986
1634	-1.9650301958978869	0.2521998
1635	-1.9713774844652479	0.25607666
1636	-1.9777247730326097	0.25260636
1637	-1.9840720615883818	0.25947437
1638	-1.9904193501441538	0.2589081
1639	-1.9964184392512596	0.26962394
1640	-2.003133606768853	0.273283
1641	-2.009848774298713	0.27914912
1642	-2.016563941828567	0.27932334
1643	-2.023279109346161	0.2942936
1644	-2.0299942768637544	0.29735732
1645	-2.036595534166902	0.3001452
1646	-2.0431434307220684	0.3067809
1647	-2.049691327253324	0.31022215
1648	-2.05623922378458	0.31205168
1649	-2.063152229740119	0.31180486
1650	-2.0697911651133998	0.29954988
1651	-2.0765063372176007	0.2931465
1652	-2.0832215093095394	0.29599246
1653	-2.089936681401479	0.2835487
1654	-2.0966518534934186	0.2802091
1655	-2.1033328426073927	0.26859298
1656	-2.1098614774323377	0.26362714
1657	-2.1163901122572817	0.26367068
1658	-2.1229187470822266	0.25556844
1659	-2.129073345560278	0.25447947
1660	-2.135601980385222	0.25453755
1661	-2.142407274625781	0.24916509
1662	-2.149237238144048	0.25723827
1663	-2.1560672016498454	0.26081023
1664	-2.162897165168112	0.27095976
1665	-2.1697271286739097	0.2677218
1666	-2.1764491762668197	0.275098
1667	-2.183164343784414	0.28633657
1668	-2.1898795113020073	0.2904748
1669	-2.1969691152534887	0.29294324
1670	-2.203684282771082	0.2960215
1671	-2.21028103696542	0.30345577
1672	-2.21680967649925	0.30336866
1673	-2.223338316045001	0.30403662
1674	-2.2298669555788306	0.30500945
1675	-2.2363955951245815	0.30084217
1676	-2.2429840075101835	0.30004355
1677	-2.2497309280646185	0.28717875
1678	-2.256477848631379	0.285204
1679	-2.2628382268741225	0.27447364
1680	-2.2695851474285584	0.27778426
1681	-2.2762933863835126	0.26301727
1682	-2.2828220217290527	0.27138087
1683	-2.2893506570745936	0.25455207
1684	-2.2958792924082134	0.25741252
1685	-2.302407927741834	0.25079134
1686	-2.308936563087374	0.25182226
1687	-2.31546520113109	0.2508204
1688	-2.321993840534118	0.25388414
1689	-2.328886515587742	0.2567591
1690	-2.33541515499077	0.26506463
1691	-2.3419437944057178	0.27019024
1692	-2.3485705504452463	0.2709743
1693	-2.3552912086542452	0.28543633
1694	-2.362011866863244	0.2890809
1695	-2.3687325250845204	0.28999564
1696	-2.3754531833057904	0.28783217
1697	-2.382241959859444	0.29644257
1698	-2.3891873192537156	0.29889646
1699	-2.3957347674447753	0.30124873
1700	-2.402680126839047	0.30329606
1701	-2.409625486245999	0.3013649
1702	-2.4164805822414595	0.2954407
1703	-2.4229888795500782	0.30782637
1704	-2.429497176858697	0.30065343
1705	-2.436005474167316	0.3018005
1706	-2.4425137714997067	0.2906926
1707	-2.4490870714662742	0.28597358
1708	-2.4558197305555742	0.27723247
1709	-2.462927801393099	0.2684478
1710	-2.4696604604946923	0.2641789
1711	-2.476393119596292	0.25760126
1712	-2.483123031590603	0.2586903
1713	-2.4898495035486183	0.24848264
1714	-2.4965759755066337	0.256309
1715	-2.5033024474892107	0.25546682
1716	-2.510028919447226	0.25764483
1717	-2.516750991851164	0.26868013
1718	-2.5234661639431035	0.27772614
1719	-2.529796612645627	0.27852476
1720	-2.536511784749827	0.28516045
1721	-2.5432269568417674	0.29940468
1722	-2.5499421289459727	0.29950634
1723	-2.5565136769570707	0.30010164
1724	-2.56308094456777	0.3081603
1725	-2.569648212166479	0.30477712
1726	-2.5762154797771792	0.2995789
1727	-2.582782747375888	0.3008712
1728	-2.589624224604104	0.29273996
1729	-2.596922351144098	0.2904603
1730	-2.603835028159068	0.27656454
1731	-2.61074770518666	0.2776245
1732	-2.61766038220163	0.2680122
1733	-2.624453555012387	0.26702484
1734	-2.631180031830149	0.25627995
1735	-2.6379065086601914	0.25475535
1736	-2.644632985477953	0.25260636
1737	-2.651359462295715	0.25302744
1738	-2.6579697754580067	0.25713664
1739	-2.664124373662575	0.2539422
1740	-2.67065300821006	0.25738347
1741	-2.677181642757545	0.26127487
1742	-2.6837102773169503	0.27181646
1743	-2.690436941831301	0.27601278
1744	-2.6973823012255727	0.280151
1745	-2.7043276606198443	0.2876579
1746	-2.7112730200267974	0.2896617
1747	-2.718218379421069	0.29166546
1748	-2.7250572086459597	0.2970379
1749	-2.732131803307971	0.296036
1750	-2.7388327542611917	0.30304924
1751	-2.7455337052266464	0.29541168
1752	-2.752234656192101	0.2863947
1753	-2.75889451355811	0.29070714
1754	-2.7654424100893653	0.28324378
1755	-2.7719903066325764	0.27903295
1756	-2.778538203175787	0.2735734
1757	-2.785086099707043	0.2610861
1758	-2.7916608792202102	0.26083925
1759	-2.7981671692879724	0.25257733
1760	-2.80506886923661	0.2585596
1761	-2.8119705691978494	0.25272253
1762	-2.818872269159088	0.25208363
1763	-2.825773969107726	0.25360826
1764	-2.8325565991524218	0.26096994
1765	-2.839277257361421	0.2623929
1766	-2.8459979155949613	0.27730507
1767	-2.8527185738039607	0.2800639
1768	-2.859439232012966	0.28341803
1769	-2.8664375400824023	0.28608972
1770	-2.872966174919267	0.29226077
1771	-2.8794948097561317	0.2926238
1772	-2.886023444581076	0.29390156
1773	-2.892552079406021	0.29003918
1774	-2.899195083065474	0.293858
1775	-2.906107760105693	0.28983593
1776	-2.9130204371206636	0.28572673
1777	-2.919933114135634	0.28436184
1778	-2.9268457911506047	0.27894586
1779	-2.93336349770821	0.27518514
1780	-2.9403088571151628	0.2665021
1781	-2.9472542165094344	0.26413533
1782	-2.9541995759163875	0.2641063
1783	-2.961144935310659	0.25989547
1784	-2.9680902947049312	0.25500217
1785	-2.9746217045422294	0.25408742
1786	-2.9811503439571774	0.2565994
1787	-2.987678983360205	0.25363728
1788	-2.994207622763233	0.26176855
1789	-3.001100297828777	0.26320603
1790	-3.0077904764625343	0.25895163
1791	-3.0145111299710714	0.26175404
1792	-3.0212317834673383	0.26157978
1793	-3.0279524369758812	0.2676347
1794	-3.034673090472148	0.27498186
1795	-3.04139374696602	0.27554816
1796	-3.0481144051750193	0.27363148
1797	-3.0548350633840182	0.2815885
1798	-3.061555721605288	0.28494263
1799	-3.067891342116091	0.28112385
1800	-3.0746216739712833	0.28113836
1801	-3.0813685945257188	0.28183535
1802	-3.0881155150924786	0.28366488
1803	-3.0948624356592327	0.2906055
1804	-3.101609356213668	0.29118627
1805	-3.108414641209033	0.29173803
1806	-3.1153389555929007	0.29327717
1807	-3.122263269964126	0.29904166
1808	-3.1291875843479935	0.2909685
1809	-3.136497997128313	0.29327717
1810	-3.1433550793169633	0.2818063
1811	-3.1500757328255067	0.27949762
1812	-3.156796386334044	0.27242634
1813	-3.1635170398303107	0.2712647
1814	-3.1702376933265772	0.26552927
1815	-3.1769607716571335	0.25633803
1816	-3.183701253380485	0.25822565
1817	-3.1904417351161434	0.25813854
1818	-3.1971822168394946	0.26149267
1819	-3.203536525142513	0.26175404
1820	-3.210277006865865	0.2659939
1821	-3.21718866930285	0.27207783
1822	-3.2241253483898835	0.27951214
1823	-3.2310620274515873	0.29239145
1824	-3.2379987065132907	0.28739655
1825	-3.244935385574994	0.2932917
1826	-3.2516569788171554	0.29445332
1827	-3.258372150909095	0.29073617
1828	-3.2650873230010347	0.28668508
1829	-3.2721769317696667	0.28511688
1830	-3.278892103873867	0.27823436
1831	-3.285610925371211	0.26789603
1832	-3.2923315788674774	0.26397562
1833	-3.299052232363744	0.26796865
1834	-3.3057728858600104	0.26256716
1835	-3.3124935393808186	0.2586903
1836	-3.3193191495461805	0.25765935
1837	-3.326268991019715	0.25585887
1838	-3.33321883249325	0.25627995
1839	-3.3397705059777953	0.2635255
1840	-3.3467203474640193	0.2613765
1841	-3.3535336133675866	0.25957602
1842	-3.360274095103245	0.27684042
1843	-3.3670145768265964	0.27830696
1844	-3.3737550585499476	0.28335994
1845	-3.380495540285606	0.28530565
1846	-3.387320555907538	0.29003918
1847	-3.394244870278763	0.28881952
1848	-3.401169184649988	0.2899666
1849	-3.4084795974429563	0.29258022
1850	-3.4154039118141815	0.28320023
1851	-3.422234348867631	0.28399885
1852	-3.4289550023638973	0.27355888
1853	-3.4356756558601638	0.26747495
1854	-3.4423963093687013	0.2685059
1855	-3.4491169628772442	0.2578336
1856	-3.4558891674983014	0.2599971
1857	-3.462813481869526	0.25270802
1858	-3.4697377962533937	0.25237402
1859	-3.4762654051258157	0.26297373
1860	-3.4831897194970405	0.25818208
1861	-3.490058173014517	0.26211703
1862	-3.4965868124294643	0.27029184
1863	-3.5031154518444123	0.27503994
1864	-3.50964409124744	0.27547553
1865	-3.5161727306504678	0.27756643
1866	-3.5227013700654215	0.27268767
1867	-3.529588448525504	0.27727604
1868	-3.5365011207057133	0.27743575
1869	-3.543799242115409	0.29352403
1870	-3.5507119142829975	0.2906055
1871	-3.5576245864632075	0.29120082
1872	-3.564573002891402	0.2921882
1873	-3.5715314254520774	0.30290404
1874	-3.5784898480127523	0.2966023
1875	-3.5854482705861326	0.29754612
1876	-3.5924066931468075	0.29905617
1877	-3.5991574956490373	0.30291855
1878	-3.605883972466799	0.29130244
1879	-3.61222507822858	0.2922753
1880	-3.6189515550463414	0.28407145
1881	-3.625678031864103	0.28054306
1882	-3.632620078958192	0.2751561
1883	-3.639621805824854	0.2661391
1884	-3.6466235326915157	0.25896618
1885	-3.653625259558178	0.26112965
1886	-3.6606269864504073	0.25777552
1887	-3.6675050366489286	0.26451284
1888	-3.674258799722525	0.26552927
1889	-3.6813891512983647	0.27023378
1890	-3.6881429143719613	0.2767388
1891	-3.6948966774702257	0.28157398
1892	-3.701749319364472	0.28468126
1893	-3.708651024014521	0.28572673
1894	-3.71555272866457	0.29160735
1895	-3.7224544333398217	0.29037318
1896	-3.7293561379898708	0.28588647
1897	-3.7362021930229425	0.28299695
1898	-3.7429228465192095	0.27607086
1899	-3.74925846258728	0.26920286
1900	-3.7559791160958227	0.2652679
1901	-3.7626997695920896	0.26098445
1902	-3.769429027981856	0.25967765
1903	-3.7763533423530813	0.2514012
1904	-3.783277656724306	0.25755772
1905	-3.7902019711081736	0.25924206
1906	-3.7971262854920407	0.25903878
1907	-3.804050599863266	0.265326
1908	-3.8107737836211304	0.2712502
1909	-3.8178691844239023	0.27242634
1910	-3.8245898426329017	0.2791346
1911	-3.8313105008541717	0.2764629
1912	-3.8380311590631706	0.2776826
1913	-3.844921975050746	0.28635108
1914	-3.8518462844319337	0.28392625
1915	-3.8587705938131216	0.2887905
1916	-3.8656949031816663	0.28504428
1917	-3.8726192125502115	0.27785683
1918	-3.879582491944276	0.27887323
1919	-3.886157142237173	0.27630317
1920	-3.8931313568861245	0.27383474
1921	-3.900105571535076	0.27071294
1922	-3.9070797861967614	0.26464352
1923	-3.913914842401485	0.2617976
1924	-3.920641319219247	0.2593001
1925	-3.927367796037008	0.2569769
1926	-3.9340942728670507	0.25466824
1927	-3.940820749684812	0.2584725
1928	-3.947747856725105	0.25607666
1929	-3.9552671330094795	0.25324526
1930	-3.9623892797885545	0.25757223
1931	-3.9695114265806333	0.25635254
1932	-3.9766335733727116	0.26480326
1933	-3.983454118321981	0.26369974
1934	-3.989982757725009	0.26667634
1935	-3.996511397139957	0.27307972
1936	-4.003040036542984	0.2779149
1937	-4.009568675957938	0.28169015
1938	-4.016282075482673	0.28225642
1939	-4.023016593622049	0.28745463
1940	-4.030160391856157	0.28950197
1941	-4.037304190090265	0.28280818
1942	-4.04444798835046	0.27647743
1943	-4.0515034114270545	0.276521
1944	-4.058213397742164	0.26943517
1945	-4.064923384057273	0.27082908
1946	-4.071633370384641	0.2655583
1947	-4.0783433567120015	0.26271236
1948	-4.085053343027111	0.26159433
1949	-4.092290938588436	0.25763032
1950	-4.099192643238485	0.25612023
1951	-4.106094347901141	0.2538696
1952	-4.1129960525637905	0.2585451
1953	-4.11989775721384	0.25834182
1954	-4.1267994618638895	0.2598374
1955	-4.1337011665265395	0.26687962
1956	-4.14060287118919	0.2688834
1957	-4.147504575839239	0.2740816
1958	-4.154406280489288	0.28190795
1959	-4.160912574989109	0.2763903
1960	-4.1676582868378595	0.28309858
1961	-4.174398768573518	0.28579932
1962	-4.181139250296869	0.2828663
1963	-4.187879732032528	0.2843183
1964	-4.194620213755879	0.28328738
1965	-4.201614569914144	0.28418761
1966	-4.208682609367316	0.2745172
1967	-4.215750648833393	0.27564976
1968	-4.222818688286566	0.27251342
1969	-4.230280840231174	0.26703936
1970	-4.237200005303132	0.2669232
1971	-4.243940487026483	0.25982285
1972	-4.250680968762142	0.25725278
1973	-4.257421450485492	0.25809497
1974	-4.2641619322211515	0.2556701
1975	-4.2709475262863865	0.25506026
1976	-4.2778601984665965	0.25911137
1977	-4.2847728706341845	0.25986642
1978	-4.291685542801773	0.26033106
1979	-4.298202176484415	0.2597067
1980	-4.3051148486520034	0.26792508
1981	-4.31199698753648	0.2713954
1982	-4.318879030626073	0.27294904
1983	-4.325761073728232	0.27503994
1984	-4.332643116830392	0.27583855
1985	-4.339525159919985	0.2786845
1986	-4.346433431856182	0.28170466
1987	-4.35335774123737	0.27771163
1988	-4.360282050605916	0.28645274
1989	-4.3675924581172545	0.28414404
1990	-4.3745167674858	0.27389285
1991	-4.381314473836079	0.2738057
1992	-4.388035132057349	0.28124002
1993	-4.394755790278619	0.27312326
1994	-4.401476448487618	0.2702628
1995	-4.408197106696617	0.26834616
1996	-4.4150782894533025	0.2592275
1997	-4.422186835338976	0.25916943
1998	-4.42929538121167	0.2623929
[truncated: 1 more rows]
