# Supplementary material for: Confocal interferometric scattering microscopy reveals 3D nanoscopic structure and dynamics in live cells
Source: Nat Commun. 2023 Apr 7;14:1962. doi: 10.1038/s41467-023-37497-7 (PMC10081331; doi:10.1038/s41467-023-37497-7)
Supplement: Supplementary file 15 — Source Data [file 41467_2023_37497_MOESM15_ESM.zip › Source_Data_Files_SI/Figure_18/Fig.18_e/005_all.csv]

	Pos [um]	Line
0	-5.515723496447961	0.2237324
1	-5.510381882689761	0.21905129
2	-5.5050545866686456	0.21711925
3	-5.499910814173322	0.21511032
4	-5.494767041668606	0.21244775
5	-5.489623269173283	0.21057336
6	-5.4844794966779595	0.21098669
7	-5.479331320298639	0.21100591
8	-5.4739389350971885	0.21085212
9	-5.468245871566022	0.20978516
10	-5.462853486374416	0.2106791
11	-5.457461101182814	0.21105398
12	-5.45206871599121	0.21279378
13	-5.446859463964425	0.21633105
14	-5.441674956383061	0.21916662
15	-5.4364904488017	0.22259817
16	-5.431305941220338	0.22316529
17	-5.4261214336389765	0.23010525
18	-5.420936926057612	0.22959581
19	-5.416049447557715	0.23610324
20	-5.410864939966887	0.23555535
21	-5.405680432394991	0.24091892
22	-5.4004959248136295	0.23999615
23	-5.395219638430731	0.2435046
24	-5.389810198108242	0.24163023
25	-5.384400757805504	0.24262029
26	-5.378991317492891	0.24166869
27	-5.373581877180274	0.24009228
28	-5.3681841956831455	0.24010189
29	-5.362737098356912	0.23640122
30	-5.357577688709583	0.23465179
31	-5.352418279052833	0.2335368
32	-5.347258869386662	0.23271976
33	-5.3420753449054645	0.22650069
34	-5.336535893600665	0.22850002
35	-5.330996442305979	0.21970491
36	-5.325456990991063	0.21735956
37	-5.319917539686264	0.21650407
38	-5.314380874235807	0.21236123
39	-5.309457195456345	0.21193829
40	-5.304234287558769	0.20779546
41	-5.299011379670725	0.21113089
42	-5.293788471782685	0.21225551
43	-5.288565563894644	0.20975634
44	-5.2833426539056685	0.21421637
45	-5.2781197424598005	0.21406257
46	-5.272896831013935	0.21510068
47	-5.26767391956807	0.2238189
48	-5.262451008122205	0.22164656
49	-5.256903005218877	0.22837508
50	-5.251561391460678	0.22826934
51	-5.246219777702476	0.23421925
52	-5.240878163934523	0.23880424
53	-5.235536550186077	0.23903494
54	-5.230186885611613	0.2426395
55	-5.2248103630011276	0.24166869
56	-5.219433840380823	0.24453309
57	-5.214057317770338	0.24450424
58	-5.208680795169669	0.24355264
59	-5.203612302501739	0.24282213
60	-5.198421171386887	0.23816024
61	-5.193236663805525	0.23542076
62	-5.1880521562336295	0.23638198
63	-5.182867648652268	0.23046091
64	-5.177683141061438	0.22692363
65	-5.172174722918074	0.2259432
66	-5.166562713213276	0.22022398
67	-5.160950703518726	0.21925312
68	-5.155338693803679	0.21752295
69	-5.1494137595395815	0.21070795
70	-5.1440017195095855	0.21037151
71	-5.138817211937689	0.2111597
72	-5.133632704346862	0.20894891
73	-5.1284481967655005	0.21087135
74	-5.123263689184136	0.21184218
75	-5.118020712683443	0.21544671
76	-5.11261127237083	0.21577354
77	-5.107201832058216	0.22023359
78	-5.1017923917456	0.22640458
79	-5.096692867285567	0.22718316
80	-5.091283426963076	0.2341712
81	-5.085873983558953	0.23649734
82	-5.08046453956145	0.24217811
83	-5.075055095563943	0.24020763
84	-5.069645651556564	0.24266833
85	-5.064236207568936	0.24685924
86	-5.058851563214448	0.24489835
87	-5.053493714724745	0.24401404
88	-5.048135866225262	0.24267794
89	-5.042479265155711	0.23945788
90	-5.0371214166757925	0.23334454
91	-5.031722469341853	0.23352717
92	-5.026281940075982	0.22948048
93	-5.020841410820047	0.23197964
94	-5.015400881574045	0.22617388
95	-5.00996035231811	0.22000289
96	-5.004519823052239	0.21787861
97	-4.999330939868012	0.2174076
98	-4.994146432286652	0.21230355
99	-4.989258953796219	0.2116307
100	-4.984074446205391	0.20928533
101	-4.978889938624028	0.21064065
102	-4.973450654510123	0.21042918
103	-4.967911203205324	0.20938145
104	-4.962371751900524	0.20998701
105	-4.956832300595722	0.20882396
106	-4.9512928492909225	0.21365887
107	-4.9458396137241065	0.21505263
108	-4.940430173411492	0.21734992
109	-4.934719103769114	0.22161773
110	-4.9293096634564995	0.22340558
111	-4.9239002231438835	0.22552986
112	-4.918490781502558	0.22826934
113	-4.913081337514932	0.23312348
114	-4.907671893517428	0.23835248
115	-4.902262449519924	0.24090932
116	-4.896853005512542	0.23831403
117	-4.891443561524914	0.24115923
118	-4.886069270320432	0.2433604
119	-4.881002983971055	0.24314895
120	-4.875628801754971	0.24584995
121	-4.870254619548699	0.24471572
122	-4.864880437352239	0.24568655
123	-4.859402190605368	0.24504255
124	-4.853914350809165	0.24504255
125	-4.848426511022982	0.24392754
126	-4.8429386712368	0.24218774
127	-4.837450831460636	0.24127458
128	-4.8320920999342185	0.23698755
129	-4.826514213501406	0.2343346
130	-4.821230922346117	0.23119141
131	-4.8159476312004745	0.23105685
132	-4.8106643400355384	0.23137407
133	-4.805218635969663	0.22787523
134	-4.799515910712591	0.22059883
135	-4.79381318545552	0.22096409
136	-4.788110460198444	0.2139857
137	-4.782407734941373	0.21319747
138	-4.776788880898401	0.21006392
139	-4.771674742194799	0.21064065
140	-4.766249799470252	0.20861247
141	-4.760824856765519	0.20874706
142	-4.755399914050882	0.20880474
143	-4.749974971336244	0.21227472
144	-4.744563961353322	0.21529295
145	-4.739154517365694	0.21688855
146	-4.733745073368191	0.2215985
147	-4.7283356293706875	0.22225213
148	-4.722926185363303	0.22628924
149	-4.717215114018383	0.23225838
150	-4.711805673715645	0.23379633
151	-4.706396233403032	0.23550728
152	-4.700986793080542	0.23962128
153	-4.695577352767928	0.24197626
154	-4.6901799193234	0.2413707
155	-4.684822070833695	0.2474648
156	-4.679464222334211	0.24845485
157	-4.67410637384451	0.24795501
158	-4.668748525354809	0.24695536
159	-4.66366739790462	0.24850293
160	-4.658087366940774	0.2431105
161	-4.652507335987121	0.24314895
162	-4.646927305033468	0.23520932
163	-4.6413472740798145	0.2329889
164	-4.635767243126161	0.22550105
165	-4.630329782753339	0.22574133
166	-4.6249373975617365	0.22266546
167	-4.619545012370134	0.21762869
168	-4.614152627178526	0.21302445
169	-4.608459563647358	0.20743981
170	-4.602957424057001	0.20761283
171	-4.5973888788770205	0.21040995
172	-4.591820333686867	0.21003509
173	-4.586251788517059	0.21086173
174	-4.580683243337073	0.21753258
175	-4.575103308247679	0.21610996
176	-4.56950733168832	0.22249244
177	-4.563911355149396	0.22842312
178	-4.558315378600255	0.22870189
179	-4.553040004875621	0.23843898
180	-4.547444028316263	0.23913106
181	-4.542101637132081	0.23990965
182	-4.536760027242844	0.2469938
183	-4.531418417343854	0.24801269
184	-4.526076807435112	0.24684
185	-4.520735197536123	0.24910848
186	-4.515164275725262	0.24949296
187	-4.509579305358442	0.24949296
188	-4.503994334971228	0.23977509
189	-4.498097947742519	0.246196
190	-4.492512977365502	0.23971741
191	-4.487095913850931	0.23352717
192	-4.481719387460439	0.23771808
193	-4.476342861079767	0.22830778
194	-4.470966334699096	0.23146057
195	-4.465589808318425	0.21943578
196	-4.4600985119956125	0.21871485
197	-4.454529966815631	0.21410103
198	-4.448961421635651	0.20979477
199	-4.443711907691313	0.2108329
200	-4.438143362501165	0.21363965
201	-4.43258449489271	0.21839766
202	-4.427045047590054	0.22348247
203	-4.421505600287399	0.22401114
204	-4.415966152974624	0.22700053
205	-4.410426705682083	0.23704523
206	-4.40487154717177	0.24089971
207	-4.3992755706226285	0.24598452
208	-4.39367959406327	0.2435046
209	-4.38777158696044	0.24522518
210	-4.382175610421515	0.248253
211	-4.376579633872369	0.24822415
212	-4.371038639181972	0.24869516
213	-4.365499187877172	0.2467631
214	-4.359959736582487	0.248253
215	-4.354420285277687	0.25037727
216	-4.348880833962774	0.24338923
217	-4.343314676797704	0.24460037
218	-4.337746135522554	0.24182247
219	-4.33249662526951	0.23498823
220	-4.326928083984197	0.23539194
221	-4.321359542709051	0.23207575
222	-4.315762619816722	0.22584708
223	-4.31015061012217	0.22383812
224	-4.304538600407121	0.21863796
225	-4.298926590702324	0.21833038
226	-4.293314580997526	0.2128034
227	-4.287774922664706	0.21483155
228	-4.282398396284034	0.20977557
229	-4.276722075847978	0.20892969
230	-4.2713455494673065	0.20786275
231	-4.265969023086635	0.20949681
232	-4.260536513262491	0.20619985
233	-4.254799228566645	0.21308213
234	-4.2490619438603225	0.21582161
235	-4.243324659154	0.21734032
236	-4.237587374437198	0.22191569
237	-4.2318863556028035	0.22756766
238	-4.2265098292221275	0.22711587
239	-4.221441333000014	0.23355602
240	-4.216064806609526	0.23418081
241	-4.2106882802288546	0.24267794
242	-4.205311753858	0.2449368
243	-4.199614397988725	0.24405248
244	-4.193853833998917	0.24786851
245	-4.1880932700196265	0.24775316
246	-4.182332706050853	0.25177103
247	-4.176572142071563	0.2510982
248	-4.170904808998118	0.2537127
249	-4.164979874734016	0.24855097
250	-4.1593678650292185	0.24443698
251	-4.153755855334667	0.24664776
252	-4.148143845619623	0.24218774
253	-4.142556338023478	0.23221992
254	-4.1370168907208225	0.22734657
255	-4.1314774434181665	0.22826934
256	-4.125937996115505	0.22361706
257	-4.120398548812849	0.21734992
258	-4.114843102965821	0.21432209
259	-4.109567729241192	0.2111501
260	-4.1039717526920505	0.21109243
261	-4.0983757761429045	0.20863172
262	-4.092779799593763	0.2075071
263	-4.087183823044621	0.20788197
264	-4.081565446863625	0.20834334
265	-4.075943566642756	0.21179411
266	-4.070321686411624	0.21547557
267	-4.06469980618049	0.21511032
268	-4.059077925939088	0.22741386
269	-4.053105726367764	0.22326142
270	-4.047393167349094	0.2294228
271	-4.041680608319996	0.23546883
272	-4.035968049280466	0.24265872
273	-4.030255490251367	0.24447542
274	-4.024621822915332	0.2512616
275	-4.019065535592674	0.25274187
276	-4.013509248259877	0.25293413
277	-4.0079529609372235	0.25250158
278	-4.00239667361457	0.24749364
279	-3.997142513775452	0.2454078
280	-3.9915465372160885	0.23811217
281	-3.985950560666947	0.23668958
282	-3.9803545841178054	0.2252319
283	-3.974758607578881	0.22467439
284	-3.9691571268773203	0.2177921
285	-3.963444572104407	0.21046764
286	-3.9577320173314936	0.21031384
287	-3.9520194625585803	0.21025616
288	-3.946306907785662	0.20847791
289	-3.9403048384615533	0.2064113
290	-3.9347362932815724	0.20570001
291	-3.9291677481015914	0.20573846
292	-3.9235992029114386	0.20666122
293	-3.9180306577416295	0.21034266
294	-3.912462112561644	0.2154275
295	-3.906893567381663	0.2166963
296	-3.901325022191515	0.2282501
297	-3.8957564770217012	0.22541453
298	-3.8901879318417203	0.234969
299	-3.884938417897383	0.23374826
300	-3.8792299802153605	0.24270679
301	-3.873469420275555	0.2472245
302	-3.8677088603462666	0.25225165
303	-3.8619483004064605	0.2543663
304	-3.856187740456137	0.25437593
305	-3.8505335500992537	0.2545778
306	-3.844977262786746	0.2577498
307	-3.839420975464088	0.25043496
308	-3.83386468813129	0.2534916
309	-3.827998583318425	0.24848367
310	-3.8224357117217123	0.24641706
311	-3.8168671665518987	0.24124575
312	-3.811298621361746	0.2370933
313	-3.805730076181765	0.2287788
314	-3.800161531001784	0.23255634
315	-3.7945297494703927	0.22220407
316	-3.7887691854805845	0.21649446
317	-3.7830086215012937	0.22011822
318	-3.7772480575220033	0.21001586
319	-3.7718175258554476	0.20667084
320	-3.766055553060908	0.20789157
321	-3.7602730478991484	0.20617099
322	-3.754490542737389	0.20697843
323	-3.748708037575629	0.2073629
324	-3.742925532403307	0.21514875
325	-3.737143027252105	0.21716729
326	-3.7314916909654605	0.22486663
327	-3.7258957144163185	0.22387658
328	-3.7202997378569598	0.2353535
329	-3.714391730764347	0.23992886
330	-3.7087957542152052	0.23693949
331	-3.703143538804474	0.24513866
332	-3.6974062499425995	0.24882011
333	-3.6916689610912	0.25377998
334	-3.6859316722502755	0.25705773
335	-3.680194383398876	0.25551978
336	-3.674451107901628	0.25541404
337	-3.668696381746023	0.25390494
338	-3.662941655600925	0.24791658
339	-3.657516627299405	0.2435911
340	-3.6517619011332934	0.2376508
341	-3.6460057358090805	0.23525736
342	-3.640245175869275	0.22518383
343	-3.6344846159399866	0.22360745
344	-3.6287240559896583	0.21784015
345	-3.6229634960498527	0.21256308
346	-3.6172093332162425	0.21011199
347	-3.611613356667101	0.20589225
348	-3.6060173801179594	0.20667084
349	-3.6001093730151243	0.20690154
350	-3.594513396465983	0.2094007
351	-3.588917419916841	0.21046764
352	-3.5831845996924967	0.2121017
353	-3.577402094530737	0.21913779
354	-3.571619589368978	0.21684049
355	-3.5658370842072187	0.22827895
356	-3.5600545790349014	0.22485702
357	-3.5542824253262593	0.24186093
358	-3.5485276991706494	0.24412937
359	-3.5431026708691338	0.25360698
360	-3.537347944703022	0.2576056
361	-3.531593218547417	0.25959533
362	-3.5258415434200243	0.2583746
363	-3.5200978713736673	0.25947037
364	-3.514354199316829	0.25658673
365	-3.5086105272704766	0.25147307
366	-3.5028668552346116	0.24910848
367	-3.4971213918305457	0.24752247
368	-3.491343836257565	0.24541742
369	-3.4852441253313096	0.23544
370	-3.479466569768878	0.2367857
371	-3.473689014216995	0.2335368
372	-3.4679114586440143	0.22251165
373	-3.4621707960394312	0.22413611
374	-3.4564335113331093	0.2269044
375	-3.4506962266372625	0.21595617
376	-3.4449589419204605	0.2109194
377	-3.4392216572141385	0.21097708
378	-3.433464318237691	0.20512328
379	-3.4280337865711403	0.20567116
380	-3.42227322259185	0.20998701
381	-3.4165126586125543	0.20566155
382	-3.410752094633264	0.2089393
383	-3.4051060409760976	0.21806124
384	-3.3995374957859497	0.21753258
385	-3.3939689506161357	0.2276926
386	-3.3884004054361547	0.23190273
387	-3.382831860256174	0.23443073
388	-3.3771887123164426	0.24214928
389	-3.3711069446959163	0.24811842
390	-3.3653463847561103	0.25413564
391	-3.3595858248163046	0.25788435
392	-3.353825264865981	0.2579901
393	-3.348019161757415	0.26298842
394	-3.342065996779728	0.26435333
395	-3.3361128317911657	0.26040274
396	-3.3301596667917397	0.25964338
397	-3.3242065018031832	0.25683665
398	-3.318329154090666	0.254597
399	-3.313079640146334	0.24683039
400	-3.3075110949561806	0.2396309
401	-3.3019425497761996	0.23297928
402	-3.2963740045962187	0.22149277
403	-3.290805459426405	0.22350171
404	-3.285236917875593	0.2108329
405	-3.2796683766004473	0.21070795
406	-3.2740998353253015	0.2064786
407	-3.268531294050156	0.20582496
408	-3.262962752775006	0.20767051
409	-3.256771344359249	0.21015042
410	-3.2508023027068313	0.20956407
411	-3.2448332610544135	0.21799394
412	-3.238864219401996	0.22036815
413	-3.2328951777495782	0.22987457
414	-3.226997342182021	0.23797761
415	-3.2211982654870632	0.24164943
416	-3.215399188781518	0.2510213
417	-3.2096001120971485	0.25176144
418	-3.2038010354021913	0.2600567
419	-3.1983381412445366	0.2637574
420	-3.192785928804894	0.26500696
421	-3.1872337163753888	0.2667564
422	-3.181681503956021	0.26277697
423	-3.176129291526516	0.25571203
424	-3.1705770790868737	0.25889364
425	-3.1646935195641857	0.24747442
426	-3.15872337882724	0.24155332
427	-3.152753238079389	0.23494017
428	-3.1467830973206423	0.23392127
429	-3.14048006269685	0.22329023
430	-3.134647422073219	0.21766713
431	-3.128886858104446	0.21152496
432	-3.1231262941146323	0.2087759
433	-3.117365730135342	0.21005431
434	-3.111605166156051	0.20410438
435	-3.105844602187278	0.20665161
436	-3.10008403819747	0.2090258
437	-3.094323474218179	0.210929
438	-3.0885629102388887	0.2156678
439	-3.083132378572333	0.21775363
440	-3.0773398449249685	0.23052819
441	-3.07140472281498	0.23269093
442	-3.0654696007049917	0.24768588
443	-3.0595344785950034	0.2532994
444	-3.0535993564741735	0.26200798
445	-3.047689654040509	0.26499736
446	-3.0419523651891094	0.2666795
447	-3.03621507633771	0.26450714
448	-3.030477787475835	0.2644687
449	-3.024420588534993	0.2624982
450	-3.018681039845443	0.25674054
451	-3.012926313689833	0.24989668
452	-3.0071715875237213	0.2514923
453	-3.0014168613681163	0.22849041
454	-2.9956621352230184	0.23218147
455	-2.989889550196238	0.22782719
456	-2.9839369674067697	0.21752295
457	-2.977984384628169	0.21701352
458	-2.972031801860437	0.21496612
459	-2.966420252471663	0.21369731
460	-2.960467669682194	0.21088096
461	-2.954713145195308	0.20619021
462	-2.9490005904223953	0.20640169
463	-2.943288035659912	0.20608449
464	-2.9375754808765637	0.20505598
465	-2.9318629261036504	0.2107656
466	-2.9257734764767283	0.21002547
467	-2.9196528775281543	0.2184361
468	-2.91353227855723	0.22019511
469	-2.907070396201179	0.22967272
470	-2.90099068662011	0.23570915
471	-2.8953947100709683	0.23761235
472	-2.889798733521827	0.25493345
473	-2.8842027569726856	0.24963716
474	-2.878606780423544	0.25768253
475	-2.8730108038744024	0.26326716
476	-2.867171678261797	0.26403615
477	-2.8612365561626447	0.26790023
478	-2.8553014340526515	0.26879415
479	-2.849706344981684	0.26940933
480	-2.843771222860859	0.2680348
481	-2.8379314282755357	0.2645744
482	-2.8321538727131044	0.26444948
483	-2.8263763171506677	0.2515884
484	-2.820598761577687	0.23933293
485	-2.8148212060152558	0.2284808
486	-2.8089646641685686	0.21627337
487	-2.8029956225161508	0.21420676
488	-2.797026580852835	0.20789157
489	-2.7907247066098106	0.21116932
490	-2.7847556649573932	0.20987168
491	-2.7788114806959734	0.21560052
492	-2.7730741959791763	0.22245398
493	-2.7673369112728543	0.23170087
494	-2.7615996265665324	0.23437305
495	-2.755862341870685	0.24173595
496	-2.750113732400669	0.25391454
497	-2.7441611496220686	0.2606623
498	-2.7382085668434684	0.26177728
499	-2.732597017454699	0.264411
500	-2.7266444346760985	0.2721488
501	-2.7206918518974934	0.26734272
502	-2.7147392691188927	0.26891914
503	-2.7087866863402925	0.26832318
504	-2.7028341035616923	0.26515114
505	-2.6968815207830916	0.24846447
506	-2.6909289380044914	0.24734944
507	-2.684986474880709	0.23618974
508	-2.6790513499504933	0.23367137
509	-2.67278528364173	0.22520305
510	-2.6668501587223554	0.22156005
511	-2.660915033802981	0.22029124
512	-2.6550942602315835	0.20872784
513	-2.649311755069824	0.20874706
514	-2.6435292499186223	0.20937185
515	-2.6377467447568628	0.20621906
516	-2.6319642395845406	0.20767051
517	-2.6261224779538996	0.21057336
518	-2.620187351566736	0.21514875
519	-2.6145922584534254	0.21605228
520	-2.608657132044584	0.22217523
521	-2.6027220056465845	0.23476715
522	-2.5967920041638366	0.24375452
523	-2.590875425180215	0.2521267
524	-2.5849588461749886	0.2547604
525	-2.579042267180564	0.26287308
526	-2.57312568818614	0.27232182
527	-2.5671894459728644	0.27347526
528	-2.5612204083756285	0.27613783
529	-2.554918538425419	0.27368674
530	-2.548949500839087	0.27225453
531	-2.5429804632527544	0.26780412
532	-2.537027554199459	0.26722738
533	-2.5312902653480593	0.2602874
534	-2.525552976496655	0.2586918
535	-2.5198156876452553	0.2508771
536	-2.5140783987938558	0.24267794
537	-2.508340508250553	0.22627002
538	-2.5025629526881215	0.21497573
539	-2.4971164029145463	0.2072668
540	-2.4913388473415656	0.20969866
541	-2.4855612917896828	0.20738213
542	-2.479783736227251	0.20946796
543	-2.4738722597108254	0.2115538
544	-2.4679196769213565	0.21160187
545	-2.4619670941427563	0.21965684
546	-2.4560145113750242	0.22453983
547	-2.450061928596419	0.23047051
548	-2.444008818212347	0.2604316
549	-2.4375338860803315	0.26197913
550	-2.4314009265778744	0.2657471
551	-2.4252679670642197	0.26254627
552	-2.4191350075393623	0.2650262
553	-2.4130849032880497	0.2620849
554	-2.407100317143088	0.26435333
555	-2.4011157310090527	0.26563177
556	-2.3951311448531643	0.278637
557	-2.389146558708202	0.28035757
558	-2.3831740120275557	0.2742827
559	-2.377788735027575	0.2666218
560	-2.3720761759984756	0.258538
561	-2.3663636169693767	0.25227088
562	-2.3606510579402773	0.24624404
563	-2.3549179305718293	0.24158217
564	-2.3489647655832724	0.2265776
565	-2.3430116005947106	0.22401114
566	-2.3370584356061537	0.2176383
567	-2.3311052706175968	0.21385111
568	-2.325152938285304	0.21052532
569	-2.318886874942577	0.20745903
570	-2.3129517528325882	0.2062575
571	-2.307016630722595	0.2079204
572	-2.3010815086017704	0.21367809
573	-2.295145561429261	0.21708079
574	-2.289192978650661	0.22605854
575	-2.2832403958720606	0.23009565
576	-2.2772878130825918	0.24154371
577	-2.2713352303039915	0.2505503
578	-2.265382647536259	0.27450377
579	-2.2596300151533475	0.273581
580	-2.2534970511975505	0.28277022
581	-2.247364087252951	0.28152063
582	-2.241231123308351	0.2855193
583	-2.2350981593749495	0.28145334
584	-2.2292201492481176	0.28383717
585	-2.223437644086358	0.27826214
586	-2.2176551389245986	0.27506128
587	-2.211872633773397	0.27161053
588	-2.2060901286010797	0.25627914
589	-2.1998322977876867	0.24455231
590	-2.1936876962097713	0.24157254
591	-2.1875430946318613	0.23428653
592	-2.181398493053951	0.22882684
593	-2.175253891476041	0.22360745
594	-2.1691503385089197	0.21746528
595	-2.1631971735203637	0.2174845
596	-2.1572440085318068	0.21123661
597	-2.15129084354325	0.21507186
598	-2.1453376785546885	0.20958333
599	-2.1397482684478675	0.21180372
600	-2.1339877084975436	0.21459125
601	-2.1282271485682553	0.21379343
602	-2.12246658862845	0.21831116
603	-2.1167060286886388	0.223098
604	-2.110945468738316	0.23020138
605	-2.104846032663029	0.24262029
606	-2.0987130687296274	0.2430432
607	-2.0925801047850277	0.26130632
608	-2.0864471408292307	0.26572788
609	-2.079972204019197	0.27087998
610	-2.074019485254566	0.2895468
611	-2.0680843588565665	0.29467967
612	-2.062149232447731	0.2917672
613	-2.0562141060497314	0.29107514
614	-2.050278979651732	0.29419908
615	-2.0443438569369254	0.28748977
616	-2.0384087348160955	0.27866584
617	-2.0324736127061076	0.2694574
618	-2.026538490596119	0.25694236
619	-2.0209434015251517	0.2527707
620	-2.014852326804637	0.24249531
621	-2.0087077252267216	0.23478638
622	-2.0025631236488115	0.22444369
623	-1.9964185220709014	0.21973374
624	-1.9902739204929913	0.2163022
625	-1.9843262954116767	0.21274571
626	-1.978548739849245	0.21038112
627	-1.9727711842868132	0.21288028
628	-1.966993628713828	0.2195415
629	-1.960893917798126	0.22874033
630	-1.9550463678336767	0.23269093
631	-1.9490937850550765	0.23595907
632	-1.9431412022656085	0.26215217
633	-1.937188619497876	0.26138318
634	-1.9312360367192758	0.28616333
635	-1.9252465713367997	0.28538474
636	-1.9191019740564492	0.295266
637	-1.9129573767873236	0.30622387
638	-1.9068127795294156	0.30464748
639	-1.9010202164803554	0.30240786
640	-1.894875619200005	0.28658625
641	-1.8889251938166849	0.28349113
642	-1.8829900674186852	0.27295622
643	-1.8770549410315223	0.2517326
644	-1.871119814622686	0.23746817
645	-1.8651846882246872	0.2387658
646	-1.8590668342366365	0.22071418
647	-1.852922232669945	0.21896477
648	-1.846777631080811	0.21999328
649	-1.8402904077253233	0.22591434
650	-1.8341458061474132	0.23026867
651	-1.828009589740632	0.23984236
652	-1.8218766302269778	0.24245687
653	-1.8157436707133234	0.26745808
654	-1.8096107111996638	0.25944152
655	-1.8034777516860085	0.26862115
656	-1.7974644619510451	0.2869323
657	-1.7915112969624891	0.27939636
658	-1.7855581319739322	0.29844764
659	-1.7799460337309805	0.2981016
660	-1.773992868731554	0.30945355
661	-1.7680400350103724	0.30963618
662	-1.7620874522317722	0.3137021
663	-1.756134869453172	0.313433
664	-1.7501822866637031	0.31686452
665	-1.744229703885103	0.31822947
666	-1.7382038126761383	0.312491
667	-1.7320482384720775	0.308848
668	-1.725892664256782	0.31036672
669	-1.719393856443669	0.3015139
670	-1.7132382822508525	0.28982553
671	-1.7070931365247484	0.28033835
672	-1.7011240989275125	0.276878
673	-1.6951550613411799	0.2709761
674	-1.6891860237548482	0.25479886
675	-1.6832169861794135	0.24695536
676	-1.677247948582183	0.23627625
677	-1.671164997330834	0.2321238
678	-1.6650320333862343	0.22365549
679	-1.6592504371803383	0.22478972
680	-1.6531174732245413	0.22439565
681	-1.6469845092799416	0.22561638
682	-1.6409464653387245	0.23133561
683	-1.6349763245908786	0.23610324
684	-1.6290061838430328	0.24428318
685	-1.6230360430951816	0.24741673
686	-1.6170659023473348	0.2754842
687	-1.6110233595863521	0.25923967
688	-1.6048677895754473	0.29326668
689	-1.5983689861892936	0.29672706
690	-1.5922134161783879	0.3157399
691	-1.5860578461674777	0.32680348
692	-1.5799195742719618	0.33048493
693	-1.5739669915042294	0.3375595
694	-1.5680144087256291	0.3396261
695	-1.562061825947029	0.33984715
696	-1.55610924315756	0.33543518
697	-1.5501566603789598	0.33137888
698	-1.5440259740743203	0.31292352
699	-1.5382230629772238	0.32146874
700	-1.5320674887619292	0.2991109
701	-1.5259119145578737	0.29308406
702	-1.5197563403650562	0.2722257
703	-1.5136939630909554	0.2730716
704	-1.507741384475616	0.2535685
705	-1.5017888058711506	0.24995434
706	-1.4958362272666843	0.24772434
707	-1.4898836486730866	0.23380594
708	-1.48388281832149	0.23539194
709	-1.4773955949660023	0.23271015
710	-1.4712509933880868	0.23459414
711	-1.4651063918101768	0.24073629
712	-1.4589617902322667	0.24673428
713	-1.4528176666025008	0.25953767
714	-1.446677882203148	0.27435958
715	-1.4405380978037954	0.284337
716	-1.4343983134044427	0.3079733
717	-1.42825852900509	0.30874225
718	-1.4221153805501752	0.32258376
719	-1.416312469453084	0.3388379
720	-1.4101568952377894	0.35584182
721	-1.4040013210449729	0.35353488
722	-1.3978457468409173	0.36050367
723	-1.3916901726368565	0.3689047
724	-1.3855346017541352	0.369443
725	-1.3793790317544694	0.36332962
726	-1.3732234617435637	0.36239728
727	-1.367067891732658	0.33730957
728	-1.3609123217105141	0.31641275
729	-1.3545128861961189	0.29994714
730	-1.3485603034283873	0.2804729
731	-1.342607720649787	0.27304274
732	-1.3366551378603182	0.26418033
733	-1.330702555081718	0.26031625
734	-1.3246958810003209	0.25105014
735	-1.318551283742413	0.24657087
736	-1.3124066864620625	0.24782045
737	-1.3062620891929368	0.25836498
738	-1.3001174919238103	0.25763446
739	-1.2943248126785498	0.26484355
740	-1.2881732088458095	0.2866343
741	-1.2820216050242959	0.30377275
742	-1.2758700012027866	0.32689
743	-1.2697183973812782	0.32887012
744	-1.2635667935597699	0.35095882
745	-1.2574515112945228	0.37195176
746	-1.2513370746072905	0.3836786
747	-1.2452226379200573	0.38827318
748	-1.239108201232824	0.39642426
749	-1.232643458275538	0.402355
750	-1.2263017625033958	0.39748162
751	-1.219951719848936	0.39463642
752	-1.2136016771944753	0.38675445
753	-1.2072516345400093	0.37274957
754	-1.2009015918855486	0.34917095
755	-1.1949198022651633	0.35222763
756	-1.1889677692479328	0.31225067
757	-1.1830157362307032	0.28894123
758	-1.1770637032134728	0.27907917
759	-1.1714526720893232	0.26673716
760	-1.1654025239685017	0.26786178
761	-1.1592509201357615	0.27455184
762	-1.1530993163254841	0.2752343
763	-1.1469477125039758	0.29741913
764	-1.1407961086824674	0.33977988
765	-1.1346476719247294	0.3745951
766	-1.1285030703580379	0.42164657
767	-1.1223584687801278	0.4393906
768	-1.1162138672022177	0.436853
769	-1.1097266438355113	0.43775654
770	-1.1035261406996906	0.42643344
771	-1.0971953437939286	0.43009564
772	-1.0908645468766016	0.42194453
773	-1.0845337499477221	0.413284
774	-1.0782029530304014	0.43000913
775	-1.0719693228228424	0.4185899
776	-1.0660341964356794	0.42341518
777	-1.0600990700268431	0.39325228
778	-1.0541639436288435	0.36356995
779	-1.0485688505155268	0.35725477
780	-1.0426057317748212	0.31968087
781	-1.0364611301856925	0.33479118
782	-1.0303165286077824	0.30183113
783	-1.0241719270298724	0.3155092
784	-1.0180273254519623	0.31881577
785	-1.0118827238740469	0.29846686
786	-1.0057213426326221	0.29482386
787	-0.9995586166993613	0.29512182
788	-0.9933958907661014	0.3032345
789	-0.9868895324335094	0.3151824
790	-0.9807268065115062	0.3241121
791	-0.9745783851796519	0.3273802
792	-0.9684337879105263	0.32608256
793	-0.9622891906301811	0.34377855
794	-0.9561445933722741	0.39041668
795	-0.9499999961031476	0.3901668
796	-0.9438621605038247	0.44480222
797	-0.9377291965480277	0.4652569
798	-0.9315962326034226	0.47054356
799	-0.9258146363975319	0.4918633
800	-0.9196816724529322	0.50835776
801	-0.9135432470851574	0.5166146
802	-0.9073986455072474	0.5109338
803	-0.9012540439405567	0.5163647
804	-0.8951094423626413	0.50775224
805	-0.8889648407735118	0.48899892
806	-0.8828202403222001	0.48509637
807	-0.8766756430530744	0.43602633
808	-0.8705310457951665	0.43374825
809	-0.8640438269774959	0.4146393
810	-0.8578992297083694	0.4040371
811	-0.8517559051040022	0.37654635
812	-0.8456229411594025	0.3557841
813	-0.8394899772148028	0.35090113
814	-0.833357013270204	0.3485846
815	-0.8272240493256042	0.3462585
816	-0.821078912773757	0.34919018
817	-0.8147236016550767	0.35738933
818	-0.8083682905364018	0.3682511
819	-0.8023770857854746	0.39757773
820	-0.7960217746667997	0.42189646
821	-0.7896664635365163	0.42969194
822	-0.7834719334119526	0.47494596
823	-0.7773163634010478	0.45587543
824	-0.7711607933901421	0.5073773
825	-0.7650052233679974	0.5086942
826	-0.7588496533683315	0.5512856
827	-0.7527841992639868	0.53769404
828	-0.7468316164853865	0.5664248
829	-0.7405471188488839	0.577373
830	-0.7345945360702837	0.5849666
831	-0.7286419533025521	0.5954823
832	-0.7225772756985478	0.6110924
833	-0.7162406553097584	0.61518717
834	-0.7099040349325394	0.62921137
835	-0.7035674145668889	0.63318115
836	-0.6972307941896698	0.6395732
837	-0.6909103155726797	0.6348729
838	-0.6847657183035532	0.63432497
839	-0.678973155254492	0.63947713
840	-0.6728285579965849	0.62228096
841	-0.6666839607162345	0.60268176
842	-0.6605393634471088	0.57067335
843	-0.6542330171916486	0.5122122
844	-0.6478909104359545	0.47395587
845	-0.6415488036802612	0.4515788
846	-0.6352066969245671	0.4307589
847	-0.628864590168873	0.42187724
848	-0.6226046305529618	0.42281926
849	-0.6160982722316222	0.43974623
850	-0.6099355462983613	0.4572788
851	-0.6037728203651014	0.490979
852	-0.5976100944318405	0.4968232
853	-0.591449665627688	0.5548325
854	-0.5852940914348768	0.5978661
855	-0.5791385172308159	0.6423992
856	-0.5729829430267603	0.67527276
857	-0.5668273688114658	0.67843515
858	-0.5606717946186484	0.70677173
859	-0.5547106724046502	0.73087907
860	-0.5483798754873233	0.7296006
861	-0.5420490785584438	0.7377998
862	-0.535718281641123	0.71483636
863	-0.529387484735361	0.71149135
864	-0.5231992554642559	0.6825299
865	-0.5170365295197437	0.67583025
866	-0.5108738035864837	0.639727
867	-0.5047110776532175	0.61224586
868	-0.49854835173120904	0.5921853
869	-0.49205488907572725	0.5640313
870	-0.4859102874978172	0.5481809
871	-0.4797656859199071	0.5306291
872	-0.4736210843532165	0.5102225
873	-0.4674764827640816	0.5114817
874	-0.4612351659514129	0.5174797
875	-0.454898550017627	0.5310136
876	-0.44856193408384026	0.57990104
877	-0.4422253181500544	0.5974143
878	-0.43588870221626763	0.62101215
879	-0.42996370657894545	0.6864132
880	-0.4238307426343457	0.6834912
881	-0.41769777867854874	0.7272841
882	-0.41156481474514717	0.74027973
883	-0.40543185080054744	0.79530925
884	-0.39929674650278457	0.81108284
885	-0.3931521449136506	0.805056
886	-0.3870075433469591	0.8455616
887	-0.380862941769049	0.8518864
888	-0.3747183401911389	0.858192
889	-0.36821888426076566	0.8578363
890	-0.3616902499397785	0.84908926
891	-0.3551616156307116	0.8379103
892	-0.3486329813097182	0.80009615
893	-0.3421043469768108	0.8076416
894	-0.33557571265582364	0.8022108
895	-0.32942235399698117	0.7426347
896	-0.3232777524190711	0.73846304
897	-0.3171331508299424	0.7219109
898	-0.31098854925203234	0.69156533
899	-0.30519598214103905	0.66853464
900	-0.29917639362471427	0.61385113
901	-0.29320735196139847	0.6280771
902	-0.2872383103089806	0.5899361
903	-0.28126926865656277	0.5870813
904	-0.2753002270041449	0.58943623
905	-0.2691938273399508	0.6192916
906	-0.26283354967451356	0.614053
907	-0.2564732720090763	0.63758355
908	-0.2501129943436391	0.6753016
909	-0.24339806884432846	0.7194886
910	-0.23705098404197944	0.7578315
911	-0.23090638677284847	0.80792046
912	-0.22476178950372194	0.8306724
913	-0.21861719222337683	0.86914015
914	-0.21247259496546977	0.89821696
915	-0.20632799769634413	0.9025232
916	-0.20019332762589492	0.93102324
917	-0.19406036367009794	0.93580043
918	-0.18792739973669637	0.9402797
919	-0.1821458035196022	0.9419041
920	-0.17601283957500335	0.94919986
921	-0.16986311553608857	0.93359923
922	-0.16370754552518374	0.9320229
923	-0.15755197552551703	0.9079637
924	-0.15139640551460598	0.8698611
925	-0.14524083549246214	0.826145
926	-0.13901860754020756	0.8487913
927	-0.13268780604900776	0.7856875
928	-0.12635700456936672	0.764733
929	-0.11967319881841831	0.7446917
930	-0.11334239732721851	0.675167
931	-0.10692831216600851	0.6844235
932	-0.10037920881865592	0.65833616
933	-0.09383010544738912	0.6508387
934	-0.08728100208807987	0.65032923
935	-0.08073189872876974	0.66290194
936	-0.07437772682771548	0.66633344
937	-0.06822215262365461	0.69710195
938	-0.06206657841959817	0.7231989
939	-0.05626366732250787	0.7380305
940	-0.050108093118452324	0.7751141
941	-0.043939017013244985	0.83711255
942	-0.03760822010748299	0.8456577
943	-0.031277423190162246	0.90965545
944	-0.0249466262728415	0.9347623
945	-0.01861582934396111	0.9573028
946	-0.012289203155820161	0.97928584
947	-0.0061446015779100804	0.9927044
948	0.0	1.0
949	0.006487223366711703	0.9789879
950	0.012631824944621783	0.9743836
951	0.018776426511313282	0.9522084
952	0.025255269978498696	0.88178015
953	0.03178390929775077	0.88283753
954	0.0383125486050826	0.8142644
955	0.044841187900494184	0.7683568
956	0.05136982720782601	0.7593887
957	0.05760505491279755	0.72400635
958	0.06355763351726296	0.675984
959	0.06916917897104113	0.67955977
960	0.07512175756463879	0.6686211
961	0.08107433617997817	0.6778104
962	0.08712398454681036	0.6915365
963	0.09347402720127107	0.7032537
964	0.09982406985573089	0.7288605
965	0.1061741125101916	0.7742106
966	0.1125241551646523	0.8054982
967	0.11887025556414521	0.8298842
968	0.125201057055345	0.88700914
969	0.13188486279473466	0.8784063
970	0.13821566428593446	0.9303792
971	0.14454646577713426	0.9506032
972	0.15091802063039772	0.9617244
973	0.15744665968011695	0.9608497
974	0.16397529870599659	0.96028256
975	0.1705039377438018	0.923545
976	0.17703257678160167	0.91927713
977	0.18350133296988336	0.8593262
978	0.18963429247234043	0.8432547
979	0.1954158845123395	0.80786276
980	0.20154884402599915	0.77534485
981	0.20768180355085164	0.74089485
982	0.21382231334458357	0.70173496
983	0.22014693225811044	0.6749267
984	0.22647155118318452	0.64974284
985	0.2327961701198067	0.6457442
986	0.23912078904488077	0.6362474
987	0.24547612477103975	0.6426491
988	0.2520234694266428	0.6470803
989	0.25893589274671047	0.6752631
990	0.2654832374023073	0.6835584
991	0.272030582057905	0.68331814
992	0.2785779267015478	0.7388091
993	0.2847837474894197	0.79262745
994	0.2909283490673298	0.77185565
995	0.29707295064523986	0.80471
996	0.30321755222314994	0.8343346
997	0.30936215380106	0.8423608
998	0.31562967739993386	0.85748065
999	0.32160325804428425	0.8465132
1000	0.3279398739780701	0.8487336
1001	0.3342764899118569	0.83418083
1002	0.34061310584564275	0.83498824
1003	0.3469497234459489	0.8144471
1004	0.3532863438231688	0.80794924
1005	0.3596229642119635	0.7687509
1006	0.365959584577614	0.7660499
1007	0.37229620495483395	0.7133945
1008	0.37866493636450027	0.6916519
1009	0.3855576108895411	0.66704476
1010	0.3920862497799398	0.6284808
1011	0.3986148886584191	0.6263373
1012	0.405143527548824	0.59057045
1013	0.4115555538152069	0.5802951
1014	0.41772148697193323	0.55961937
1015	0.4238874201174019	0.54992074
1016	0.4300533532741282	0.5469121
1017	0.43621928644211305	0.5689816
1018	0.44238521959883936	0.56014806
1019	0.4483359868483827	0.6097371
1020	0.45468602949124914	0.62274235
1021	0.46103607215730413	0.64543664
1022	0.46738611481176395	0.6388523
1023	0.47373615746622466	0.66292113
1024	0.48008424258641025	0.66686213
1025	0.4864315309335705	0.66291153
1026	0.49277881926913647	0.67757004
1027	0.49912610760470155	0.68091506
1028	0.5054733959402675	0.69230545
1029	0.5121719151343553	0.67883885
1030	0.5185085310681412	0.68052095
1031	0.5248451470019333	0.6456769
1032	0.5311817629357192	0.6444562
1033	0.5375183788810753	0.6172442
1034	0.543854995000923	0.59289664
1035	0.550191615378143	0.5866872
1036	0.5565282357553629	0.54577786
1037	0.5628648561441523	0.5341087
1038	0.5692014765098028	0.50978035
1039	0.575175061343014	0.47821406
1040	0.5815262485765524	0.4734753
1041	0.5878815597068305	0.46427646
1042	0.5942368708255055	0.452069
1043	0.6005921819325764	0.45389533
1044	0.6069474930512566	0.46007594
1045	0.6132918354311858	0.46851543
1046	0.6196284558084058	0.4564233
1047	0.6259650761740554	0.4786178
1048	0.6323016965512753	0.4761571
1049	0.638991645648197	0.4901331
1050	0.6453282640934512	0.5053684
1051	0.651664880027238	0.506964
1052	0.6580014959494545	0.525477
1053	0.6643381118948106	0.52550584
1054	0.6706747278285965	0.5295429
1055	0.677059296813062	0.52932185
1056	0.6836071931051961	0.53197485
1057	0.6901550894212463	0.5244773
1058	0.6967029857253353	0.5155765
1059	0.7028757421353822	0.5082136
1060	0.7094236384394712	0.49141154
1061	0.715631955262352	0.46350747
1062	0.7218323365788661	0.47171625
1063	0.7280327178953758	0.4522901
1064	0.7342330992118846	0.43089342
1065	0.740433480539715	0.4347479
1066	0.7466919414816422	0.40800694
1067	0.7530099807326298	0.3986351
1068	0.7593280199836165	0.3974624
1069	0.7659983518743214	0.38648534
1070	0.7723163911137734	0.3878887
1071	0.7787466062522252	0.38636997
1072	0.7854084779101083	0.38706204
1073	0.7920703495801549	0.38374585
1074	0.7987322212380388	0.39470372
1075	0.8053940928837582	0.3988081
1076	0.8120331657901065	0.3999231
1077	0.8183804541372668	0.41151536
1078	0.8247277424728328	0.41238043
1079	0.8307113840792679	0.4159081
1080	0.8370586724032449	0.425626
1081	0.8434059607504052	0.41616762
1082	0.849747904274218	0.4301437
1083	0.856084524651437	0.4329985
1084	0.8624211450170876	0.42857695
1085	0.8687577654058769	0.42194453
1086	0.8750943857830968	0.4234344
1087	0.8814873032728814	0.41361082
1088	0.8880159381329324	0.40701684
1089	0.8949086083909803	0.4030855
1090	0.9014372432510314	0.40523863
1091	0.9079658781110824	0.39650118
1092	0.9144945129711335	0.38704282
1093	0.9206616467988908	0.3833133
1094	0.9268243727321517	0.37875715
1095	0.932987098665417	0.37654635
1096	0.9391498245986778	0.37425867
1097	0.9453125505431901	0.3744221
1098	0.9516089715251921	0.37744027
1099	0.9575770708460576	0.37765175
1100	0.9639078723372627	0.37729612
1101	0.9702386738400204	0.38055462
1102	0.9765694753312202	0.38576442
1103	0.9831667413781311	0.38546643
1104	0.9898873946412374	0.3924737
1105	0.9966080479166148	0.396059
1106	1.0033287011797212	0.39456913
1107	1.0100493544305573	0.39848128
1108	1.0165924072611814	0.4009324
1109	1.023293619159726	0.39596292
1110	1.029640907495292	0.39711636
1111	1.035988195830857	0.39460757
1112	1.042335484154834	0.3937617
1113	1.0486828200669773	0.38790792
1114	1.0550328627214371	0.39139715
1115	1.0613829053758979	0.38994572
1116	1.0677329480187643	0.38319796
1117	1.0740829906848193	0.38270772
1118	1.080433033339279	0.38118905
1119	1.0866372014451722	0.38673523
1120	1.093223959496223	0.3857836
1121	1.0998107175472738	0.38229445
1122	1.1063974755983237	0.38808092
1123	1.1129842336493745	0.38960925
1124	1.1193720849153772	0.39497283
1125	1.125696699139798	0.3973855
1126	1.1320213133411139	0.3963762
1127	1.1383459275539876	0.4002499
1128	1.144670541766856	0.40636325
1129	1.1512671893287436	0.40422934
1130	1.157503499082126	0.40589222
1131	1.1637398088468958	0.40485412
1132	1.1699761186116646	0.40484452
1133	1.1762124283878252	0.4017302
1134	1.18273804535702	0.39821216
1135	1.189344405423749	0.39719328
1136	1.1959507655025394	0.39470372
1137	1.2025571255933931	0.3926275
1138	1.2091634856721836	0.38368818
1139	1.2153575667809733	0.38002592
1140	1.2219054630731065	0.37979525
1141	1.2284533593891513	0.37456626
1142	1.2350012556932404	0.37461433
1143	1.2415491519973294	0.37267265
1144	1.247952625600723	0.3717018
1145	1.254125836287277	0.3735666
1146	1.2602990469625546	0.37933385
1147	1.2664722576378322	0.3822656
1148	1.272645468313109	0.3901956
1149	1.279193093272661	0.39331958
1150	1.285682401323811	0.39643392
1151	1.2921717093749665	0.40764168
1152	1.2986610174261166	0.40661317
1153	1.3051503254772667	0.41803238
1154	1.3116400364205516	0.42010862
1155	1.3181686755970814	0.42605853
1156	1.3246973147736112	0.42265582
1157	1.3312259539620603	0.42461672
1158	1.3377545931266699	0.41825348
1159	1.3439091956820999	0.41807082
1160	1.3503652260110401	0.41467774
1161	1.3567964204677008	0.4109867
1162	1.3632276149126188	0.3947806
1163	1.3696588093457942	0.39972126
1164	1.3760900037907184	0.38309225
1165	1.3825810183964897	0.37794012
1166	1.3891096574342887	0.36678043
1167	1.3956382964601683	0.36226273
1168	1.4021669354979682	0.34992072
1169	1.409059610178634	0.35114145
1170	1.4154701556978955	0.34807518
1171	1.4218067716316822	0.3460374
1172	1.4281433875538987	0.3506512
1173	1.4344800034992549	0.35960016
1174	1.4408166194330407	0.3614553
1175	1.4472231406340441	0.36853945
1176	1.4537314425389427	0.37007737
1177	1.4602397444676125	0.3735666
1178	1.466748046384394	0.39387706
1179	1.472883476835582	0.40186477
1180	1.4793570864401087	0.4032585
1181	1.4857852824480284	0.41177487
1182	1.4922134784559526	0.41950306
1183	1.4986416744638724	0.42535684
1184	1.5050698704717913	0.42850965
1185	1.5115437693460958	0.43164322
1186	1.5180724085107054	0.42967272
1187	1.5246010476872343	0.42478976
1188	1.531129686863764	0.42216563
1189	1.5380223616908957	0.41478348
1190	1.5445509992952164	0.40503678
1191	1.551079633321403	0.38636997
1192	1.5576082673475895	0.3800548
1193	1.5641369013856963	0.36593455
1194	1.5706655354118828	0.3633585
1195	1.5771397292775395	0.3385976
1196	1.5835327591506179	0.33658865
1197	1.5899257890353748	0.33723265
1198	1.5963188189084532	0.33090788
1199	1.6023455814317975	0.33103284
1200	1.6087522785579536	0.33415678
1201	1.6152202795145847	0.33077332
1202	1.6216882804594004	0.33633873
1203	1.628156281404217	0.34594128
1204	1.6346242823372235	0.3488153
1205	1.6410836386409597	0.36029223
1206	1.6475148330858778	0.3758447
1207	1.6539460275307967	0.3801509
1208	1.660377221963972	0.39866394
1209	1.667167018560212	0.41075602
1210	1.6735982130051301	0.41502377
1211	1.6800294074500481	0.4182727
1212	1.6864606018949662	0.4147066
1213	1.692891796339886	0.40796846
1214	1.699322990784804	0.4062479
1215	1.7057624968445317	0.40875667
1216	1.7124889734289308	0.3946845
1217	1.7192154500256098	0.3885231
1218	1.725941926597729	0.39229104
1219	1.7322830321261478	0.3732302
1220	1.739009508710554	0.36260876
1221	1.745344844756449	0.36049408
1222	1.7516444071318364	0.35511124
1223	1.7579439695187276	0.34916133
1224	1.764243531905617	0.3434421
1225	1.77054309430401	0.3446148
1226	1.777011360370583	0.34048158
1227	1.7835598418460403	0.34265393
1228	1.7901083233334578	0.3487288
1229	1.797021946874862	0.34854618
1230	1.8035704283622742	0.35556304
1231	1.8101051325701327	0.3628202
1232	1.8166337668791996	0.3706637
1233	1.8231624012121124	0.3756332
1234	1.8296910355331004	0.37987217
1235	1.8362196698540867	0.3780747
1236	1.8427483072683355	0.38439947
1237	1.8492769464567846	0.3829769
1238	1.8558055856333144	0.38740808
1239	1.8619601881887444	0.3828135
1240	1.8684888273652742	0.38432258
1241	1.8750174665907746	0.38203493
1242	1.8815461058981064	0.38138127
1243	1.8880747452054383	0.38327485
1244	1.89460338451277	0.377373
1245	1.901132023820102	0.37985292
1246	1.907660663067828	0.37999713
1247	1.9141892979278836	0.37651753
1248	1.9207179327879356	0.3712789
1249	1.9276106030578966	0.37228817
1250	1.9341392379060274	0.3724516
1251	1.9406678727660793	0.37351853
1252	1.9471965106829074	0.3782573
1253	1.953725149871362	0.37502766
1254	1.9602537890478917	0.37646946
1255	1.9667824282125004	0.37729612
1256	1.9733110673890302	0.38072765
1257	1.9798490656985646	0.38188112
1258	1.9863964103541605	0.3834575
1259	1.9925686467086283	0.38395733
1260	1.999115991364226	0.38121784
1261	2.005663336031777	0.37836304
1262	2.012208858897276	0.37967032
1263	2.0187374937573264	0.3696929
1264	2.025266128605459	0.37338397
1265	2.0317947634774356	0.3665401
1266	2.0383233983374858	0.36330083
1267	2.0448520331975377	0.3582352
1268	2.051380671013506	0.35354447
1269	2.058273345538547	0.35518816
1270	2.0648019844289465	0.35126638
1271	2.0713306233193514	0.34741193
1272	2.077859262209751	0.34663334
1273	2.0843879011001487	0.35045898
1274	2.0909165399905483	0.3483347
1275	2.097445178880948	0.35581294
1276	2.1039738177713456	0.36150336
1277	2.1105024566736645	0.3677128
1278	2.1168596448634087	0.3689143
1279	2.1228508496143412	0.38120827
1280	2.129206160733016	0.393185
1281	2.1355614718632943	0.39314654
1282	2.141916782970366	0.40217233
1283	2.148400244489137	0.40431586
1284	2.1549288790875902	0.40604603
1285	2.1614575136979575	0.4141491
1286	2.1679861482964036	0.41490847
1287	2.1745147828829303	0.4101216
1288	2.1811518653902535	0.40824723
1289	2.188259935994207	0.40658432
1290	2.1949925948499303	0.4064978
1291	2.201725253693363	0.38960925
1292	2.208457912549086	0.38028547
1293	2.2149227218366647	0.3819484
1294	2.221264828592359	0.35942712
1295	2.227606935348053	0.3687509
1296	2.233949042092167	0.3417696
1297	2.2402911488594466	0.34608546
1298	2.246754436242961	0.334647
1299	2.2530848804002392	0.33077332
1300	2.2598000476848643	0.32675543
1301	2.2665152149694876	0.3257077
1302	2.273230382254118	0.33055222
1303	2.2799455495387413	0.3306003
1304	2.2866560238929345	0.33443552
1305	2.293366014419105	0.3449897
1306	2.3000760049452733	0.35249677
1307	2.3067859954714436	0.35392895
1308	2.313495985997612	0.3677416
1309	2.320423406603343	0.37209594
1310	2.326783684257167	0.38530302
1311	2.3331439619226035	0.38028547
1312	2.33950423958804	0.38863844
1313	2.34586451726509	0.38565868
1314	2.352242043742889	0.39282933
1315	2.358770678341335	0.39023405
1316	2.365299312939783	0.3956169
1317	2.3718279475501554	0.38409188
1318	2.3783565821486015	0.38085258
1319	2.3845111803763093	0.37849763
1320	2.391039818808144	0.37080792
1321	2.3975684579966003	0.36480993
1322	2.4040970971731284	0.35989812
1323	2.410625736349658	0.3491133
1324	2.417154375514267	0.34923825
1325	2.423800439216567	0.34734464
1326	2.4305156110755366	0.33735764
1327	2.437230782934506	0.33099437
1328	2.4439459547812152	0.33119622
1329	2.4510355633168786	0.32889894
1330	2.4576902455255443	0.32600567
1331	2.4642188803855944	0.3241409
1332	2.4707475152456464	0.32656318
1333	2.4772761501056966	0.32580382
1334	2.4838047849657485	0.32821646
1335	2.490333419825806	0.3258134
1336	2.4966770912214287	0.3265151
1337	2.5030137115986495	0.32406402
1338	2.5093503319758685	0.32723603
1339	2.5153239168090735	0.32923537
1340	2.5216605371862997	0.32797617
1341	2.528279118715787	0.33008122
1342	2.5350196001929834	0.33002356
1343	2.5417600816824866	0.33630028
1344	2.5485005631719897	0.33120584
1345	2.555241044673801	0.3396357
1346	2.5618744044623227	0.3440765
1347	2.5684030390488495	0.3408276
1348	2.574931673647301	0.34649876
1349	2.5818243436410704	0.35265055
1350	2.5883529782395183	0.35642815
1351	2.5949495101731124	0.3592349
1352	2.601670168148951	0.35619742
1353	2.608390826137068	0.3630413
1354	2.615111484112907	0.36721295
1355	2.6218321420887456	0.36861634
1356	2.6285248103072334	0.3727015
1357	2.6350534493569544	0.3710578
1358	2.6415820883947543	0.37416255
1359	2.6477366908194018	0.37281686
1360	2.6542653298572016	0.37260538
1361	2.6607946399989864	0.36736676
1362	2.6673431214863985	0.3634642
1363	2.6738916029738125	0.36332005
1364	2.6804400844612246	0.34543183
1365	2.6869885659486368	0.3394819
1366	2.693537047436049	0.34387466
1367	2.7002625376160108	0.33168647
1368	2.7069890093406634	0.33477196
1369	2.714090547820316	0.31989235
1370	2.7208170195326886	0.3146249
1371	2.7275434912573413	0.3134522
1372	2.7338818311505158	0.30703127
1373	2.7402184515393095	0.30508965
1374	2.746555071904961	0.30445522
1375	2.75289169228218	0.30407074
1376	2.759228312659401	0.30637768
1377	2.7660100869724342	0.30684865
1378	2.7729117913830414	0.31301966
1379	2.7794180856308213	0.31379825
1380	2.7863197900414285	0.324535
1381	2.793221494464637	0.337992
1382	2.7999853572756894	0.3376652
1383	2.8065139921357414	0.3525833
1384	2.813042626983872	0.3583794
1385	2.819571261855849	0.3630701
1386	2.826099896715899	0.36933726
1387	2.832630209548629	0.37647906
1388	2.839356686120748	0.37574854
1389	2.846458229731125	0.38601434
1390	2.853184706315524	0.38357282
1391	2.85991118289993	0.38489932
1392	2.866635762433914	0.38282308
1393	2.8731644017412457	0.3821214
1394	2.8796930410485775	0.38131398
1395	2.8862216803559093	0.37125006
1396	2.892750319663241	0.37249961
1397	2.899278958970573	0.3641275
1398	2.90581972756015	0.36530012
1399	2.911991959710024	0.35622627
1400	2.918539299892821	0.34276927
1401	2.925086640087571	0.33847263
1402	2.931633980258411	0.32912964
1403	2.9381767270572237	0.3277839
1404	2.944705366095029	0.31946942
1405	2.951234005144748	0.3173163
1406	2.957762644182548	0.3143173
1407	2.9642912832084267	0.30879992
1408	2.970858883547322	0.30948237
1409	2.9779669541512757	0.30765608
1410	2.984699613006999	0.309146
1411	2.9914322718504316	0.31037632
1412	2.998164930706155	0.311251
1413	3.004895455163892	0.31649926
1414	3.0116219317482926	0.3170952
1415	3.0183484083326917	0.31689334
1416	3.025074884904811	0.32609218
1417	3.031801361501497	0.3250637
1418	3.0384128556741867	0.3282549
1419	3.044380950683218	0.3284856
1420	3.0507117475889807	0.33335897
1421	3.0570425445178593	0.3313308
1422	3.063373341435181	0.337819
1423	3.069777327323612	0.3389244
1424	3.076517808813117	0.33770368
1425	3.08325829030262	0.34306726
1426	3.089998771792123	0.3417023
1427	3.096739253281628	0.34958428
1428	3.103479734771131	0.35313118
1429	3.1103753459267587	0.35296774
1430	3.116903985222171	0.3578988
1431	3.123432624529503	0.35891765
1432	3.129961263836835	0.36411786
1433	3.1364899031560878	0.3683376
1434	3.1431492857029273	0.36631903
1435	3.1498699389660345	0.36732832
1436	3.1565905922291417	0.36587688
1437	3.1633112455045254	0.36547315
1438	3.170031898767631	0.36381987
1439	3.1763652354980536	0.3485654
1440	3.183080407357023	0.35260248
1441	3.18979557922826	0.33874178
1442	3.1965107510872297	0.33728072
1443	3.203225922933939	0.33066756
1444	3.2099308743731694	0.31910416
1445	3.2164595136924206	0.3188254
1446	3.2229881529997524	0.30422455
1447	3.229516792307084	0.3089537
1448	3.2360454316024967	0.30059117
1449	3.242938106567724	0.30217716
1450	3.2496209839370422	0.29697698
1451	3.2563553955827995	0.2991974
1452	3.263089807228557	0.302677
1453	3.2698242188743123	0.30256164
1454	3.2765586305200696	0.3079733
1455	3.283209933177165	0.31833518
1456	3.2897385674981514	0.33104244
1457	3.2962672018191395	0.33390686
1458	3.3027958361401257	0.3491229
1459	3.3089504341181897	0.35294855
1460	3.3155368246687065	0.36212814
1461	3.3222633012653873	0.37135577
1462	3.3289897778375064	0.37469122
1463	3.3357162544219054	0.3844091
1464	3.3424427310063063	0.38200605
1465	3.349169207602987	0.38738886
1466	3.3558956841751044	0.3818042
1467	3.3626221607595035	0.37956458
1468	3.3693486373439043	0.37724805
1469	3.376450180954288	0.36474264
1470	3.3831294947126054	0.36013842
1471	3.3896581290216723	0.34468207
1472	3.3961867633426603	0.34188494
1473	3.402715397675573	0.3351276
1474	3.4092440319965593	0.32901427
1475	3.415809015896345	0.3173836
1476	3.422535492468464	0.31032825
1477	3.429261969065145	0.3102129
1478	3.435988445649544	0.3033979
1479	3.442329551177968	0.30184072
1480	3.4490552162270163	0.29796702
1481	3.455770388098248	0.30066806
1482	3.4624855599572175	0.29966837
1483	3.469200731816189	0.29828423
1484	3.4759159036751583	0.30424377
1485	3.482631075534128	0.30425337
1486	3.4892136582763182	0.30899218
1487	3.4957422928747697	0.30929974
1488	3.502270927473216	0.31238526
1489	3.509163597455066	0.31248137
1490	3.515692232053512	0.31765273
1491	3.5223314057823334	0.31716248
1492	3.5290578823667342	0.32153603
1493	3.5357843589634204	0.32457346
1494	3.5425108355355395	0.32496756
1495	3.5492373121199385	0.3298986
1496	3.5559677885471963	0.3336185
1497	3.5627022002052495	0.33478156
1498	3.569436611851007	0.334647
1499	3.575785197815602	0.33786708
1500	3.582519609461359	0.34288463
1501	3.58923321668043	0.34624887
1502	3.5957618512788763	0.35024753
1503	3.602290485865403	0.35381362
1504	3.608819120463849	0.3560244
1505	3.6153477550742217	0.3612534
1506	3.6218763896726696	0.36189747
1507	3.6287695198814287	0.3612438
1508	3.635706198689812	0.36233
1509	3.6430296653726675	0.36146492
1510	3.6499663441937162	0.3592541
1511	3.656883619296339	0.35786033
1512	3.6634122583222197	0.35619742
1513	3.669940897371939	0.35566878
1514	3.676469536409739	0.35346758
1515	3.6829981754475387	0.35011294
1516	3.6895268144853386	0.3494401
1517	3.696240657651982	0.34220216
1518	3.7029558249366072	0.32901427
1519	3.7092862690938926	0.32195896
1520	3.716001436378516	0.31485558
1521	3.7227166036753996	0.3152785
1522	3.7293356551456522	0.3028404
1523	3.7358835514497404	0.29733264
1524	3.7424314477538356	0.2934878
1525	3.7489793440698786	0.2916807
1526	3.7555272403620137	0.29115203
1527	3.7622103281380017	0.29197866
1528	3.7691120325486107	0.29039267
1529	3.776398574654708	0.29463163
1530	3.7833002790653154	0.2985822
1531	3.790201983463323	0.31260633
1532	3.797089770987329	0.3215168
1533	3.8038104289754386	0.3240352
1534	3.8105310869512774	0.3375691
1535	3.817251744914847	0.35612056
1536	3.8239724028906856	0.35689914
1537	3.830693060878801	0.37090403
1538	3.837418771268272	0.37795934
1539	3.843759872215367	0.37498918
1540	3.8504863439277397	0.371375
1541	3.857212815664674	0.37305716
1542	3.8639392873893286	0.36551163
1543	3.8705159804538827	0.36794347
1544	3.8770446196304125	0.362801
1545	3.8835732588069423	0.36376217
1546	3.8901018979834703	0.35270822
1547	3.89663053716	0.3508531
1548	3.903364091649866	0.3551401
1549	3.910650633743362	0.34796944
1550	3.917552338153971	0.34360552
1551	3.9244540425645784	0.3387706
1552	3.9313557469751874	0.33316672
1553	3.9381712497298036	0.32720718
1554	3.9447197264597325	0.32449657
1555	3.951268203201616	0.3255443
1556	3.9578166799435017	0.31883502
1557	3.9643651566973492	0.31220263
1558	3.970990567372736	0.30755034
1559	3.9775181760049314	0.30289805
1560	3.9844424901359314	0.30732927
1561	3.991366804279579	0.30122554
1562	3.998291118410579	0.3017254
1563	4.005178731236281	0.299976
1564	4.011707370412811	0.30263853
1565	4.01823600960126	0.30390733
1566	4.02476464877779	0.30293652
1567	4.03129328795432	0.30177343
1568	4.037821927118928	0.31294274
1569	4.045065537211483	0.31144327
1570	4.05196723692068	0.3193925
1571	4.058868936629876	0.321834
1572	4.065770636326473	0.32710147
1573	4.072672336048271	0.32987937
1574	4.079465906623373	0.32732254
1575	4.086181078482349	0.33296487
1576	4.092896250341319	0.34200028
1577	4.099611422200288	0.33327246
1578	4.106326594059258	0.3453165
1579	4.1126269346508515	0.3489691
1580	4.119155573827387	0.3546787
1581	4.1256842130158375	0.36379102
1582	4.132212852180446	0.36828953
1583	4.138741491356976	0.37194213
1584	4.145270130533506	0.36686692
1585	4.152173375396462	0.3703273
1586	4.159094854019742	0.37136543
1587	4.1660163326556585	0.3649253
1588	4.172937811291575	0.3647042
1589	4.180245230229939	0.34771952
1590	4.187029787062128	0.3405104
1591	4.193744954334491	0.33675206
1592	4.200460121619116	0.3264286
1593	4.207175288916007	0.3257077
1594	4.21389045620063	0.31032825
1595	4.220609046431994	0.30139858
1596	4.227335523016393	0.29957226
1597	4.234061999613074	0.29309368
1598	4.240788476197473	0.290508
1599	4.247129581725899	0.28753784
1600	4.253854947652535	0.28447157
1601	4.260575600927911	0.28698033
1602	4.267296254191018	0.2871822
1603	4.274016907454126	0.28943145
1604	4.280737560717233	0.28990245
1605	4.287458213980338	0.29407412
1606	4.2944125696516195	0.2915365
1607	4.301370991970892	0.30293652
1608	4.308329414290158	0.3028308
1609	4.315675836871758	0.307435
1610	4.32256872093998	0.3113087
1611	4.32909735997778	0.31290433
1612	4.33562599901558	0.3227856
1613	4.342154638065304	0.3210554
1614	4.348683277091185	0.33095595
1615	4.355249490051984	0.3312443
1616	4.362162166827133	0.33677128
1617	4.369074843614904	0.3429519
1618	4.37598752037743	0.34039506
1619	4.382504158377298	0.3406642
1620	4.389416835152446	0.3398568
1621	4.396165041035713	0.3436728
1622	4.402880208320337	0.3388379
1623	4.409595375592701	0.34285578
1624	4.416310542877325	0.34123132
1625	4.423025710174215	0.3369347
1626	4.429749128684515	0.33478156
1627	4.43648178754024	0.33462778
1628	4.443214446383671	0.33184025
1629	4.450322516987619	0.33016774
1630	4.457055175843342	0.3283222
1631	4.463776887759696	0.32675543
1632	4.470492059606405	0.32171866
1633	4.477207231477635	0.3174028
1634	4.483922403336605	0.31643197
1635	4.490637575195574	0.31871966
1636	4.497355741631408	0.3100495
1637	4.504082213356062	0.3046571
1638	4.510808685080715	0.3045802
1639	4.517149786027817	0.2951891
1640	4.523876257752471	0.3008603
1641	4.530604873845125	0.2931225
1642	4.537345355334628	0.29214206
1643	4.544085836824133	0.29143077
1644	4.550826318313641	0.28447157
1645	4.5575667998154525	0.28577882
1646	4.564307281292649	0.28302014
1647	4.5712026262628065	0.28430817
1648	4.578104330673414	0.2949969
1649	4.585390872779511	0.291921
1650	4.59229257719012	0.289566
1651	4.599194281588126	0.2932859
1652	4.605977342612846	0.29720768
1653	4.612698000600956	0.3075984
1654	4.6194186585767945	0.3117605
1655	4.626139316540364	0.32070938
1656	4.632859974516203	0.33036
1657	4.639580630395381	0.33870333
1658	4.646301283658493	0.34361514
1659	4.6526368994934035	0.35059357
1660	4.65935755274424	0.35665882
1661	4.666078206019616	0.35849473
1662	4.672876031589908	0.36075363
1663	4.6800198295761835	0.36236843
1664	4.687163627549408	0.36206084
1665	4.694307425548718	0.36133033
1666	4.701451223534987	0.3589465
1667	4.7085070281065295	0.3591676
1668	4.715035667413861	0.35248715
1669	4.721928342367169	0.34439373
1670	4.728456981674501	0.3442303
1671	4.734985620981833	0.33673283
1672	4.741514260289165	0.32951412
1673	4.7483743987583775	0.32675543
1674	4.755298712876735	0.3158168
1675	4.7622230270077335	0.31559572
1676	4.7691473411387335	0.30488777
1677	4.776071655282381	0.30431107
1678	4.78283217504802	0.29811123
1679	4.7891626192053	0.29172873
1680	4.795877786489923	0.28912386
1681	4.802592953786814	0.28447157
1682	4.809308121071437	0.28644207
1683	4.816091349188667	0.28176096
1684	4.822993053599275	0.28681692
1685	4.829894758022485	0.2848849
1686	4.836796462433092	0.28494257
1687	4.8436981668311	0.28572115
1688	4.850599149289964	0.2870188
1689	4.857688752996218	0.2868938
1690	4.864403920280841	0.29133466
1691	4.871119087565464	0.29728457
1692	4.877834254837827	0.29301676
1693	4.884549422134713	0.2970058
1694	4.891291553503057	0.3029173
1695	4.898045316342351	0.3148748
1696	4.90479907918164	0.30874225
1697	4.911552842020928	0.31777766
1698	4.918306604860216	0.32345846
1699	4.924802229461278	0.32619792
1700	4.9317265435922835	0.3279185
1701	4.938650857723282	0.33098477
1702	4.945575171854282	0.3440573
1703	4.952499485985282	0.35153556
1704	4.9592811343212055	0.3543327
1705	4.966001792309315	0.3594079
1706	4.972722450272883	0.36057097
1707	4.979443108248722	0.35583216
1708	4.986163766224562	0.35375595
1709	4.993259164197161	0.34966117
1710	4.999979817447997	0.34646994
1711	5.006700470711104	0.3439804
1712	5.0134211239742115	0.33954918
1713	5.020141777249593	0.33280146
1714	5.026927839901887	0.3272841
1715	5.033840516664414	0.325948
1716	5.0407531934395635	0.31067428
1717	5.047665870227332	0.3050704
1718	5.054578547002482	0.30351323
1719	5.061094356401172	0.29205555
1720	5.067996060799178	0.28908542
1721	5.074897765222389	0.2840871
1722	5.081799469632996	0.27707982
1723	5.088701174043605	0.28276062
1724	5.0956028784416105	0.27529198
1725	5.102385045130768	0.27621475
1726	5.10911945217593	0.2766857
1727	5.115853859221097	0.27708945
1728	5.122588266266259	0.28129956
1729	5.129698182526051	0.28674966
1730	5.136426751715037	0.29814965
1731	5.143147409690876	0.3053972
1732	5.149868067666715	0.31157786
1733	5.156588725642559	0.31102994
1734	5.163309383618399	0.3114817
1735	5.1700692882389845	0.3221416
1736	5.176970992649592	0.32108426
1737	5.1838726970728	0.31548038
1738	5.190774401470808	0.32731295
1739	5.197280695731189	0.32798576
1740	5.2041824001417964	0.32944682
1741	5.211084100810973	0.32866824
1742	5.217985800520172	0.3317249
1743	5.2248875002167665	0.3302062
1744	5.231789199925963	0.33553132
1745	5.238690899647766	0.33589658
1746	5.245429388290001	0.33770368
1747	5.251958027454611	0.33921278
1748	5.258486666631141	0.33715576
1749	5.2653793414582655	0.33896285
1750	5.271907980634795	0.33915508
1751	5.278549556746851	0.34465325
1752	5.285473870865209	0.34272122
1753	5.2923981850088495	0.33509877
1754	5.2993224991398495	0.3339357
1755	5.30624681327085	0.3347335
1756	5.313173147269049	0.32714954
1757	5.320106213956626	0.32202622
1758	5.327039280631544	0.3128082
1759	5.333575140359834	0.3105205
1760	5.340508207034752	0.30740616
1761	5.347441273709668	0.2961888
1762	5.354177739951817	0.3007065
1763	5.360910393791324	0.28688422
1764	5.367643047630828	0.29148844
1765	5.374375701482631	0.28681692
1766	5.381107401728398	0.28090546
1767	5.387828059704237	0.2790311
1768	5.394548717680076	0.27901188
1769	5.401644118237417	0.27750278
1770	5.40836477620098	0.28167444
1771	5.415085434176824	0.28788388
1772	5.421984175937531	0.29317057
1773	5.428896852725302	0.29655406
1774	5.43580952950045	0.30242708
1775	5.442722206262978	0.3128082
1776	5.449634883038126	0.31378862
1777	5.456413565649681	0.316778
1778	5.463140037374341	0.3165185
1779	5.469481138321438	0.32893738
1780	5.476207610033809	0.33280146
1781	5.482934081770745	0.34220216
1782	5.48990311846611	0.33905897
1783	5.49702877032645	0.34553754
1784	5.504154422173771	0.35247752
1785	5.511280074047114	0.35443842
1786	5.5184057259074475	0.35654345
1787	5.525283527583193	0.35113183
1788	5.531812166620991	0.3504878
1789	5.5387048412897375	0.34876725
1790	5.545233480327537	0.34792137
1791	5.551762119365337	0.34819052
1792	5.558450615194804	0.3427885
1793	5.565363287122571	0.34287497
1794	5.572275959050337	0.33903015
1795	5.579188630978104	0.3415101
1796	5.58610130290587	0.3390878
1797	5.593016401442396	0.34196183
1798	5.599940715560754	0.3391647
1799	5.606468324192949	0.331004
1800	5.613392638323949	0.33152303
1801	5.620316952467597	0.32939878
1802	5.627221616408956	0.3257846
1803	5.633942274372524	0.32119
1804	5.640662932348363	0.30946317
1805	5.647383590336473	0.3055222
1806	5.654104248312311	0.29947615
1807	5.660824906275881	0.29417986
1808	5.667872214051236	0.29268995
1809	5.675355684630059	0.29434323
1810	5.6824439167638285	0.28772047
1811	5.689532148897598	0.28557697
1812	5.696620381018425	0.2813092
1813	5.703505726664547	0.28180903
1814	5.71024620815405	0.2805402
1815	5.71698668964356	0.27803144
1816	5.723727171120752	0.2785601
1817	5.730467652622567	0.2788677
1818	5.737271159027319	0.27809873
1819	5.743777453287693	0.28122267
1820	5.750679157698308	0.28012687
1821	5.757580862108915	0.2792618
1822	5.764482566519522	0.2814053
1823	5.771384270930129	0.2910655
1824	5.778104547890509	0.29479504
1825	5.784819719761741	0.29733264
1826	5.79153489160845	0.30324408
1827	5.798250063467419	0.31722018
1828	5.804965235326389	0.31492287
1829	5.812194421405431	0.33412793
1830	5.819118730521108	0.32847598
1831	5.826043039649427	0.3377902
1832	5.832967348777748	0.33784783
1833	5.839891657918715	0.3461335
1834	5.846691181657826	0.35351562
1835	5.853411839621394	0.35296774
1836	5.860132497597233	0.35219878
1837	5.866853155585343	0.3537079
1838	5.8735738135611815	0.3533234
1839	5.880044273596507	0.35452494
1840	5.887152819209605	0.35217956
1841	5.894261364848662	0.3460278
1842	5.901369910474738	0.34521073
1843	5.908478456100816	0.3402797
1844	5.915586598935642	0.34011632
1845	5.92248829865744	0.33653098
1846	5.929389998366638	0.33183065
1847	5.93629169807584	0.3247465
1848	5.943193397785038	0.31234682
1849	5.950479934914966	0.30966502
1850	5.957251679028937	0.3094151
1851	5.963966850887907	0.3044264
1852	5.970682022746878	0.29885137
1853	5.977397194605853	0.29253617
1854	5.984112366464823	0.2923151
1855	5.9908293800912045	0.28714374
1856	5.997550038067043	0.2867208
1857	6.004270696055153	0.28460616
1858	6.0109913540187225	0.28032872
1859	6.01732697429637	0.27882925
1860	6.024073582687084	0.28294325
1861	6.031161814833796	0.27819484
1862	6.038250046954623	0.2800692
1863	6.0453382790883925	0.27606094
1864	6.052426511222164	0.27781034
1865	6.059514743368881	0.28066516
1866	6.066342144553575	0.2786274
1867	6.0730628025171445	0.2804633
1868	6.079783460492983	0.27370596
1869	6.086878861050318	0.27980006
1870	6.093599519026158	0.286865
1871	6.1004321420051575	0.28318354
1872	6.107353620628437	0.28856635
1873	6.114275099276991	0.29554477
1874	6.121196577912908	0.29306483
1875	6.128118056548825	0.30735812
1876	6.135042754368685	0.31231797
1877	6.141979428034173	0.3209593
1878	6.148916101686996	0.3350411
1879	6.155455361743416	0.32433316
1880	6.162392035396239	0.3411352
1881	6.169322635863914	0.3435863
1882	6.176235312639063	0.35053587
1883	6.183147989414211	0.35748547
1884	6.1900606661893605	0.35780266
1885	6.196973342964515	0.35435194
1886	6.203877329182514	0.35190082
1887	6.210597987158353	0.3458067
1888	6.217318645134192	0.34365356
1889	6.224414045691534	0.3378286
1890	6.231134703655096	0.33462778
1891	6.237855361630942	0.32946604
1892	6.244776721635974	0.3192195
1893	6.2517220808019704	0.31421158
1894	6.258667439955287	0.30871344
1895	6.265612799095923	0.29681358
1896	6.272558158249238	0.2953333
1897	6.279294823063996	0.29124814
1898	6.285995769099612	0.28595182
1899	6.292312806754705	0.28103045
1900	6.299013752790314	0.27567646
1901	6.305714698838159	0.27217764
1902	6.312548748485472	0.27248523
1903	6.3194818151603975	0.27198538
1904	6.3264148818226555	0.27311963
1905	6.333347948510232	0.27339837
1906	6.34028101518515	0.27361947
1907	6.347210747868283	0.27463835
1908	6.354135061986639	0.27567646
1909	6.3614454745267395	0.27881002
1910	6.3683697886577395	0.27620512
1911	6.3752941027887395	0.2849618
1912	6.382218415008593	0.28088623
1913	6.389142724136912	0.28300092
1914	6.396067033265233	0.2870284
1915	6.402991342393552	0.28594223
1916	6.409915651521871	0.29586196
1917	6.41683256058937	0.29552555
1918	6.423734264987377	0.29750565
1919	6.430240559247752	0.30460903
1920	6.437142263658359	0.31127024
1921	6.444043968081575	0.31485558
1922	6.45094567247958	0.31507665
1923	6.457688080377748	0.31600904
1924	6.464414556962149	0.32418898
1925	6.47114103355883	0.3325996
1926	6.477867510143229	0.3341856
1927	6.484593986715348	0.33933774
1928	6.491646914564061	0.3420099
1929	6.499151831311568	0.3460374
1930	6.506260376937647	0.34909406
1931	6.513368922563723	0.35025713
1932	6.520477468176821	0.34875762
1933	6.5273670442046505	0.34148124
1934	6.534087697467756	0.34258664
1935	6.5408083507308685	0.33722305
1936	6.547529003981699	0.3373288
1937	6.554249657257083	0.33120584
1938	6.561038802273114	0.3153554
1939	6.567555440272974	0.31286588
1940	6.574468117048129	0.31368288
1941	6.5813807938232785	0.30866536
1942	6.588293470598426	0.3094151
1943	6.5952072129959465	0.29544863
1944	6.602131527126945	0.29575625
1945	6.609055841257945	0.2858269
1946	6.615980155388945	0.27946365
1947	6.622904469519945	0.28277984
1948	6.629821265130216	0.2776085
1949	6.6369166607120444	0.27372518
1950	6.643637313962881	0.27017832
1951	6.650357967225988	0.26678523
1952	6.657078620489095	0.26785216
1953	6.663799273764472	0.26636228
1954	6.670700136252236	0.26723698
1955	6.677624450383242	0.2709665
1956	6.68454876451424	0.2696208
1957	6.691473078657882	0.27361947
1958	6.698397392788882	0.27817562
1959	6.704951363820902	0.27535924
1960	6.7119097861401755	0.2802326
1961	6.718868208472145	0.2802326
1962	6.725826630791412	0.28517327
1963	6.732785053110678	0.2948527
1964	6.739527771296537	0.2871822
1965	6.746242938593422	0.295391
1966	6.7529581058780455	0.29871678
1967	6.759673273162676	0.30177343
1968	6.766388440435039	0.30540684
1969	6.77359966348976	0.305378
1970	6.78052397762076	0.3086846
1971	6.787448291751758	0.3154996
1972	6.794372605882758	0.322305
1973	6.801296920013764	0.32431394
1974	6.808209322215003	0.33184025
1975	6.815111026625612	0.33072525
1976	6.822012731036219	0.33390686
1977	6.828914435446828	0.33951077
1978	6.835816139857435	0.3413659
1979	6.842323624791849	0.34366322
1980	6.849236296719617	0.3431153
1981	6.856148968660005	0.3432691
1982	6.86306164057515	0.34297112
1983	6.869974312502917	0.34100065
1984	6.8768869844306835	0.3338588
1985	6.883650357829872	0.33112895
1986	6.890397278150235	0.3216802
1987	6.897144198458282	0.32180518
1988	6.903891118778647	0.3110203
1989	6.911014246063729	0.3079156
1990	6.918074208419142	0.30961695
1991	6.925162445368448	0.29063296
1992	6.9322506823307	0.28684577
1993	6.939338919305888	0.28286636
1994	6.946427156268134	0.2756284
1995	6.953310958443632	0.27806026
1996	6.960031616407202	0.27115873
1997	6.966752274395311	0.2700245
1998	6.97347293237115	0.2647859
[truncated: 1 more rows]
