# Supplementary material for: Confocal interferometric scattering microscopy reveals 3D nanoscopic structure and dynamics in live cells
Source: Nat Commun. 2023 Apr 7;14:1962. doi: 10.1038/s41467-023-37497-7 (PMC10081331; doi:10.1038/s41467-023-37497-7)
Supplement: Supplementary file 15 — Source Data [file 41467_2023_37497_MOESM15_ESM.zip › Source_Data_Files_SI/Figure_18/Fig.18_f/007_all.csv]

	Pos [um]	Line
0	6.154645672893712	0.15395656
1	6.1496531880956935	0.15946734
2	6.144660703315911	0.15676567
3	6.139617387735048	0.15883796
4	6.134566579507966	0.1569422
5	6.129515771271662	0.15830071
6	6.124464963035359	0.1600046
7	6.119414154808282	0.15658915
8	6.114394014344506	0.15341161
9	6.109123145887781	0.15186122
10	6.104130657597994	0.15269014
11	6.09913816931732	0.15343463
12	6.094145681036651	0.14706424
13	6.08909664446927	0.15005755
14	6.083952872490518	0.1479699
15	6.078809100502375	0.14536801
16	6.0736653285236235	0.14150742
17	6.06852155653548	0.13856013
18	6.063471586148302	0.14341852
19	6.0588995960385885	0.13878271
20	6.054049750183052	0.13879038
21	6.0491999043186615	0.137547
22	6.044350058463125	0.13572799
23	6.039500212607593	0.13156036
24	6.034521867822929	0.13215135
25	6.02952937953314	0.13098472
26	6.024536891252466	0.13131475
27	6.0195444029717935	0.13428505
28	6.014551914682005	0.12823701
29	6.009281048846687	0.13047048
30	6.0042885640669015	0.1270934
31	5.999296079287114	0.12711643
32	5.994303594507328	0.1282677
33	5.98931110970931	0.12562744
34	5.984185879826247	0.12711643
35	5.978948004627791	0.12455291
36	5.973710129429336	0.12627983
37	5.968472254221319	0.12766136
38	5.9632343790133	0.12553534
39	5.9583368730403565	0.1297874
40	5.95339093487206	0.12660988
41	5.948444996694733	0.12818328
42	5.943499058517408	0.12850565
43	5.938553120349112	0.13113056
44	5.933596191744498	0.13558216
45	5.9285183649396425	0.13609639
46	5.92344053813478	0.13512164
47	5.9183627113391895	0.1414153
48	5.913284884543599	0.13869062
49	5.907923919112954	0.13849106
50	5.902899422150473	0.14535266
51	5.897906933860685	0.14416301
52	5.892914445580012	0.14863765
53	5.8879219572902235	0.14556757
54	5.882929469009549	0.1483153
55	5.877840872114436	0.14674954
56	5.872617961183553	0.1560749
57	5.867395050252672	0.15661217
58	5.862172139331325	0.15571417
59	5.857248457684245	0.15271318
60	5.852025546753363	0.15849258
61	5.84690893364606	0.16302863
62	5.84179244716043	0.16627523
63	5.836675960674802	0.16706578
64	5.831559474179831	0.16533117
65	5.826430999930213	0.16460972
66	5.821208092566692	0.16741884
67	5.815985185203174	0.16830917
68	5.810762277839653	0.16992861
69	5.805248142167275	0.16536188
70	5.800025234803754	0.16630593
71	5.794988369142296	0.16248368
72	5.789995880861624	0.16907668
73	5.785003392571835	0.16566122
74	5.7800109042820464	0.1613017
75	5.775018416001372	0.16364264
76	5.769957750716261	0.16134776
77	5.764851554841436	0.16063397
78	5.759745358975937	0.1587075
79	5.754931705575241	0.15645866
80	5.749825509709738	0.16073374
81	5.744725129587297	0.15089415
82	5.739717915260239	0.15217592
83	5.734710700942327	0.15070996
84	5.72970348662441	0.14718704
85	5.724696272297352	0.14411697
86	5.719689057979436	0.14462353
87	5.714520704555736	0.14374088
88	5.709327470651533	0.14440094
89	5.703844663034329	0.14001842
90	5.698651429130121	0.13634968
91	5.693458195225914	0.1331875
92	5.688184424204162	0.1378617
93	5.682839341493831	0.13643411
94	5.677494258793263	0.13330263
95	5.672149176092691	0.13183667
96	5.666804093392117	0.13387059
97	5.66149467473513	0.12923478
98	5.656271763813785	0.1352291
99	5.65134808216671	0.12940364
100	5.646125171245363	0.13047048
101	5.640902260304945	0.12987182
102	5.635679349383598	0.1291964
103	5.630606792636768	0.12843657
104	5.625555984409691	0.13173689
105	5.620505176164165	0.1301251
106	5.615454367937082	0.13149129
107	5.61040355971	0.13104612
108	5.605303671133842	0.13473022
109	5.599873083429446	0.13251977
110	5.594729311441305	0.13395502
111	5.589585539462553	0.1382301
112	5.584441767483802	0.13293423
113	5.5792561266529015	0.14388672
114	5.574033215731556	0.14223655
115	5.568810304800679	0.14329572
116	5.563587393879332	0.144447
117	5.558364482948449	0.14227493
118	5.553141572027104	0.14486146
119	5.548217890370489	0.14869139
120	5.542994979449147	0.15182285
121	5.537772068518264	0.15552998
122	5.532549157596917	0.15680405
123	5.5273262466660364	0.15439405
124	5.52210333841225	0.15744108
125	5.516880431039193	0.15962853
126	5.511657523675676	0.15473942
127	5.506434616312155	0.16419525
128	5.501211708939096	0.15523063
129	5.495714643515867	0.16051884
130	5.490530136455168	0.16551538
131	5.485345629394472	0.15699594
132	5.480161122333773	0.16251439
133	5.474976615254142	0.16336633
134	5.469788488323229	0.16358124
135	5.464588688839238	0.16767211
136	5.459388889355254	0.16480927
137	5.454189089852272	0.1668125
138	5.448989290368286	0.16604498
139	5.444087396065785	0.16738813
140	5.438902692422288	0.16569193
141	5.433718188978193	0.16707346
142	5.4285336855530355	0.16467112
143	5.423349182127871	0.1632512
144	5.418164678702708	0.16262951
145	5.412857773716232	0.16646712
146	5.407516160484721	0.15794766
147	5.402174547262962	0.15959014
148	5.396832934041208	0.16027322
149	5.391193473504548	0.1579323
150	5.38600621112773	0.15579093
151	5.380862435423309	0.1551846
152	5.375718659728288	0.15603653
153	5.370574884023868	0.15295878
154	5.365431108328841	0.15460128
155	5.360203604141932	0.15549926
156	5.354944426389356	0.15098627
157	5.3496852486271775	0.15460128
158	5.344426070874602	0.1527976
159	5.339468200173921	0.14507636
160	5.334218171160397	0.14891396
161	5.329018371666913	0.14833064
162	5.323818572182923	0.14390974
163	5.318618772698938	0.1505104
164	5.313418973205452	0.14398648
165	5.308219173711968	0.14631207
166	5.3030340789272055	0.14093944
167	5.297849571866506	0.14582086
168	5.292665064805807	0.14235167
169	5.287191470629748	0.14697213
170	5.2820069635690485	0.14578247
171	5.2766403726944455	0.14328037
172	5.271230932925083	0.14298104
173	5.2658214931359675	0.13703278
174	5.260412053366607	0.14170694
175	5.25500261359725	0.13838361
176	5.249712325419121	0.14002609
177	5.244568549714702	0.14303477
178	5.239424774010284	0.14166091
179	5.234575693800477	0.14219049
180	5.22943191810545	0.145038
181	5.224239603983647	0.14752476
182	5.218951609197663	0.14025635
183	5.213663614421333	0.14355667
184	5.208375619645003	0.14222887
185	5.203087624859019	0.1434876
186	5.197755812698417	0.14269707
187	5.192363431830967	0.14259727
188	5.186971050973363	0.14824621
189	5.1812779920073515	0.15113209
190	5.175885611149753	0.14739427
191	5.170488401390542	0.14917493
192	5.165078957926414	0.15036458
193	5.159669514462286	0.15321973
194	5.154260071008035	0.15433264
195	5.1488506275537835	0.15027246
196	5.143441184089659	0.14916722
197	5.1382037265727964	0.15493898
198	5.132980815651449	0.15124722
199	5.1280571340043695	0.14937446
200	5.122834223073489	0.15612096
201	5.117611312142606	0.15524597
202	5.112388403013443	0.15734132
203	5.107165495649922	0.15696523
204	5.101942588286399	0.16056488
205	5.096719680903806	0.15682706
206	5.0914967735402845	0.15894543
207	5.086249676639805	0.16048045
208	5.080857291989742	0.15780951
209	5.075164229019806	0.16045743
210	5.069771844359896	0.16109447
211	5.064379459709833	0.16051884
212	5.058987169929499	0.15914498
213	5.053610644078957	0.16565354
214	5.048234118228415	0.15961318
215	5.0428575923876915	0.16196178
216	5.037481066546966	0.15983576
217	5.032104540696424	0.16194642
218	5.026728014855704	0.16025022
219	5.021659519134265	0.16021183
220	5.016282993293541	0.1634661
221	5.010906467442999	0.16333564
222	5.005529941602274	0.16844732
223	5.0001358712254484	0.16510859
224	4.994726431456086	0.16126335
225	4.989316991676849	0.16367333
226	4.983907551907486	0.16336633
227	4.978498112128247	0.16174687
228	4.9731273706436285	0.15796301
229	4.967653776477035	0.16252206
230	4.962469269416336	0.16248368
231	4.957284762355637	0.1602809
232	4.952100255285472	0.15976667
233	4.946907527266936	0.1557986
234	4.941311555091738	0.15374166
235	4.935715582916536	0.1557986
236	4.930119610741333	0.1518382
237	4.924523638545698	0.1491212
238	4.918927666370496	0.15047969
239	4.913867759873685	0.15130094
240	4.908629884675229	0.14752476
241	4.903392009457646	0.15024176
242	4.898154134259191	0.1439251
243	4.892916259060736	0.14314221
244	4.887651825875008	0.14658837
245	4.882310212633739	0.14500728
246	4.876968599411984	0.1450994
247	4.871626986190225	0.1395272
248	4.866285372968465	0.1433955
249	4.8605805113883855	0.14314988
250	4.854984535391016	0.14046358
251	4.84938855940386	0.14197558
252	4.843792583416703	0.14400952
253	4.83819660741933	0.1402103
254	4.8326006314321726	0.14100084
255	4.827338970467138	0.14295033
256	4.82211606310362	0.1364034
257	4.816893155730562	0.14122342
258	4.811670248367041	0.1431806
259	4.806746570064415	0.1392816
260	4.801450258931879	0.14097781
261	4.796073733081337	0.14520684
262	4.790697207240611	0.14145368
263	4.785320681399887	0.14817713
264	4.779944155549345	0.14840738
265	4.7745953584466045	0.14490752
266	4.7693215287415756	0.14836901
267	4.764047699036543	0.15026478
268	4.758773869321883	0.15211451
269	4.753205971897665	0.15413308
270	4.747932142192632	0.14991173
271	4.7422558273524205	0.15819326
272	4.7364952679911285	0.1550234
273	4.730734708608801	0.16122496
274	4.724974149247509	0.15767902
275	4.719213589886217	0.16554609
276	4.713712395735999	0.16434875
277	4.708370782504491	0.16444854
278	4.7030291692729795	0.1683552
279	4.697993585978177	0.1700591
280	4.692651972756418	0.16635197
281	4.687260193181541	0.17098011
282	4.681819660858925	0.17353596
283	4.676379128546247	0.17431115
284	4.670938596233566	0.17434952
285	4.66549806391095	0.17548545
286	4.660057531588335	0.17504796
287	4.654715227678392	0.17462583
288	4.649373618315848	0.17471026
289	4.643734161853586	0.17561592
290	4.6383925524910365	0.17315987
291	4.633050943118735	0.17479467
292	4.627512663135502	0.17448
293	4.6219732123769015	0.17139457
294	4.61643376162841	0.16846266
295	4.610894310879918	0.16927624
296	4.605354860121314	0.16898456
297	4.59992298210543	0.16569193
298	4.594498039935602	0.1604958
299	4.589383901747094	0.16875431
300	4.583958959567361	0.15945965
301	4.578534017387626	0.159168
302	4.573032040516414	0.1544017
303	4.567463499800499	0.15668124
304	4.5618949590744196	0.15277459
305	4.556326418348337	0.15315834
306	4.550757877632422	0.14783175
307	4.545263912369674	0.14785478
308	4.539922299147915	0.14702585
309	4.534282838601501	0.14673421
310	4.528941225379747	0.14350295
311	4.523599612157988	0.14122342
312	4.5181655831433885	0.13916647
313	4.512543699743351	0.13641109
314	4.506921816343316	0.1381687
315	4.5012999329535495	0.13499117
316	4.495678049563778	0.1380152
317	4.490056166163742	0.13767749
318	4.484526727013773	0.13632666
319	4.479333785727296	0.13565892
320	4.473825251320908	0.13864456
321	4.46831671690446	0.13493745
322	4.46280818248801	0.13830684
323	4.45756417063503	0.138138
324	4.452364371151041	0.1388134
325	4.447164571657557	0.14161485
326	4.441964772173571	0.13845268
327	4.436764972680087	0.13822243
328	4.431178087080176	0.14310385
329	4.425073147009086	0.14262798
330	4.419290638489023	0.14849183
331	4.4135081299689665	0.14678025
332	4.407725621438346	0.15073298
333	4.402157826418025	0.15044132
334	4.396973319357326	0.15188426
335	4.391788812296627	0.15163864
336	4.386604305226462	0.1535728
337	4.381419798156302	0.16035765
338	4.37618161432017	0.16604498
339	4.370959531713228	0.15705733
340	4.365420084956766	0.16282907
341	4.359880638200305	0.1623532
342	4.354341191453961	0.16676643
343	4.348799524250052	0.16524675
344	4.343203548262896	0.16678947
345	4.337607572255306	0.16633663
346	4.332011596268148	0.17034307
347	4.326415620280996	0.16698901
348	4.320819644293841	0.17025866
349	4.315072726711073	0.17375085
350	4.3096962046307175	0.17074986
351	4.304319682560178	0.17375852
352	4.298943160489643	0.1782869
353	4.293566638409287	0.17363574
354	4.287991099252504	0.17728144
355	4.282236373674826	0.17603038
356	4.276481648097149	0.17588456
357	4.270726922508964	0.17451838
358	4.264972196931292	0.17371249
359	4.259709639423481	0.17041215
360	4.254333113582757	0.17301404
361	4.2489565877322155	0.1753166
362	4.24358006189149	0.17471026
363	4.23820353604095	0.17132549
364	4.232784427239658	0.16892315
365	4.22721588260874	0.16849336
366	4.2216473379879895	0.1687927
367	4.216078793367239	0.17127177
368	4.210510248736321	0.17053495
369	4.204633231284293	0.16908436
370	4.199093784537946	0.17317522
371	4.193554337791599	0.1721928
372	4.188014891045252	0.16361962
373	4.182475444278675	0.17061938
374	4.176935997472126	0.16965999
375	4.171396546723634	0.16732672
376	4.165857095975142	0.17077288
377	4.160317645206423	0.1684166
378	4.154778194457932	0.16561517
379	4.149556108078142	0.1628214
380	4.143965609409105	0.1634661
381	4.138369633401514	0.16125564
382	4.132773657414357	0.1645867
383	4.127177681427201	0.16418758
384	4.121581705440044	0.16140917
385	4.116007245148007	0.16041139
386	4.110450958373209	0.16088724
387	4.104894671608556	0.15516923
388	4.099338384843903	0.15750249
389	4.093472280609327	0.1593215
390	4.087909149675263	0.15315834
391	4.08234060894918	0.15435567
392	4.0767720682332635	0.15586767
393	4.071203527507181	0.15417914
394	4.065634986791266	0.15315066
395	4.0600664446957575	0.15038759
396	4.054497900075012	0.15231407
397	4.048929355444094	0.15006523
398	4.043360810823343	0.14956634
399	4.038111297397568	0.15260571
400	4.032542752776817	0.14981963
401	4.026974208145904	0.14954333
402	4.021405663525154	0.14632742
403	4.015837118904403	0.1457134
404	4.010268574273485	0.1463044
405	4.004700029642566	0.14886023
406	3.999117067635388	0.14449306
407	3.993532097819254	0.14948192
408	3.9879471279929204	0.14954333
409	3.9820507413454846	0.15490828
410	3.976465771529347	0.15294343
411	3.9707679349315876	0.14628138
412	3.965030650801446	0.15037991
413	3.9592933666503507	0.15424053
414	3.953556082520204	0.15970527
415	3.947818798390057	0.1501727
416	3.942178501938151	0.15778647
417	3.9365825259407776	0.16338168
418	3.930986549943408	0.15810883
419	3.9257111767501103	0.16295955
420	3.920115200762953	0.16995163
421	3.9145343774362855	0.16776422
422	3.9089949266776793	0.17292194
423	3.903455475929193	0.17182438
424	3.8979160251807032	0.17682861
425	3.892376574422097	0.17659836
426	3.8867949027826656	0.17943817
427	3.8810576186525187	0.18108834
428	3.875320334522379	0.18236242
429	3.869263140544395	0.1908128
430	3.863525856414248	0.18776575
431	3.8578625600277947	0.19142681
432	3.8524701753777313	0.19399032
433	3.8470777907178215	0.19490369
434	3.8416854060677634	0.20342313
435	3.8362930214177	0.19697598
436	3.830889084686981	0.20728375
437	3.824971888476324	0.19961624
438	3.819054692276471	0.20514238
439	3.8134765021120023	0.20449765
440	3.8075593059013455	0.20243303
441	3.8016421096906887	0.20260188
442	3.796022177028486	0.20573336
443	3.7904372111402536	0.20511167
444	3.784852245252025	0.2009287
445	3.779267279343398	0.19488065
446	3.773682313455166	0.20160411
447	3.7681293101112	0.19945505
448	3.7625898593627083	0.19960089
449	3.756741529907168	0.19422826
450	3.7512020791586815	0.1968992
451	3.7456626284101917	0.18978432
452	3.740102714577243	0.19626985
453	3.7345341699463246	0.1821168
454	3.728965625315406	0.17658299
455	3.723397080694661	0.18073528
456	3.7178285360739105	0.17673652
457	3.7121648437324692	0.18040524
458	3.7064042843711773	0.17570037
459	3.7009737570491206	0.17405787
460	3.695213197687834	0.17844039
461	3.689452638316024	0.16623686
462	3.683687021787528	0.16658992
463	3.677904513256908	0.16586845
464	3.6721220047368464	0.16580704
465	3.666339496206226	0.16185433
466	3.66055698768617	0.15863843
467	3.6547744791555514	0.16005832
468	3.64899197063549	0.16196178
469	3.642887030564398	0.15863843
470	3.6371045220443365	0.15828535
471	3.6313220135242803	0.15935221
472	3.62553950499366	0.15734899
473	3.6198531876519793	0.15882263
474	3.6142411785107766	0.15841584
475	3.608629169369574	0.14995012
476	3.603017160228375	0.15765598
477	3.597405151066675	0.15778647
478	3.5918026395221405	0.15541485
479	3.586553129787652	0.16106378
480	3.580984589071737	0.15736434
481	3.5754160483354864	0.16121729
482	3.569847507619577	0.1620155
483	3.56427896690366	0.15734899
484	3.558527356581137	0.1616164
485	3.552766793159326	0.16206154
486	3.5470062297585487	0.16289814
487	3.5412456663577734	0.16307467
488	3.5354851029570016	0.16281372
489	3.529421985590818	0.16162407
490	3.523684701450196	0.16342774
491	3.517947417320051	0.16782562
492	3.5122101331899094	0.17104919
493	3.5064728490492874	0.16862383
494	3.50084107325939	0.17093408
495	3.495245097262015	0.16797145
496	3.4896491212748595	0.16774885
497	3.4840531452774863	0.1699056
498	3.478457169290329	0.17485608
499	3.4731296678703147	0.16855475
500	3.467374942292637	0.16795608
501	3.4616202167044525	0.17183207
502	3.455865491126775	0.17423439
503	3.4501107655385903	0.17169392
504	3.444354352650037	0.17355898
505	3.438593789238742	0.17788011
506	3.4328332258379666	0.17935374
507	3.4270726624371894	0.18210146
508	3.4213120990258945	0.18038988
509	3.415256628443397	0.18108065
510	3.4096880877274804	0.18075064
511	3.4041195470115655	0.18764293
512	3.3985510062956488	0.18523295
513	3.3929824655594	0.19383682
514	3.387413924843483	0.18758923
515	3.3814885561824193	0.19267786
516	3.3755359740016173	0.19775884
517	3.369583391799078	0.19930156
518	3.3636308096182743	0.19460434
519	3.3580192607946993	0.20159642
520	3.3523216885804965	0.19839588
521	3.346753143939412	0.19815028
522	3.3411845993186615	0.19765906
523	3.3356160546979092	0.19797374
524	3.3300475100771587	0.20304704
525	3.324383615009652	0.2003684
526	3.3186060600168963	0.20618619
527	3.312828505034685	0.20098242
528	3.3070509500524734	0.2086576
529	3.3009512397275413	0.20767517
530	3.295186549327659	0.20280144
531	3.289449265187039	0.20265561
532	3.2837119810568938	0.19973135
533	3.2779746969162717	0.20385294
534	3.2722374127861267	0.19323048
535	3.266447741160529	0.19405173
536	3.260512615347742	0.1953258
537	3.2545774895349515	0.19179523
538	3.248642363732997	0.1892931
539	3.2430472711723786	0.19808121
540	3.237135473018312	0.18563204
541	3.2313529644876917	0.18535574
542	3.2255704559676355	0.18260804
543	3.219787947447574	0.18009056
544	3.2140054389169537	0.1721007
545	3.2082229303863334	0.17295264
546	3.202440424985407	0.16837054
547	3.1966579204043706	0.16929159
548	3.190875415823327	0.1651393
549	3.1847704799003376	0.16228412
550	3.1789879753192958	0.16286746
551	3.173323744752703	0.16528514
552	3.1677842940042167	0.16156267
553	3.1622448432456105	0.15879193
554	3.156705392487006	0.16503185
555	3.1511659417385145	0.16443318
556	3.1454477816796738	0.1660066
557	3.139494617278104	0.16305165
558	3.1335414528765346	0.16135544
559	3.1279293551988347	0.16510859
560	3.1219761908081347	0.16252974
561	3.1160177037633696	0.16547702
562	3.1100486667655884	0.16506256
563	3.1040796297787123	0.16595286
564	3.098110592791829	0.17223117
565	3.0921415557940497	0.17352828
566	3.0861725188071683	0.1734285
567	3.080593696185349	0.17145598
568	3.0750251515645965	0.18144907
569	3.0691461059782563	0.17634508
570	3.063577561357506	0.18111904
571	3.0580090167367535	0.18797298
572	3.0521111549116418	0.18216287
573	3.0461421138477762	0.18770434
574	3.040173072794814	0.18396653
575	3.034204031741848	0.19574027
576	3.0282349906779826	0.188894
577	3.022351994664912	0.19069
578	3.01656949008387	0.1927623
579	3.011118274830813	0.19190267
580	3.0053357702392125	0.1978356
581	2.999553265647612	0.19410545
582	2.993772704776039	0.1960089
583	2.988035416500817	0.20435183
584	2.9822981282255983	0.20547241
585	2.9765608399294203	0.20538029
586	2.9708235516542016	0.20310077
587	2.9650862633789794	0.21195793
588	2.9591188396432164	0.2084427
589	2.9528158056407863	0.21074526
590	2.9468456654816064	0.21370788
591	2.940875525333321	0.20733748
592	2.9349053851850355	0.21049964
593	2.929113717660557	0.21426049
594	2.923353154249262	0.21428351
595	2.9175925908484865	0.2146903
596	2.9118320274477147	0.21928005
597	2.90607146403642	0.22220431
598	2.90018728890744	0.21650164
599	2.894575744007981	0.21960242
600	2.8886231660013193	0.22551233
601	2.8826705879837826	0.22633356
602	2.8767180099771137	0.22641799
603	2.870829827555693	0.22926548
604	2.8650473190356314	0.22394657
605	2.859264810505011	0.23262721
606	2.8534823019849496	0.23181364
607	2.8476997934648933	0.22581165
608	2.8419139931298387	0.22612634
609	2.8356121238008773	0.23215903
610	2.829643086813994	0.22876659
611	2.823674049827118	0.22939596
612	2.817705012829337	0.22466804
613	2.8117359758315574	0.22679406
614	2.8058880204607677	0.22513622
615	2.8000889443481904	0.22478317
616	2.794289868235615	0.23052421
617	2.7884907921018636	0.22677872
618	2.7826917159892917	0.22013201
619	2.777177378005507	0.21723847
620	2.771224795824705	0.21046895
621	2.7652722136221657	0.20970911
622	2.7593196314413637	0.21199632
623	2.7533670492605653	0.2079822
624	2.7474363439666467	0.20289354
625	2.7416990556809475	0.20168087
626	2.73596176739525	0.19978508
627	2.730224479120028	0.1960089
628	2.724487190844809	0.1929158
629	2.718406187006299	0.18954639
630	2.71243715000852	0.19138844
631	2.7064681130216366	0.18104996
632	2.700499076034755	0.17998312
633	2.6945300390369793	0.18282293
634	2.688561002050098	0.17482539
635	2.68274659456712	0.17826387
636	2.6769860311663427	0.17529358
637	2.6712254677550478	0.17585386
638	2.6654649043542706	0.1776038
639	2.660034373224163	0.1728759
640	2.65417392413553	0.17152506
641	2.648203783976345	0.17314453
642	2.642233643828061	0.1721928
643	2.6362635036797757	0.17128713
644	2.630293363520596	0.17552383
645	2.624323536768256	0.16915342
646	2.6183544997813746	0.17416531
647	2.612385462794493	0.17702816
648	2.606416425796712	0.17678255
649	2.6001145564677506	0.17935374
650	2.5941455194808727	0.1786553
651	2.588359067719561	0.17869368
652	2.5825765591994996	0.17837898
653	2.5767940506583225	0.17738889
654	2.571011542138261	0.18469568
655	2.565229033618203	0.18071225
656	2.5593312732272375	0.17986031
657	2.553362232163372	0.18825695
658	2.5473931910995065	0.18274619
659	2.5417661263599873	0.1867296
660	2.535797085307025	0.19147287
661	2.5298280450546597	0.18943894
662	2.5238590080568803	0.18977664
663	2.517889971069997	0.19416685
664	2.5119209340831157	0.18955407
665	2.5059518970853345	0.18474172
666	2.499982860087555	0.19078977
667	2.494174395918445	0.19584772
668	2.488396840936235	0.19791235
669	2.4822971306113013	0.20121267
670	2.47651957562909	0.20224883
671	2.4707420206363357	0.20188043
672	2.464841626132695	0.19815028
673	2.458889043941025	0.20656228
674	2.4529364617602214	0.20434415
675	2.4469838795794194	0.20107453
676	2.441031297387748	0.20891856
677	2.435070586404941	0.20657764
678	2.4291015494180597	0.20673114
679	2.4234744885116717	0.21149743
680	2.4175054515138905	0.21203469
681	2.411536414516111	0.21876583
682	2.405568623432255	0.21607183
683	2.399616041251451	0.21457517
684	2.3936634590597814	0.21712333
685	2.38771087686811	0.22073066
686	2.381758294687306	0.22262645
687	2.3758057125065095	0.22550465
688	2.3698388457902917	0.22559674
689	2.3635369721576227	0.23218204
690	2.357567931104655	0.23452298
691	2.3515988900516875	0.23255815
692	2.3456298489987253	0.23354056
693	2.3396697410564835	0.23623455
694	2.333716576654914	0.23548238
695	2.327763412264214	0.23432343
696	2.321810247873514	0.24384832
697	2.3158570834719443	0.23729372
698	2.309904225937264	0.23317982
699	2.304292681048678	0.2350756
700	2.298340103042009	0.23311076
701	2.2923875250244725	0.23813032
702	2.286434947006936	0.23264256
703	2.280478118218329	0.23187505
704	2.2745090771653684	0.22868985
705	2.268540036101503	0.22917338
706	2.2625709950485353	0.21845114
707	2.25660195398467	0.22312532
708	2.250632912931704	0.21990943
709	2.2443310431847783	0.21578786
710	2.238362006197897	0.21256427
711	2.2323929692110136	0.21387672
712	2.226423932213234	0.21324736
713	2.220454895215453	0.20716095
714	2.2144766539908156	0.2077673
715	2.2084920684468665	0.20515005
716	2.2025074829029156	0.20704581
717	2.196522897337112	0.20660833
718	2.190538311793163	0.20312381
719	2.1848969119398864	0.20090567
720	2.178927870876021	0.20064472
721	2.1729588298121554	0.19825773
722	2.166989788759188	0.20504259
723	2.161020747706222	0.20336172
724	2.1550517066532544	0.20127408
725	2.1492201622209786	0.20658532
726	2.143459602859692	0.19831146
727	2.1376990434984	0.20224115
728	2.131938484137108	0.19809656
729	2.125856717105612	0.20663135
730	2.11988675960657	0.20029166
731	2.1137135495512522	0.20457442
732	2.1075403394959293	0.1984189
733	2.1013671294293355	0.2035843
734	2.0951939193740126	0.20472792
735	2.0890563996924856	0.20305473
736	2.083103817511687	0.20571801
737	2.0771512353200174	0.20701511
738	2.0711986531392155	0.20963235
739	2.0655871043047656	0.20740655
740	2.0596345221239636	0.21168931
741	2.053499931095737	0.20485072
742	2.047344361703014	0.20841199
743	2.041188792299052	0.21267173
744	2.035033222906331	0.21488218
745	2.028877653502369	0.21427584
746	2.0228308148112424	0.21363114
747	2.016878232630444	0.21866606
748	2.0109256504387742	0.21284825
749	2.0046411534326802	0.21713868
750	1.9986885712518774	0.21864302
751	1.9927359890710754	0.21668585
752	1.9867834068902779	0.22089952
753	1.9808308246877386	0.22633356
754	1.9748782425069358	0.22906592
755	1.968925660326133	0.23133779
756	1.9629730788789965	0.23381686
757	1.957020500850592	0.24251285
758	1.9510679228439285	0.24493054
759	1.9454563779553382	0.24158415
760	1.9395037999486693	0.2554302
761	1.933551221920264	0.2559521
762	1.92758265102598	0.2556144
763	1.9216125108777007	0.26371938
764	1.9156423707294152	0.26398036
765	1.90967223057023	0.2738583
766	1.9037020904110449	0.27691305
767	1.8975987835167016	0.27712026
768	1.8914432099308351	0.28060478
769	1.884944402758383	0.27992937
770	1.8787888291725112	0.2882723
771	1.8726332555754004	0.2963696
772	1.8664776837208894	0.29980046
773	1.8603221143169284	0.3034308
774	1.8541665449242117	0.30465117
775	1.8480109755202507	0.30573335
776	1.8418554061275278	0.30571032
777	1.8357112785452943	0.30774426
778	1.8297761527433396	0.30315447
779	1.8241810601827275	0.3127715
780	1.8182459343807729	0.30696905
781	1.8123108085679815	0.31031546
782	1.806375682766027	0.3099317
783	1.8002545977596673	0.31467494
784	1.794121634419783	0.30778262
785	1.787988671079904	0.30808964
786	1.7818557077512178	0.30775192
787	1.7757227444225308	0.30623224
788	1.7697197620037368	0.29133472
789	1.7633998327341303	0.29947042
790	1.7574136896501864	0.29735205
791	1.7514275465662372	0.298818
792	1.745441403482288	0.29853404
793	1.7393752101557265	0.29993093
794	1.7332546163708473	0.2979277
795	1.7271340225859735	0.29106608
796	1.7210134288010943	0.29336864
797	1.71489283500504	0.29326117
798	1.7088666175909095	0.29063627
799	1.7032248989302108	0.2914422
800	1.6972403133862661	0.28817254
801	1.6912557278313889	0.2952337
802	1.6852711422765125	0.29643103
803	1.6792884600616222	0.28597742
804	1.6733194190086556	0.28420448
805	1.66735037794479	0.28478009
806	1.6613813368918278	0.27860925
807	1.6554122958279631	0.27668276
808	1.6494432547749955	0.27074987
809	1.6428345992393423	0.27937678
810	1.636490155997162	0.26691994
811	1.6301457127433991	0.26550773
812	1.6238012695012243	0.2626909
813	1.6174568262474605	0.25949803
814	1.6114628632356727	0.25764832
815	1.605494858239119	0.25133163
816	1.5995268532316684	0.24062474
817	1.5935588482242178	0.24529126
818	1.5875908432276695	0.23985723
819	1.5818941101758393	0.2300023
820	1.5757209001092454	0.22977203
821	1.5695476900426515	0.22661754
822	1.563374479987334	0.21870442
823	1.557201269932011	0.21873513
824	1.551028059876689	0.21228796
825	1.5450751699509988	0.20970143
826	1.5391225919443299	0.20279376
827	1.5331700139376618	0.20292425
828	1.5272174359309982	0.19700667
829	1.5209329433209184	0.19110446
830	1.51481781431898	0.19546397
831	1.5086732133581515	0.19319978
832	1.502528612397323	0.18656842
833	1.496384011425281	0.18507943
834	1.490239410453234	0.1821245
835	1.4842062366755746	0.18378234
836	1.47823609652729	0.17997544
837	1.4722659563681049	0.18322971
838	1.4662958162198194	0.1821245
839	1.4606677153430905	0.18399724
840	1.4545647553843706	0.18088111
841	1.4482530839726229	0.1821245
842	1.4419414125723993	0.18142603
843	1.4356297411606516	0.18407398
844	1.4293180697604324	0.18714406
845	1.4230505568028669	0.18953872
846	1.4168773467475448	0.18944663
847	1.410704136680951	0.19012202
848	1.404530926625628	0.19071302
849	1.3980134995776234	0.19633892
850	1.3918408010384313	0.19245529
851	1.3856852274525586	0.19730599
852	1.3795296538554478	0.19742881
853	1.373374080258337	0.19610101
854	1.3672185066724651	0.20584849
855	1.3610629330865978	0.20357662
856	1.3549146921824695	0.20468186
857	1.3487700955079873	0.20802055
858	1.3426254988559423	0.20657764
859	1.3368329363903007	0.2061248
860	1.330688339738261	0.21772967
861	1.3246211035705793	0.21845114
862	1.3186685213897764	0.22250363
863	1.3127159392089736	0.21938752
864	1.3067633570281707	0.22880496
865	1.3008107748256315	0.23484534
866	1.2948172010741956	0.2358431
867	1.288654475759837	0.23904367
868	1.2824917504454776	0.24004911
869	1.2759853927655493	0.24940518
870	1.2698226674399393	0.2567964
871	1.2636494811950527	0.2619157
872	1.2573073750762749	0.2642106
873	1.2509652689459179	0.26767212
874	1.244623162827141	0.27458745
875	1.238281056696784	0.28056642
876	1.2319389505780123	0.2964387
877	1.2257269205671752	0.29811957
878	1.2195713511744533	0.3021951
879	1.2137684446035024	0.30215672
880	1.2076128752107804	0.3104536
881	1.2014573058068194	0.31070688
882	1.1953017352440822	0.31547317
883	1.1891461616469714	0.3195564
884	1.1829905880610987	0.3282063
885	1.1768350144639879	0.32826003
886	1.170679440878116	0.3362115
887	1.1645238672922487	0.33737817
888	1.1585546471538564	0.33158338
889	1.1522701501477624	0.33631897
890	1.1463175679669595	0.33653387
891	1.1403649857861575	0.34015658
892	1.13441240360536	0.3417223
893	1.128161460254998	0.3450917
894	1.1218193584564355	0.3414537
895	1.115477256657873	0.34748635
896	1.1091351548593105	0.34495357
897	1.1027930530491687	0.34464657
898	1.0965264901837717	0.3436795
899	1.0907235796711472	0.3540947
900	1.0845680060852754	0.3452529
901	1.0784124324769255	0.34710258
902	1.0722568588910528	0.3517154
903	1.0661012853051863	0.34999615
904	1.0601286763894313	0.3542252
905	1.0541585362302452	0.35708037
906	1.04818839607106	0.3510707
907	1.0422182559227755	0.3593522
908	1.03624811577449	0.3601274
909	1.0296336004727014	0.361885
910	1.0232969851752802	0.3583775
911	1.0169603698662897	0.3577481
912	1.0106237545688685	0.35379538
913	1.004287139259878	0.35532272
914	0.9980738184422222	0.36041903
915	0.9919292174813936	0.3536956
916	0.9857846165093465	0.3593599
917	0.9796400155372993	0.34764755
918	0.9734954145764707	0.34663445
919	0.967632651571475	0.3466114
920	0.9613018507160618	0.3487758
921	0.9549710498490844	0.34565967
922	0.9486402489936658	0.3343925
923	0.9423094481382481	0.33091566
924	0.9360949035253316	0.3312764
925	0.9301247633661465	0.32340163
926	0.9241546232178663	0.3212219
927	0.9181844830695818	0.32138306
928	0.9122143429212963	0.31711566
929	0.9058479226425202	0.31172767
930	0.899536251242302	0.30201855
931	0.8932245798420775	0.30397576
932	0.8869129084418539	0.3038376
933	0.8806012370301062	0.29581702
934	0.8743067870487096	0.2946504
935	0.8681440617343501	0.2914268
936	0.8619813364199969	0.28563973
937	0.8558186110943868	0.2839742
938	0.8496558857687759	0.28472635
939	0.8438462332621084	0.28033617
940	0.8376992004176333	0.2817177
941	0.8315545994455862	0.2783483
942	0.825409998473539	0.28225496
943	0.8192653975127104	0.28080437
944	0.8131207965518819	0.277481
945	0.8068462403473236	0.27917722
946	0.800504138548761	0.27387366
947	0.7941620367386246	0.2777957
948	0.7878199349400621	0.27796453
949	0.7811241987780395	0.27209303
950	0.7747882644517503	0.2752475
951	0.7684636461618419	0.26391128
952	0.7621390278603801	0.2650779
953	0.7558144095589192	0.26515466
954	0.7494897912690055	0.26669738
955	0.7432382316923434	0.2678947
956	0.7370755063667325	0.26464042
957	0.7309127810411216	0.26089492
958	0.7247500557267683	0.25733364
959	0.7189404032201008	0.25800905
960	0.7127585868535782	0.26227647
961	0.7065011066868827	0.2543787
962	0.7002436265316128	0.25235245
963	0.6939861463763473	0.25665823
964	0.6877286662210764	0.26020417
965	0.6815033408053157	0.25747177
966	0.675324823042387	0.2582163
967	0.6691463052794582	0.26275998
968	0.6629677875165338	0.2640648
969	0.6564447568041736	0.268762
970	0.6501637210043363	0.2730294
971	0.6438164333062071	0.2830455
972	0.6374691456080788	0.28497198
973	0.631121857898366	0.28828
974	0.6247745701886478	0.28778112
975	0.6184451652373291	0.30260187
976	0.6122895958446071	0.31304014
977	0.6061340264406461	0.31813645
978	0.5999784570479241	0.32432267
979	0.5941755504769777	0.33419296
980	0.5880199810842557	0.3340164
981	0.5817422052813708	0.34882185
982	0.5754055855405165	0.34928235
983	0.5690689657880927	0.3584849
984	0.5627323460472446	0.3703738
985	0.5563957262948209	0.3724998
986	0.5499601331510595	0.38049737
987	0.5434116523212893	0.3785248
988	0.5368631714795624	0.38731292
989	0.5299495486316692	0.38673726
990	0.5234010678019043	0.40511933
991	0.517037579556181	0.4142912
992	0.5108716429238838	0.42041597
993	0.5047057062915865	0.4213677
994	0.4985397696705469	0.43007907
995	0.49237383304951265	0.44340315
996	0.48620789642847306	0.437854
997	0.47988813540036723	0.46309003
998	0.47356352182265926	0.45893773
999	0.46760125590114754	0.47580782
1000	0.461276642323444	0.4890168
1001	0.4549538275883922	0.5004298
1002	0.4487982540025204	0.5043058
1003	0.44264268041664767	0.5276844
1004	0.43648710683077585	0.53682554
1005	0.43033153323366413	0.55321205
1006	0.4241759596365533	0.55269784
1007	0.41789920583718576	0.5748791
1008	0.4115570997184088	0.58264637
1009	0.40486135899527653	0.5836672
1010	0.3985192528649195	0.606355
1011	0.3921771467461479	0.61430657
1012	0.38586580601252507	0.61521226
1013	0.3796130273603211	0.6188656
1014	0.37336024871953377	0.6282523
1015	0.3671074700673307	0.64201397
1016	0.36085469142654336	0.65255195
1017	0.3546019127743456	0.66471714
1018	0.3482731086494031	0.6662599
1019	0.3422995285951407	0.6835674
1020	0.33596291329771955	0.683176
1021	0.3296262979887281	0.69598585
1022	0.3232896826913123	0.69505715
1023	0.31705157274674267	0.7026172
1024	0.31086846204679475	0.71990174
1025	0.30468535134684593	0.72833675
1026	0.29850224065818676	0.7401029
1027	0.2923191299695276	0.72442245
1028	0.2861028311444098	0.74397117
1029	0.27932968400084945	0.75348836
1030	0.2729142596708485	0.7678486
1031	0.2664988353408484	0.78189427
1032	0.26008341101085364	0.7793614
1033	0.25366798665742696	0.8044209
1034	0.2471507949294649	0.80125105
1035	0.24062215627778283	0.82051575
1036	0.23409351762609987	0.827623
1037	0.22756487896249666	0.8493131
1038	0.22103624029889435	0.8492977
1039	0.21506093710422114	0.8616778
1040	0.20890536771149915	0.8777727
1041	0.20274979830753814	0.8742881
1042	0.19659422890357714	0.8976514
1043	0.19043865951085426	0.8994781
1044	0.18426077920813988	0.9001535
1045	0.17791867307778286	0.91372323
1046	0.17157656694742585	0.91194254
1047	0.165234460828648	0.9013815
1048	0.15889235470987106	0.91229564
1049	0.1521966139867441	0.9078517
1050	0.1458589794318499	0.9108987
1051	0.13952236412285934	0.9058408
1052	0.1331857488254382	0.91455215
1053	0.12684913351644678	0.91190416
1054	0.12051251821903097	0.9292348
1055	0.11416155106340042	0.9220201
1056	0.10780127402509176	0.9282984
1057	0.1014409969867831	0.92775345
1058	0.09508071996008649	0.93481463
1059	0.08908483380804366	0.9383298
1060	0.08272825586354848	0.9390053
1061	0.07638614973319147	0.9511628
1062	0.07004404361441452	0.95772505
1063	0.06370193749563668	0.9536112
1064	0.05735983136527967	0.9719242
1065	0.05101772523492354	0.9594289
1066	0.0446851446732337	0.98679864
1067	0.038354343817815106	0.9705886
1068	0.0320235429623974	0.9766751
1069	0.025339737870352153	0.98237777
1070	0.019008937014933558	0.9899378
1071	0.012673230606412567	0.9929542
1072	0.0063366153089914334	0.98379
1073	0.0	1.0
1074	-0.006336615308990545	0.9793537
1075	-0.012673230606411678	0.9865454
1076	-0.019013337279122133	0.9869675
1077	-0.02535544340947915	0.99192566
1078	-0.031697549528256985	0.9593598
1079	-0.037676305825575795	0.9653388
1080	-0.04401841194435274	0.9659375
1081	-0.05036447151668355	0.95691144
1082	-0.05672474855499221	0.96583
1083	-0.06308502558168883	0.9537723
1084	-0.06944530260838455	0.94754773
1085	-0.07580557964669321	0.9439328
1086	-0.08216585667338894	0.94985795
1087	-0.0885004297222256	0.93941975
1088	-0.0948312260037607	0.94008744
1089	-0.10151502625532949	0.9373244
1090	-0.10784582253686992	0.94368714
1091	-0.11417661881841035	0.9415995
1092	-0.1206801303460443	0.94863
1093	-0.12720876900964662	0.9448
1094	-0.13373740766132958	0.9547241
1095	-0.14026604631301165	0.9526748
1096	-0.1467946849646946	0.9507483
1097	-0.15322203087802233	0.939059
1098	-0.1595528317334356	0.94860697
1099	-0.16552093045320238	0.93975747
1100	-0.17185173132017972	0.93912804
1101	-0.17818253218715707	0.92429197
1102	-0.18451333121277447	0.921053
1103	-0.19084412749430868	0.93059325
1104	-0.1971749237758491	0.90396804
1105	-0.20350572008050705	0.91336244
1106	-0.20983651636204748	0.8869445
1107	-0.21617121904118974	0.89240927
1108	-0.22251332515996136	0.88438094
1109	-0.22920906588309364	0.8923171
1110	-0.23555117201345066	0.866091
1111	-0.2418932781322276	0.85899913
1112	-0.24823611404728663	0.85147744
1113	-0.2545963910855953	0.8545552
1114	-0.2609566681122857	0.85708034
1115	-0.26731694515059434	0.84146905
1116	-0.27367722217729007	0.8404943
1117	-0.28003749921559873	0.83643407
1118	-0.28638515384085217	0.8423824
1119	-0.2923639060654626	0.8162637
1120	-0.2987060078640251	0.83317214
1121	-0.30504810967416685	0.82361656
1122	-0.3113902114727294	0.831261
1123	-0.31778383352232975	0.82568884
1124	-0.3243124721740118	0.827976
1125	-0.3308411108376088	0.82106835
1126	-0.33736974948929177	0.8173997
1127	-0.34389838814097384	0.8069307
1128	-0.35042702680457616	0.7956405
1129	-0.3571385858162577	0.788871
1130	-0.3634806919350293	0.7837439
1131	-0.36982279805380713	0.7776729
1132	-0.37616490417258497	0.7706808
1133	-0.38250701031452117	0.7631591
1134	-0.3888571706042123	0.7660373
1135	-0.3952124810846387	0.75136995
1136	-0.4015677915650713	0.74902135
1137	-0.4079231020687102	0.7280835
1138	-0.41427841254914277	0.7251746
1139	-0.42033204145220804	0.7224115
1140	-0.42686067539499994	0.7149666
1141	-0.43338930936163766	0.69958556
1142	-0.4399179433044358	0.692202
1143	-0.446446577247233	0.6846419
1144	-0.4529467963358327	0.69407475
1145	-0.4592889024661897	0.68469566
1146	-0.4656310085965467	0.6820554
1147	-0.47197311471531833	0.6874127
1148	-0.47831522083409617	0.69042134
1149	-0.48501096155722845	0.68000615
1150	-0.4915110756961303	0.6779569
1151	-0.4980397099124527	0.67157114
1152	-0.5045683441168487	0.6596438
1153	-0.5110969783331711	0.6584312
1154	-0.5176256125375733	0.65751016
1155	-0.524154248784706	0.6507176
1156	-0.5306828871668561	0.6496124
1157	-0.5372115255609264	0.6360964
1158	-0.5437401639430712	0.6293269
1159	-0.5498947657597508	0.620416
1160	-0.5563555504727153	0.6069921
1161	-0.5627028381824335	0.60595596
1162	-0.5690501258805565	0.5996009
1163	-0.5753974135786857	0.5858623
1164	-0.5817447012884029	0.5792233
1165	-0.5880919889981211	0.58118045
1166	-0.5944461762161906	0.5748331
1167	-0.6008014866966231	0.5581318
1168	-0.6071567971770504	0.54904443
1169	-0.6138664785460799	0.5464425
1170	-0.6202217890265116	0.53769284
1171	-0.6267024544547093	0.53490674
1172	-0.6332310883975074	0.53139913
1173	-0.6397597223641451	0.52844423
1174	-0.6462883563069379	0.5257732
1175	-0.6528169902497352	0.51389974
1176	-0.6593456266195643	0.5160335
1177	-0.6658742652831666	0.50970906
1178	-0.6724029039467698	0.5085425
1179	-0.678557506005613	0.50392205
1180	-0.685086144657296	0.49927852
1181	-0.6916147828635326	0.49968532
1182	-0.6981434168182501	0.4941285
1183	-0.7046720507610473	0.4757464
1184	-0.7112006847038401	0.47759613
1185	-0.7177293186585576	0.46078745
1186	-0.7242579526013557	0.45649704
1187	-0.7306207072054054	0.44363344
1188	-0.7369628133241832	0.43166015
1189	-0.7436585540473093	0.43067002
1190	-0.7500006601660871	0.42505947
1191	-0.7563427662964441	0.41179675
1192	-0.762793819636145	0.40581012
1193	-0.7693224582997482	0.40437484
1194	-0.7758510969514312	0.3923555
1195	-0.7823797356031079	0.39592445
1196	-0.7889083742667102	0.38630745
1197	-0.7953983485460592	0.38901678
1198	-0.8017536590264918	0.376913
1199	-0.8077448631739923	0.3686315
1200	-0.8141001736660227	0.36885408
1201	-0.8204554841580585	0.367296
1202	-0.826810794638491	0.36925322
1203	-0.8333347957865147	0.36254507
1204	-0.8398634297293128	0.34874508
1205	-0.8463920636959505	0.36030394
1206	-0.8529206976387425	0.3519303
1207	-0.8594493315815406	0.3484995
1208	-0.8659779691287222	0.3390206
1209	-0.8728706434144549	0.34213677
1210	-0.8793992820661369	0.33095405
1211	-0.8859279207178137	0.32789162
1212	-0.8924565593694966	0.31099853
1213	-0.898985195986425	0.31152812
1214	-0.9055138302027474	0.3059866
1215	-0.9120424644071505	0.29744416
1216	-0.9185710986115465	0.28897843
1217	-0.925099732827869	0.28877887
1218	-0.9316302232146496	0.28218588
1219	-0.93780245897136	0.2793077
1220	-0.9443498029694295	0.27406555
1221	-0.9508971469794529	0.274173
1222	-0.957444490977517	0.2681403
1223	-0.9639918349875405	0.2619541
1224	-0.9703924646732522	0.26722696
1225	-0.976729084425676	0.25790927
1226	-0.9830657041665303	0.25901452
1227	-0.989402323918954	0.26085654
1228	-0.995738943659803	0.25942898
1229	-1.0025433847997052	0.25673497
1230	-1.0090720234633084	0.25390282
1231	-1.0156006621149913	0.25238314
1232	-1.0221293007666734	0.2511858
1233	-1.0286579394302766	0.2518996
1234	-1.0351865772240965	0.2485302
1235	-1.0417152111668884	0.24432419
1236	-1.0482438451096865	0.24282753
1237	-1.0547724790524837	0.22865914
1238	-1.0613011130191214	0.22915034
1239	-1.0674557106388605	0.22591911
1240	-1.07415588268357	0.2192417
1241	-1.080871053892679	0.217131
1242	-1.087586225077267	0.21135928
1243	-1.0943013962618542	0.21186583
1244	-1.1010165674464423	0.2069921
1245	-1.107523343344032	0.20650856
1246	-1.1138654451657528	0.19933227
1247	-1.1202075469643153	0.20375317
1248	-1.1265496487628779	0.19735205
1249	-1.133245384913315	0.19749022
1250	-1.13963474725667	0.19473481
1251	-1.1461633859202722	0.1939673
1252	-1.1526920245719552	0.19368333
1253	-1.1592206632236373	0.18847185
1254	-1.1657493018872405	0.19636196
1255	-1.1722779405389225	0.18878655
1256	-1.1788232711521562	0.19376774
1257	-1.1853706151502257	0.18913193
1258	-1.1919179591602491	0.18888631
1259	-1.1980901949169596	0.18686007
1260	-1.204637538915029	0.18151815
1261	-1.2111757286831812	0.18133394
1262	-1.217704367334858	0.1825543
1263	-1.224233005986541	0.17595364
1264	-1.2307616446501433	0.1727454
1265	-1.2372902833137465	0.16870825
1266	-1.2438189213944133	0.16950649
1267	-1.2503475555988102	0.1640571
1268	-1.2568761898032124	0.16228412
1269	-1.2637688593817646	0.16113286
1270	-1.270297493598087	0.16384988
1271	-1.2768261278024893	0.15919872
1272	-1.2833547654458313	0.15551461
1273	-1.2898834038279814	0.15653542
1274	-1.296412042233972	0.15602885
1275	-1.3029406806161221	0.15278226
1276	-1.3094693189982722	0.15343463
1277	-1.315997957380417	0.15159261
1278	-1.3225265957864076	0.15449382
1279	-1.328681197591167	0.15246756
1280	-1.335209835973317	0.15510015
1281	-1.3417384743673875	0.1489677
1282	-1.3482671100185133	0.15175378
1283	-1.3547957442229102	0.15120883
1284	-1.3613243784273124	0.15005755
1285	-1.3678530126436348	0.1480697
1286	-1.374381646848037	0.14776267
1287	-1.380971100792852	0.1520531
1288	-1.3877055117622943	0.14748637
1289	-1.3948154321660038	0.13635735
1290	-1.401549843147743	0.13638039
1291	-1.4082842541171852	0.1341469
1292	-1.4150164206043732	0.13073911
1293	-1.4213530403452221	0.13370942
1294	-1.4276896600976459	0.12796837
1295	-1.4340262798385002	0.1310845
1296	-1.440362899590924	0.12664057
1297	-1.4466995193317782	0.12702432
1298	-1.4531893317671152	0.12647939
1299	-1.4593439296334711	0.12696293
1300	-1.4658725638497936	0.12599586
1301	-1.4724011980541958	0.12944968
1302	-1.4789298322705182	0.13024023
1303	-1.485531344619302	0.124146126
1304	-1.4922520019202024	0.13177526
1305	-1.4989726592333792	0.13209763
1306	-1.505693316546556	0.12812188
1307	-1.5124139738474618	0.12484458
1308	-1.5191016600002234	0.12865914
1309	-1.52599432956685	0.12773812
1310	-1.532522963795092	0.12497505
1311	-1.539051597999494	0.12370098
1312	-1.5455802322038963	0.123079285
1313	-1.5521088664082985	0.12034691
1314	-1.558810832713311	0.12462967
1315	-1.5655395119921458	0.1208458
1316	-1.5722681912709753	0.12008596
1317	-1.57899687054981	0.11286361
1318	-1.585725549840931	0.11662445
1319	-1.5920066546398868	0.11515082
1320	-1.5985352932915635	0.11563435
1321	-1.6050639319432456	0.115166165
1322	-1.6115925706068488	0.11311689
1323	-1.618121209270451	0.1102387
1324	-1.6246498479221332	0.11449842
1325	-1.6309961976394698	0.113892086
1326	-1.6373328173918882	0.112878956
1327	-1.6436694371327425	0.11072991
1328	-1.6500060568851662	0.11719241
1329	-1.6566960052994393	0.11297106
1330	-1.6633344268041288	0.11377695
1331	-1.6700495934143653	0.11253358
1332	-1.6767647600368676	0.11247985
1333	-1.6834799266471103	0.11082969
1334	-1.6901950932696135	0.11321667
1335	-1.6968288841803156	0.1115358
1336	-1.7033575227011966	0.112280294
1337	-1.7098861612339906	0.1116586
1338	-1.7164147997667918	0.108204775
1339	-1.7225694017023327	0.109563276
1340	-1.7291299644153257	0.106370404
1341	-1.7358451310500884	0.1086269
1342	-1.7425602976603312	0.10561056
1343	-1.7492754642705677	0.10308543
1344	-1.7559906308808095	0.10571801
1345	-1.7627057974910523	0.10164249
1346	-1.769285002511788	0.101059176
1347	-1.7758323465098576	0.10308543
1348	-1.7823796905079208	0.100990094
1349	-1.7892921131226442	0.102555834
1350	-1.7958394571446226	0.09999232
1351	-1.8024741101226969	0.1052575
1352	-1.809189281307285	0.10310844
1353	-1.8159044524918668	0.10497352
1354	-1.8226196236887153	0.10031468
1355	-1.8293347948855638	0.10364571
1356	-1.8360202632726113	0.100023024
1357	-1.8425489016547614	0.10537263
1358	-1.8490775400488317	0.103545934
1359	-1.855232141865506	0.10584849
1360	-1.8617607802476561	0.10574104
1361	-1.868289418444153	0.10532658
1362	-1.8748180526485552	0.10404482
1363	-1.8813466868529574	0.10160411
1364	-1.8878753210692745	0.09910968
1365	-1.894403955285597	0.09882569
1366	-1.900932589489999	0.09603193
1367	-1.9075856868293073	0.0968762
1368	-1.9142956766938664	0.097636044
1369	-1.9213798142637408	0.09562515
1370	-1.9280898041282999	0.093921244
1371	-1.9347997939806074	0.0948039
1372	-1.9414728447317158	0.09293115
1373	-1.9480207403901773	0.09536418
1374	-1.9545686360486378	0.09073605
1375	-1.9611165316951382	0.09379078
1376	-1.9676644273416448	0.094051726
1377	-1.9742184349054464	0.092033155
1378	-1.9809390875181618	0.09578632
1379	-1.9872747027149575	0.0978663
1380	-1.9939953553031255	0.09514928
1381	-2.0007160079035704	0.09455829
1382	-2.0074366605040153	0.09427431
1383	-2.01415309098926	0.098372854
1384	-2.0208682621738476	0.09365262
1385	-2.027583433370696	0.095348835
1386	-2.034298604567539	0.09671502
1387	-2.0410137757521265	0.09412081
1388	-2.0476526058246893	0.09206386
1389	-2.0545452800865815	0.0938752
1390	-2.0610739187501785	0.093691
1391	-2.0676025574137813	0.093107685
1392	-2.074131196065464	0.09250901
1393	-2.080661898879282	0.094320364
1394	-2.087210379721009	0.08880957
1395	-2.0937588605507798	0.09175685
1396	-2.1003073413925066	0.08966152
1397	-2.106855822222271	0.08834907
1398	-2.113415086347302	0.088364415
1399	-2.119745529866988	0.090406016
1400	-2.1264606964894908	0.0869138
1401	-2.1331758630997273	0.0895464
1402	-2.1398910297222304	0.08800368
1403	-2.1466061963324727	0.08636887
1404	-2.153328673306423	0.09085117
1405	-2.1600551492153053	0.08995318
1406	-2.1667816251364687	0.08959244
1407	-2.1735081010453445	0.08844117
1408	-2.180234576954227	0.09042136
1409	-2.1873287969808355	0.09100468
1410	-2.1940439636033386	0.08779645
1411	-2.200759130213581	0.092363186
1412	-2.2074742968238175	0.08689845
1413	-2.2141894634340598	0.092616476
1414	-2.22090463137942	0.09151125
1415	-2.2276198025640075	0.08598511
1416	-2.2343349737485956	0.08866375
1417	-2.2410501449331774	0.08742804
1418	-2.247765316130026	0.082086116
1419	-2.254095763974246	0.08507943
1420	-2.260648983370117	0.08650702
1421	-2.2671776221453355	0.085156195
1422	-2.273706260944394	0.0876276
1423	-2.2802348997196122	0.08269245
1424	-2.286763538494825	0.083298795
1425	-2.293292175559091	0.083014816
1426	-2.2998208095138084	0.08485686
1427	-2.3063494434685263	0.08383606
1428	-2.312878077411324	0.08840279
1429	-2.319770746701759	0.08597743
1430	-2.326381071572583	0.086407244
1431	-2.3333141375512363	0.08593906
1432	-2.3402472035425483	0.085547626
1433	-2.3471802695212016	0.08856397
1434	-2.354113335512508	0.089001454
1435	-2.3610425669879938	0.08824929
1436	-2.3675712056396763	0.086322814
1437	-2.374099844303279	0.08785786
1438	-2.380628482966882	0.088180214
1439	-2.3867830850257254	0.088717476
1440	-2.393311723689328	0.08521759
1441	-2.3999538799415716	0.083790004
1442	-2.406674532529746	0.085048735
1443	-2.41339518511792	0.08451915
1444	-2.4201158377060885	0.0802978
1445	-2.4268364903188098	0.08098089
1446	-2.4335571447136837	0.082124494
1447	-2.44027780201459	0.080474325
1448	-2.4469984593154956	0.082308695
1449	-2.4540938591488097	0.081403024
1450	-2.4608145164742568	0.0826464
1451	-2.4675770503187833	0.08398189
1452	-2.4744787540362765	0.080313146
1453	-2.4813804577537697	0.08263105
1454	-2.488282161483864	0.0807583
1455	-2.495183865213958	0.08352905
1456	-2.502085568931445	0.08206309
1457	-2.5088525628801044	0.0845038
1458	-2.5155994825352166	0.081587225
1459	-2.5219598599155995	0.085601345
1460	-2.5287067795583935	0.08167933
1461	-2.5354536992135	0.085363425
1462	-2.542031735732406	0.083298795
1463	-2.5485603696871237	0.08421214
1464	-2.5550890036299214	0.08728221
1465	-2.5616176375846393	0.081894234
1466	-2.568146271527437	0.08087344
1467	-2.5747804578842155	0.08102694
1468	-2.581495629081064	0.08135697
1469	-2.588585236893296	0.08062782
1470	-2.5953004080901443	0.07968378
1471	-2.6020155792747266	0.07802594
1472	-2.608733696655553	0.08268478
1473	-2.6154601725767166	0.07768823
1474	-2.62218664849788	0.077550076
1475	-2.6289131244067625	0.080328494
1476	-2.6356396003156446	0.078555524
1477	-2.6423660752358713	0.08017499
1478	-2.649092546297289	0.08220124
1479	-2.6554336466057182	0.08037455
1480	-2.662160117654855	0.07813339
1481	-2.6688865887162727	0.08055875
1482	-2.675611997414712	0.083214365
1483	-2.682327168599294	0.08199401
1484	-2.689042339783882	0.08320669
1485	-2.6957575109807306	0.08478778
1486	-2.702472682177579	0.082861304
1487	-2.7091878533621667	0.08219357
1488	-2.715917127702041	0.08088111
1489	-2.7230270481057564	0.08034384
1490	-2.729761459087495	0.080267094
1491	-2.7364958700692337	0.0798296
1492	-2.7432302810386764	0.08044362
1493	-2.749961173820461	0.079200245
1494	-2.7566876448818785	0.07892393
1495	-2.7634141159432963	0.08055107
1496	-2.770140586992433	0.08138767
1497	-2.7768670580415695	0.07699746
1498	-2.7835912707831527	0.07731214
1499	-2.789926890434945	0.07904674
1500	-2.796647547735851	0.07875508
1501	-2.803368205036757	0.07893929
1502	-2.810088862349934	0.07941514
1503	-2.816808843052945	0.078409694
1504	-2.823524014249788	0.0806969
1505	-2.8302391854343756	0.07997544
1506	-2.836954356631224	0.07994474
1507	-2.843669527815812	0.08164095
1508	-2.8503846990004	0.0798296
1509	-2.8573374597440653	0.08398189
1510	-2.8638853554025268	0.08129557
1511	-2.8704332510490325	0.08001382
1512	-2.8769811466955386	0.08194028
1513	-2.883529042354	0.0826771
1514	-2.890298272407385	0.08009824
1515	-2.8971999714234613	0.0777266
1516	-2.9041016704395437	0.077803366
1517	-2.9110033694556265	0.07924629
1518	-2.9179050684969114	0.07870136
1519	-2.9243726913001593	0.077857085
1520	-2.9310878624847416	0.07811804
1521	-2.9378030336693293	0.07783406
1522	-2.9445182048784386	0.078870215
1523	-2.9512333760630263	0.07527823
1524	-2.9579485472476144	0.076951414
1525	-2.9648407113525836	0.07976053
1526	-2.971765019798161	0.07841737
1527	-2.9786893282437377	0.07738122
1528	-2.9856136366766726	0.07611482
1529	-2.9929240431891837	0.07813339
1530	-2.9996757769077074	0.0798296
1531	-3.0063964342208784	0.0781948
1532	-3.013117091521784	0.07768056
1533	-3.0198377488226904	0.08055107
1534	-3.0265584061358672	0.07873973
1535	-3.033272240752322	0.08108067
1536	-3.0399822306168804	0.07744262
1537	-3.046692220469182	0.07892393
1538	-3.0534022103337413	0.07943817
1539	-3.059727773680585	0.07731982
1540	-3.0664267213947554	0.07791082
1541	-3.072974617053217	0.07802594
1542	-3.079522512699717	0.075055644
1543	-3.0860704083462234	0.07595364
1544	-3.0926183039927295	0.07789546
1545	-3.0991661996631463	0.07715097
1546	-3.1060334978819335	0.0773582
1547	-3.112946169115484	0.076314375
1548	-3.1198588403490284	0.07517845
1549	-3.1271569607868224	0.07798757
1550	-3.1340696320329937	0.07804897
1551	-3.1409743677629933	0.07898534
1552	-3.1478760714804803	0.074487686
1553	-3.1547777751979735	0.07805664
1554	-3.1616794789406693	0.075378
1555	-3.168581182658162	0.078348294
1556	-3.1754152571639285	0.07692071
1557	-3.1821304237741708	0.077573106
1558	-3.188845590396668	0.079837285
1559	-3.1951760339286146	0.075285904
1560	-3.201891200538857	0.07346688
1561	-3.2086063671613596	0.07605342
1562	-3.2153267184141483	0.07517077
1563	-3.2220473757273247	0.076375775
1564	-3.228768033028225	0.07784941
1565	-3.2354886903414015	0.07781871
1566	-3.2422093476423077	0.07858623
1567	-3.2490633341640147	0.07675186
1568	-3.255965037881508	0.076890014
1569	-3.263251579244074	0.0754394
1570	-3.270153282974168	0.07536265
1571	-3.277054986691661	0.076744184
1572	-3.2838845535736727	0.07347455
1573	-3.2906189645431154	0.07679792
1574	-3.297353375524854	0.07506332
1575	-3.304087786494291	0.077880114
1576	-3.3108221974637337	0.07766521
1577	-3.3175554317986427	0.0784711
1578	-3.3242760843990875	0.07570036
1579	-3.3306116995958774	0.075800136
1580	-3.3373323521840517	0.07840203
1581	-3.3440530047844965	0.0784711
1582	-3.3507736573849414	0.07814106
1583	-3.357642844849939	0.07760381
1584	-3.3645445485674323	0.07716632
1585	-3.371446252297521	0.08089646
1586	-3.378347956027615	0.07840203
1587	-3.385249659745108	0.076276
1588	-3.3920656668595215	0.07387367
1589	-3.3991552698423435	0.07791082
1590	-3.4058704364771075	0.07720469
1591	-3.412585603087344	0.07613784
1592	-3.4193007696975863	0.07267633
1593	-3.426016782801204	0.07409624
1594	-3.432737440114381	0.07606877
1595	-3.4394580974275577	0.072653316
1596	-3.4461787547284577	0.0724691
1597	-3.452899412029364	0.07559291
1598	-3.4596200693425407	0.07418068
1599	-3.4663126382314307	0.076460205
1600	-3.4734347891937762	0.076974444
1601	-3.480556940156116	0.0742651
1602	-3.4876790911314655	0.074978895
1603	-3.494801242106815	0.076621376
1604	-3.501599862633852	0.079491906
1605	-3.508334273603295	0.07712027
1606	-3.5150686845850334	0.079031385
1607	-3.521803095554471	0.076928385
1608	-3.528537506536209	0.07783406
1609	-3.5356431038027414	0.07702049
1610	-3.5423695748641593	0.08009824
1611	-3.549096045913296	0.07826387
1612	-3.5558225169624262	0.075140074
1613	-3.562548988023844	0.07678256
1614	-3.5692726113673316	0.07665208
1615	-3.575993268668238	0.077880114
1616	-3.582713925969144	0.077181675
1617	-3.589434583270044	0.07733517
1618	-3.5961552405954915	0.07705119
1619	-3.6025315430252176	0.075470105
1620	-3.609433246742711	0.07504797
1621	-3.616334950485406	0.07647555
1622	-3.6232366542028993	0.07692071
1623	-3.6301383579203863	0.07461815
1624	-3.6370400616378795	0.07355131
1625	-3.6437806506354846	0.07590759
1626	-3.650495817270248	0.07482538
1627	-3.6572109838804905	0.07755776
1628	-3.663926150490733	0.078355975
1629	-3.671015753473549	0.076644406
1630	-3.6778350964214575	0.07665208
1631	-3.6847368001515517	0.07699746
1632	-3.691638503869045	0.07817177
1633	-3.698540207586532	0.07824084
1634	-3.705441911316626	0.07817177
1635	-3.7123475200468246	0.07842505
1636	-3.7192689980002784	0.07817945
1637	-3.7261904759410944	0.076890014
1638	-3.7331119538945483	0.07419602
1639	-3.739636888824713	0.074564435
1640	-3.746558366778167	0.07890091
1641	-3.753324909964195	0.07613784
1642	-3.760051381013332	0.0761532
1643	-3.7667778520624684	0.07310615
1644	-3.7735043231238863	0.07590759
1645	-3.7802307941852984	0.07506332
1646	-3.7869529639166224	0.07434185
1647	-3.7936736212175286	0.07507867
1648	-3.8003942785184344	0.075347304
1649	-3.807489678364025	0.072522834
1650	-3.8142103356771955	0.078601584
1651	-3.8210490330706963	0.073182896
1652	-3.8279705110115128	0.07442628
1653	-3.834891988952329	0.07424975
1654	-3.84181346691842	0.0765523
1655	-3.848734944859236	0.07345921
1656	-3.8556092109462217	0.07557756
1657	-3.8623356868551038	0.07536265
1658	-3.8690621627885484	0.07816409
1659	-3.8754032676783003	0.07696676
1660	-3.882129743587176	0.07561593
1661	-3.888881970404358	0.07419602
1662	-3.895806278849935	0.07497122
1663	-3.90273058728287	0.07253818
1664	-3.9096548957158044	0.07315987
1665	-3.9165792041613816	0.076621376
1666	-3.9235184514311494	0.075508475
1667	-3.930640602406499	0.07377389
1668	-3.937762753368845	0.07273774
1669	-3.9452820340713877	0.07352828
1670	-3.952404185046737	0.073305696
1671	-3.959494757966806	0.072730064
1672	-3.966204747831365	0.074234396
1673	-3.9729147376836726	0.0724691
1674	-3.9796247275482313	0.07207767
1675	-3.9863347174005392	0.07394274
1676	-3.993044707265098	0.07308312
1677	-3.999763966957766	0.07585386
1678	-4.006490438019183	0.07662906
1679	-4.012831538327613	0.075899914
1680	-4.019558009389031	0.07797989
1681	-4.026284480438167	0.074272774
1682	-4.033104022803677	0.07607645
1683	-4.0400370887823245	0.07520147
1684	-4.046970154760978	0.0764295
1685	-4.05390322075229	0.077220045
1686	-4.060836286743602	0.07303707
1687	-4.067758587931598	0.07510169
1688	-4.074649928860989	0.07533195
1689	-4.081925529608434	0.07286822
1690	-4.0888168705629955	0.07437255
1691	-4.095708211492393	0.07383529
1692	-4.10259955242179	0.074357204
1693	-4.109350026660256	0.075470105
1694	-4.11606519329502	0.070895694
1695	-4.122780359905262	0.07580781
1696	-4.1294955265155044	0.07078824
1697	-4.136210693125747	0.06969069
1698	-4.143082666168677	0.07085732
1699	-4.149750151871501	0.07276077
1700	-4.156822843877988	0.07178601
1701	-4.163895535884475	0.076721154
1702	-4.170968227903874	0.0742958
1703	-4.178040919923274	0.073121496
1704	-4.184965338739149	0.07259191
1705	-4.191867037755231	0.07396577
1706	-4.198768736783915	0.073198244
1707	-4.205670435799997	0.070442855
1708	-4.212572134828681	0.075094014
1709	-4.219649051797733	0.073881336
1710	-4.226177690330532	0.07212372
1711	-4.232706328851412	0.07167088
1712	-4.239234967384213	0.075071
1713	-4.245763605905093	0.072914265
1714	-4.2524903797053835	0.07445698
1715	-4.2595786159557765	0.07259958
1716	-4.266666852206175	0.071432956
1717	-4.273755088469514	0.071724616
1718	-4.280843324732855	0.07197789
1719	-4.287525464111034	0.07398879
1720	-4.294457651182515	0.070734516
1721	-4.301379129148607	0.072891235
1722	-4.308300607089423	0.07130247
1723	-4.315222085030239	0.07184742
1724	-4.322143562971055	0.07374319
1725	-4.329053369340161	0.075493135
1726	-4.335955068381446	0.072338626
1727	-4.342856767397528	0.07401182
1728	-4.34975846641361	0.069268554
1729	-4.357045002812622	0.07461048
1730	-4.36389512985354	0.07243073
1731	-4.370615787166717	0.071663216
1732	-4.377336444467622	0.07312917
1733	-4.384057101768528	0.07329802
1734	-4.390777759081705	0.07375086
1735	-4.3975267337611115	0.07546243
1736	-4.4046149651830335	0.07117967
1737	-4.41170319660495	0.073413156
1738	-4.418791428039814	0.07675953
1739	-4.425473562879091	0.07170926
1740	-4.432561794301014	0.07091872
1741	-4.439527150968921	0.07072684
1742	-4.446428854686408	0.073612705
1743	-4.453330558403901	0.07160181
1744	-4.460232262133996	0.07067311
1745	-4.46713396586409	0.072269544
1746	-4.4739876649851995	0.072522834
1747	-4.480728145797773	0.06904597
1748	-4.487468626622659	0.074418604
1749	-4.494584955322774	0.07461048
1750	-4.501325436147662	0.06932228
1751	-4.508093641232425	0.073819935
1752	-4.51500631731335	0.070036076
1753	-4.521918993406904	0.0732136
1754	-4.528831669500457	0.0711106
1755	-4.535744345581389	0.071432956
1756	-4.542657021662321	0.074955866
1757	-4.549569693122821	0.07372784
1758	-4.556482364381615	0.06952184
1759	-4.562998997155455	0.074541405
1760	-4.569911668389007	0.071947195
1761	-4.576824339635178	0.07415765
1762	-4.583745021434116	0.0713869
1763	-4.59066933486973	0.07382762
1764	-4.597593648305338	0.073981114
1765	-4.6045179617535945	0.071716934
1766	-4.611442275201851	0.07360503
1767	-4.618379918740493	0.070941746
1768	-4.62532527719631	0.072438404
1769	-4.632657907476843	0.070013046
1770	-4.6396032659453414	0.070941746
1771	-4.646548624413839	0.07187811
1772	-4.653472744817609	0.07121038
1773	-4.660385420898541	0.07332105
1774	-4.667298096992088	0.07178601
1775	-4.67421077307302	0.07181671
1776	-4.681123449166574	0.074787006
1777	-4.688128712552988	0.073205926
1778	-4.695250858382725	0.073405474
1779	-4.701964964591643	0.074088566
1780	-4.70908711042138	0.07650625
1781	-4.716209256238113	0.07205465
1782	-4.723266105520032	0.072975665
1783	-4.730190418955646	0.07175532
1784	-4.737114732403902	0.07296032
1785	-4.74403904583951	0.071018495
1786	-4.750963359287766	0.07188579
1787	-4.757881445844076	0.07476399
1788	-4.764783149561568	0.07048891
1789	-4.772069690936742	0.07238468
1790	-4.778971394666829	0.072292574
1791	-4.7858730983843225	0.07162484
1792	-4.792774802101816	0.07345921
1793	-4.799506500010877	0.071571104
1794	-4.806232971084576	0.071225725
1795	-4.812959442133713	0.07409624
1796	-4.819685913182843	0.072423056
1797	-4.82641238423198	0.07316755
1798	-4.833319983061358	0.071363874
1799	-4.839847591048745	0.07394274
1800	-4.846771904484358	0.07421905
1801	-4.853696217919966	0.07100315
1802	-4.860620531368223	0.070711486
1803	-4.867542566294908	0.07665976
1804	-4.874464044235725	0.07262261
1805	-4.881385522176541	0.0720393
1806	-4.888307000129995	0.0722235
1807	-4.8952284780834425	0.07468723
1808	-4.902060663935849	0.07520147
1809	-4.90916220169086	0.072292574
1810	-4.915888672752278	0.070941746
1811	-4.9226151438014085	0.06943741
1812	-4.929341614862826	0.068401255
1813	-4.936258214192643	0.07278378
1814	-4.943398912274938	0.07076521
1815	-4.950539610344196	0.07093407
1816	-4.957680308413454	0.07570803
1817	-4.9648210064957485	0.07335943
1818	-4.971727526055531	0.07204697
1819	-4.978063145695058	0.07373551
1820	-4.984783802995965	0.07238468
1821	-4.991504460321412	0.071509704
1822	-4.998225117622318	0.07241538
1823	-5.0050053236080565	0.0722542
1824	-5.011929637043671	0.070588686
1825	-5.018853950504569	0.07298334
1826	-5.025778263940183	0.07464118
1827	-5.032702577375797	0.07174764
1828	-5.039679072090741	0.072914265
1829	-5.047221206093582	0.07292194
1830	-5.054365003388508	0.070872664
1831	-5.061508800657349	0.069268554
1832	-5.06865259792619	0.07380459
1833	-5.0756888451429925	0.06950648
1834	-5.082409497743437	0.07042751
1835	-5.089130150343882	0.070527285
1836	-5.0958508029320555	0.07187044
1837	-5.102571455520231	0.06981349
1838	-5.109301545951499	0.06977511
1839	-5.11582915393888	0.07045054
1840	-5.122753467374494	0.07540102
1841	-5.129677780822757	0.071287125
1842	-5.136602094258358	0.07404252
1843	-5.143526407706621	0.07207
1844	-5.150635579834762	0.0710492
1845	-5.157757730810105	0.07272239
1846	-5.164879881772451	0.0712334
1847	-5.172002032734797	0.0723156
1848	-5.17912418371014	0.070665434
1849	-5.186447495382742	0.075378
1850	-5.193360166628921	0.071455985
1851	-5.200272837862471	0.07295264
1852	-5.20718550909601	0.070834294
1853	-5.214098180342187	0.06904597
1854	-5.221002870790564	0.07187811
1855	-5.227904574508057	0.06957556
1856	-5.23480627822555	0.07103385
1857	-5.24170798195565	0.07241538
1858	-5.2486096856857385	0.06985954
1859	-5.255125682434768	0.073267326
1860	-5.262058748413422	0.07072684
1861	-5.268991814404727	0.06908435
1862	-5.275924880396046	0.0724691
1863	-5.282857946374687	0.07102617
1864	-5.289789988760409	0.07082662
1865	-5.296714297205993	0.073612705
1866	-5.303638605651564	0.07174764
1867	-5.310562914084499	0.068961546
1868	-5.317487222517434	0.069659986
1869	-5.324793739370487	0.07471793
1870	-5.33168508031246	0.07262261
1871	-5.338576421254446	0.0713255
1872	-5.3454677621838425	0.068877116
1873	-5.35235910311324	0.07013585
1874	-5.359250444055213	0.069022946
1875	-5.366154667553134	0.070404485
1876	-5.373067343634066	0.07301404
1877	-5.379980019714998	0.0692839
1878	-5.386892695808557	0.071018495
1879	-5.393409333164686	0.070834294
1880	-5.400330137053065	0.07082662
1881	-5.407266810009261	0.07189347
1882	-5.414203482978118	0.06983652
1883	-5.421140155934314	0.069951646
1884	-5.4280768289031815	0.071064554
1885	-5.435017299311981	0.072707035
1886	-5.4419626577804845	0.07220815
1887	-5.448908016236302	0.07051961
1888	-5.455853374692119	0.07378156
1889	-5.463186004985333	0.07475631
1890	-5.4701165374018	0.07004375
1891	-5.477029213482733	0.07370481
1892	-5.483941889563664	0.07259958
1893	-5.490854565657224	0.07155576
1894	-5.497767241750771	0.070036076
1895	-5.504679917831703	0.07187044
1896	-5.511592593912635	0.0722542
1897	-5.518505269993567	0.07157878
1898	-5.525417946099742	0.07401182
1899	-5.531934583443255	0.06849336
1900	-5.5388472595241875	0.072446086
1901	-5.545571617963845	0.07210837
1902	-5.552292270576561	0.069659986
1903	-5.559012923164735	0.07125643
1904	-5.565733575752909	0.07026633
1905	-5.572454228341083	0.07191649
1906	-5.57933228500592	0.07283752
1907	-5.58625659845417	0.06915342
1908	-5.593180911889784	0.072277226
1909	-5.600491323683924	0.07043518
1910	-5.607415637132174	0.07290659
1911	-5.6144930729581874	0.07088801
1912	-5.621615223933531	0.07091104
1913	-5.628737374895877	0.069022946
1914	-5.635859525871233	0.06937601
1915	-5.642981676833578	0.07279914
1916	-5.649953143224636	0.072684005
1917	-5.656865814458187	0.07400414
1918	-5.663778485704352	0.07144063
1919	-5.670295118478199	0.072031625
1920	-5.677207789724378	0.068362884
1921	-5.684088083774916	0.07031238
1922	-5.690929472337031	0.0731522
1923	-5.697770860899148	0.07298334
1924	-5.704612249461263	0.07190114
1925	-5.7114536380483605	0.070665434
1926	-5.718319140683381	0.07184742
1927	-5.725231811916931	0.070734516
1928	-5.73214448315047	0.07230025
1929	-5.739442603575642	0.07210837
1930	-5.7463552748344355	0.07018957
1931	-5.753274867743415	0.06942206
1932	-5.76022470827789	0.07028168
1933	-5.767174548812364	0.06873897
1934	-5.774124389372217	0.069990024
1935	-5.781074229906691	0.07272239
1936	-5.787998452888627	0.07302939
1937	-5.794889793818024	0.07163251
1938	-5.801781134759998	0.072484456
1939	-5.808277659290954	0.07302939
1940	-5.815169000220351	0.07100315
1941	-5.822060341162336	0.072008595
1942	-5.828826547998877	0.07150203
1943	-5.835573467653983	0.07266099
1944	-5.842320387296777	0.07409624
1945	-5.849067306951883	0.07199324
1946	-5.855814226594677	0.074126944
1947	-5.86287150149702	0.06837823
1948	-5.869993647313753	0.075017266
1949	-5.877512922583752	0.07257655
1950	-5.884635068413495	0.07186277
1951	-5.8917572142302275	0.07107222
1952	-5.898655798291226	0.07206231
1953	-5.905508013214147	0.072484456
1954	-5.912360228149587	0.07295264
1955	-5.919212443072497	0.072400026
1956	-5.926064657995418	0.07262261
1957	-5.932905428576086	0.070895694
1958	-5.93973772098252	0.07081894
1959	-5.946178579954509	0.070151195
1960	-5.953010872348474	0.07259191
1961	-5.959843164754909	0.07137923
1962	-5.966685369554079	0.07223117
1963	-5.973557622270634	0.07091104
1964	-5.9804298749871885	0.071056865
1965	-5.987302127716284	0.07536265
1966	-5.994174380445393	0.072292574
1967	-6.001046633161935	0.06955253
1968	-6.0080265465741824	0.07370481
1969	-6.015440174575815	0.06979814
1970	-6.022462252895255	0.07160181
1971	-6.029484331189053	0.06969836
1972	-6.036506409482851	0.071532734
1973	-6.043589984829546	0.07005142
1974	-6.050733782111424	0.07045054
1975	-6.057877579393313	0.07018957
1976	-6.065021376662155	0.070381455
1977	-6.0721651739309825	0.07167088
1978	-6.079100358883361	0.07335943
1979	-6.085412768274465	0.072215825
1980	-6.092108804746388	0.07317523
1981	-6.098804841218312	0.073060095
1982	-6.105500877702455	0.068961546
1983	-6.1122045689988544	0.06936065
1984	-6.119137634990173	0.0691304
1985	-6.1260707009688256	0.07356666
1986	-6.133003766960131	0.07054263
1987	-6.139936832938785	0.06949113
1988	-6.146869898930091	0.073182896
1989	-6.154274565439446	0.07346688
1990	-6.16130256130056	0.068401255
1991	-6.168330557148835	0.068339854
1992	-6.175358552997098	0.06799447
1993	-6.1823865488582115	0.070527285
1994	-6.189280553765974	0.07084197
1995	-6.196034315085718	0.07186277
1996	-6.2027880764054615	0.072653316
1997	-6.209541837725205	0.0713869
1998	-6.216295599069611	0.072192796
[truncated: 1 more rows]
