# Supplementary material for: Confocal interferometric scattering microscopy reveals 3D nanoscopic structure and dynamics in live cells
Source: Nat Commun. 2023 Apr 7;14:1962. doi: 10.1038/s41467-023-37497-7 (PMC10081331; doi:10.1038/s41467-023-37497-7)
Supplement: Supplementary file 15 — Source Data [file 41467_2023_37497_MOESM15_ESM.zip › Source_Data_Files_SI/Figure_18/Fig.18_g/006_all.csv]

	Pos [um]	Line
0	6.340182095550511	0.2688024
1	6.335210173222095	0.27001792
2	6.330173795514173	0.26617327
3	6.325137417797051	0.26889244
4	6.320101040089129	0.26784799
5	6.315064662390397	0.26884744
6	6.310028284682475	0.26910853
7	6.304892426228684	0.2697208
8	6.299748654944961	0.26938763
9	6.294318067991941	0.26819915
10	6.289174296708219	0.2637962
11	6.284030525424492	0.2671817
12	6.279159347636575	0.2646336
13	6.2743095024363535	0.26863134
14	6.269459657244986	0.26616427
15	6.2646098120447595	0.26897347
16	6.25975996683568	0.26873937
17	6.254820984041394	0.26722673
18	6.249813770409193	0.26798305
19	6.245093428369246	0.2681091
20	6.240086214737048	0.26825315
21	6.235079001095705	0.26284182
22	6.230076450097385	0.2662813
23	6.22508396248218	0.26746082
24	6.220091474876095	0.26754186
25	6.215098987279119	0.2644535
26	6.210106499673034	0.26435447
27	6.205076027278014	0.26366118
28	6.199734418637225	0.2665064
29	6.1940949629552415	0.27032405
30	6.188753354314453	0.26613724
31	6.18341174567366	0.2690455
32	6.178108506782816	0.26550695
33	6.173116019185847	0.26250866
34	6.168123531579757	0.2643815
35	6.163131043973672	0.26933363
36	6.158138556358467	0.26834318
37	6.153146068752382	0.2692616
38	6.148314024161823	0.27028802
39	6.143775233738796	0.26751482
40	6.138960605246299	0.26735276
41	6.134145976745008	0.26725373
42	6.1293313482437215	0.26543495
43	6.124302024398802	0.26547995
44	6.119158249398805	0.26726273
45	6.114014474408195	0.26767692
46	6.108870699408198	0.26315695
47	6.103726924398804	0.2658581
48	6.098535858300937	0.26782098
49	6.093021723401033	0.2676049
50	6.087798816743228	0.26890144
51	6.082575910085429	0.26543495
52	6.0773530034180885	0.27119744
53	6.072165887344975	0.2683882
54	6.067065389413256	0.26561502
55	6.06196489148154	0.26594818
56	6.056864393540507	0.26922557
57	6.051763895608789	0.2697208
58	6.046646480525438	0.26750582
59	6.0417974009543025	0.26958573
60	6.036653625963697	0.26909053
61	6.031509850963695	0.27049512
62	6.026366075963698	0.26864034
63	6.021222301990989	0.2709183
64	6.016078530716659	0.27083728
65	6.010934759432932	0.27033305
66	6.005790988149211	0.2681091
67	6.000647216856092	0.2699459
68	5.995537378710638	0.2708733
69	5.990266510983193	0.26914454
70	5.985274023377104	0.27164763
71	5.9802815357710175	0.27045012
72	5.975289048155813	0.27105337
73	5.970282690051026	0.2709183
74	5.965098187326391	0.26846024
75	5.959913684601761	0.27264708
76	5.954729181867662	0.27166563
77	5.949544679152498	0.27397963
78	5.944360176427863	0.27036005
79	5.939429625263561	0.270135
80	5.934191750772849	0.2741417
81	5.928953876282134	0.27159363
82	5.923716001791424	0.27328634
83	5.918478127291144	0.27196276
84	5.913247157876454	0.27514115
85	5.908024247660825	0.27026102
86	5.902801337445202	0.27523118
87	5.897578427220037	0.27435783
88	5.89235551700441	0.27328634
89	5.886841378348303	0.27568138
90	5.881618468132676	0.2783015
91	5.876395557917053	0.27753618
92	5.871172647691888	0.27748215
93	5.865949737485802	0.27928293
94	5.860726827270173	0.28306457
95	5.855687153015173	0.281741
96	5.850694668900853	0.28344274
97	5.845702184804769	0.28210115
98	5.840709700699565	0.28033638
99	5.836003244325236	0.28001225
100	5.830888614821451	0.28433412
101	5.825665704605824	0.2810387
102	5.820442794390201	0.2815159
103	5.815219884165038	0.2806425
104	5.80999697395895	0.2826774
105	5.8047779716334285	0.2819571
106	5.799578172852038	0.28394696
107	5.794378374061149	0.28519848
108	5.7891785752892515	0.28301054
109	5.78368883674688	0.27935496
110	5.778495742567251	0.27507812
111	5.773503258462051	0.2803454
112	5.768510774356847	0.27631167
113	5.763518290251649	0.27822047
114	5.758525806146445	0.28145286
115	5.753533322041245	0.27650073
116	5.7481970505754605	0.2761946
117	5.742787607862012	0.27495205
118	5.737378165138684	0.2778693
119	5.732278638400033	0.27717602
120	5.726869195676708	0.2750601
121	5.721535527009821	0.27593347
122	5.716312616794197	0.27275512
123	5.711089706569033	0.2732503
124	5.705866796362945	0.27278212
125	5.700643886147318	0.27254802
126	5.695431397770666	0.2734214
127	5.690438913656348	0.2732413
128	5.685446429560259	0.27345744
129	5.680175565519799	0.2708913
130	5.675183081414596	0.2715486
131	5.670190597309397	0.2713505
132	5.664871785457042	0.2732323
133	5.6595139382293675	0.27211583
134	5.6541560910016875	0.2715486
135	5.648798243774013	0.27210683
136	5.643440396536552	0.27328634
137	5.638265329033518	0.27423176
138	5.633121554033518	0.27461892
139	5.628272474471774	0.27496105
140	5.623128699471777	0.2761856
141	5.6179849244717746	0.27596048
142	5.612810931790691	0.27681586
143	5.607626425430522	0.27564538
144	5.602441919070352	0.27930996
145	5.597257412710186	0.27980515
146	5.592072906350016	0.27901283
147	5.586785853823129	0.28489238
148	5.581409332488881	0.28293854
149	5.575733017368385	0.28274044
150	5.57035649602432	0.28492838
151	5.564979974680258	0.2856757
152	5.559610586557247	0.28513548
153	5.554252739329573	0.28904316
154	5.548894892101893	0.28859296
155	5.543537044874218	0.28717935
156	5.538179197646538	0.29266274
157	5.5329315009789335	0.293266
158	5.527895123271008	0.2928518
159	5.523147288031574	0.29242864
160	5.518110910323647	0.2904748
161	5.513074532615724	0.29081693
162	5.508038154907799	0.29380623
163	5.502565331582212	0.2916183
164	5.497056793815953	0.2911951
165	5.4915482560496995	0.29172632
166	5.486039718283442	0.2913932
167	5.480542986385202	0.2901056
168	5.475550502289114	0.28766558
169	5.470279638248653	0.28629696
170	5.465287154143449	0.28618893
171	5.460294670038251	0.28744948
172	5.455302185933047	0.28234425
173	5.449860317792676	0.28166896
174	5.444351780026419	0.2829295
175	5.438843242260165	0.2792019
176	5.433334704493906	0.27563635
177	5.427826166727653	0.27932796
178	5.422671203176656	0.27545628
179	5.417822123614912	0.27160263
180	5.41267834861491	0.2727191
181	5.407534573614913	0.27403367
182	5.402390798614911	0.272476
183	5.397077404732371	0.2711254
184	5.391735796091578	0.27047712
185	5.386394187450789	0.2727191
186	5.381052578809995	0.26787502
187	5.375710970169208	0.2709273
188	5.370328602976749	0.26801905
189	5.364635540784666	0.26597518
190	5.3592431568632195	0.26873037
191	5.353850772941777	0.26919857
192	5.3484583890203306	0.26768592
193	5.343178870432124	0.26867634
194	5.3379559602164965	0.26772192
195	5.332733050000873	0.270171
196	5.327510139785246	0.27010795
197	5.322287229569619	0.26566902
198	5.317028118751954	0.26810008
199	5.311992539768252	0.2690545
200	5.30665093112746	0.27195376
201	5.301309322486671	0.27468196
202	5.295967713845877	0.2741057
203	5.29069666022109	0.2736465
204	5.285720563140701	0.27588847
205	5.280744466060313	0.27744615
206	5.275768368979922	0.2738896
207	5.270792271899537	0.27521318
208	5.265683590520779	0.28163296
209	5.259601824320247	0.2810117
210	5.253841265737321	0.2845232
211	5.248080707154398	0.28156093
212	5.24232014857147	0.2891152
213	5.23656844668325	0.28632396
214	5.231330572192538	0.28401
215	5.226092697701822	0.2898805
216	5.220854823211112	0.28708932
217	5.215616948720396	0.2879897
218	5.210379074229684	0.29065487
219	5.205356158533827	0.29037574
220	5.199979633419578	0.29269874
221	5.194603108305333	0.29172632
222	5.189226583200898	0.29246464
223	5.183850058076836	0.2926267
224	5.178460163524931	0.29208648
225	5.173050720801606	0.293302
226	5.1676412780782774	0.29022267
227	5.162231835354953	0.29112306
228	5.156822392631624	0.2901146
229	5.151118165746037	0.29068187
230	5.145776557105248	0.29037574
231	5.140434948464455	0.29197842
232	5.1350933398236664	0.28895313
233	5.129751731182872	0.2882328
234	5.124407773913034	0.2861259
235	5.119015389991586	0.2859098
236	5.113623006070145	0.28682822
237	5.108230622148699	0.28372186
238	5.102838238227256	0.28348774
239	5.097754792963312	0.2856757
240	5.092361099088406	0.2854866
241	5.086967070437091	0.28140786
242	5.081573041795619	0.28374887
243	5.076179013134454	0.2852705
244	5.070784984483132	0.28387493
245	5.065391646847883	0.28031838
246	5.0599992629264365	0.27776128
247	5.054606879004994	0.28257835
248	5.049214495083548	0.28488338
249	5.043521432891461	0.28200212
250	5.038187959553489	0.2789318
251	5.033003453183851	0.27933696
252	5.027818946823687	0.27802238
253	5.0226344404635155	0.27984118
254	5.017449934103351	0.27880573
255	5.012234334651613	0.27794135
256	5.006638359420589	0.27950802
257	5.0010423841895575	0.2833437
258	4.995446408958533	0.27767125
259	4.990171036470275	0.27812144
260	4.984575061239243	0.2787607
261	4.979146275716194	0.2766178
262	4.973804667085154	0.27795935
263	4.968463058434613	0.277104
264	4.963121449793818	0.27880573
265	4.957779841153031	0.28067854
266	4.952438230196347	0.27907586
267	4.947096617686598	0.27856264
268	4.941755005186596	0.28055248
269	4.936115545420461	0.2831186
270	4.930773932930216	0.27734712
271	4.925382012421541	0.279382
272	4.919957070984734	0.2815429
273	4.914532129547921	0.28120977
274	4.909107188111114	0.28180403
275	4.903682246674301	0.28384793
276	4.898235733370874	0.27845457
277	4.892727195604617	0.28221822
278	4.887218657838363	0.28238028
279	4.882025713376865	0.28022835
280	4.876517175610608	0.28408203
281	4.871094119850098	0.28142586
282	4.865871213192293	0.28175
283	4.860648306524957	0.28242528
284	4.855425399867154	0.28510845
285	4.850202493209353	0.2808136
286	4.844979586561085	0.28022835
287	4.8394323772755685	0.284046
288	4.833863833407238	0.28085864
289	4.8279847886241525	0.28482035
290	4.822416244765994	0.2798862
291	4.816847700887496	0.2806605
292	4.811302030902577	0.284055
293	4.805762580902575	0.2806425
294	4.800223130902576	0.28599083
295	4.7946836809025735	0.28534254
296	4.7891442309025765	0.2833527
297	4.783712370797013	0.28020135
298	4.77831999066803	0.28583777
299	4.773236548979269	0.28602687
300	4.767844168850282	0.28728738
301	4.762451788731144	0.28318164
302	4.756961326176172	0.2868102
303	4.75136535093493	0.28893512
304	4.7457693757039	0.28762954
305	4.740173400472874	0.28970045
306	4.734577425252062	0.2882328
307	4.729007950046543	0.29232958
308	4.723631424932296	0.29043877
309	4.717955105831385	0.2898445
310	4.712578580726956	0.29504877
311	4.707202055602889	0.29464358
312	4.701825530488644	0.29363516
313	4.696291185267813	0.2928428
314	4.6907517392800715	0.2935451
315	4.685212293272099	0.29467958
316	4.679672847274245	0.29688558
317	4.674133401276385	0.29498574
318	4.668567358818108	0.29223955
319	4.663317846104083	0.29455355
320	4.657749302235753	0.29498574
321	4.652180758377594	0.2923476
322	4.646612214509264	0.293239
323	4.641146914273562	0.2941754
324	4.635737471550237	0.28939432
325	4.630328028826908	0.29112306
326	4.624918586113462	0.29087093
327	4.619509143380255	0.2902587
328	4.614109179460688	0.28994355
329	4.608432864350003	0.2877826
330	4.603056343005943	0.28435212
331	4.5976798216520605	0.28640503
332	4.592303300308001	0.28323564
333	4.58690235722466	0.28296554
334	4.58134607122092	0.2807956
335	4.575789785196885	0.28159693
336	4.570233499183	0.28485635
337	4.56467721316911	0.28071454
338	4.559114595997571	0.28175902
339	4.553814800388245	0.2761676
340	4.548192917758105	0.27533925
341	4.54257103513823	0.27612257
342	4.536949152508085	0.274754
343	4.531327269867677	0.27537525
344	4.525834216095789	0.27843657
345	4.520457694761546	0.27695093
346	4.515081173417479	0.27543828
347	4.509704652063598	0.27595147
348	4.504328130719537	0.27653676
349	4.49858476530886	0.27284515
350	4.493028479294975	0.27260205
351	4.48747219327094	0.27586144
352	4.481915907257055	0.27538425
353	4.476359621243165	0.27589747
354	4.470733352245182	0.27745515
355	4.464967317690772	0.27460092
356	4.459201283146894	0.27744615
357	4.453435248603012	0.2766898
358	4.447669214069662	0.28002128
359	4.442233525239337	0.2814889
360	4.436746820153117	0.28088564
361	4.431291134988535	0.28164196
362	4.425835449823947	0.28384793
363	4.420379764649399	0.2867472
364	4.414924079484815	0.28690022
365	4.4094471916547	0.28712532
366	4.40393865799262	0.2921765
367	4.398430124320483	0.2928428
368	4.392921590658408	0.29110506
369	4.38710590224897	0.29918155
370	4.381548797310487	0.29530987
371	4.375952822069242	0.29783097
372	4.370356846838216	0.29948768
373	4.364760871617404	0.29620126
374	4.359164896386377	0.30011797
375	4.353568921145132	0.3023419
376	4.347972945914106	0.30368352
377	4.342376970683076	0.3018197
378	4.336780995462267	0.30280113
379	4.331505622963788	0.30412468
380	4.3259096477429795	0.30633065
381	4.320344478800743	0.3046379
382	4.314788192786858	0.3011264
383	4.309231906762823	0.3010904
384	4.303675620748938	0.30289117
385	4.298119334745192	0.30349442
386	4.292514716578453	0.30268407
387	4.286892837661267	0.30305323
388	4.2812709587543525	0.304881
389	4.275335604991644	0.3029722
390	4.269713726084729	0.30255803
391	4.264099059775353	0.29895645
392	4.258503084544324	0.30175668
393	4.252907109323517	0.29888442
394	4.247311134092491	0.30193675
395	4.241715158851245	0.30452088
396	4.236119183620214	0.2997668
397	4.230724544974438	0.29640836
398	4.225348023640193	0.2981551
399	4.220279532150328	0.29808307
400	4.214903010816083	0.2985783
401	4.209526489472018	0.2993076
402	4.204024707278518	0.30060416
403	4.19845616340002	0.29806507
404	4.192887619531695	0.30308023
405	4.187319075673531	0.30040607
406	4.181750531805204	0.30104536
407	4.176086881181738	0.3008833
408	4.1703043734430105	0.30192775
409	4.164199434216603	0.29948768
410	4.158416926477876	0.30333236
411	4.152634418728588	0.30199078
412	4.146885760506538	0.3052682
413	4.141346314518796	0.30282813
414	4.135806868520942	0.30030704
415	4.130267422512969	0.30073023
416	4.12472797651511	0.30394462
417	4.119184678995359	0.30100936
418	4.113599709944062	0.30141452
419	4.108334713053346	0.30077526
420	4.102749744002051	0.29863232
421	4.097164774940553	0.2987854
422	4.09157980587906	0.30031604
423	4.085829930401565	0.30118942
424	4.080047422673396	0.30103636
425	4.074264914934665	0.30010894
426	4.068482407195938	0.2972007
427	4.06269989944665	0.3006762
428	4.057018771738455	0.30011797
429	4.051139731088104	0.29657042
430	4.045571191124613	0.30011797
431	4.040002651150949	0.29960474
432	4.034434111187452	0.30125245
433	4.028819234783875	0.30107236
434	4.023106677100354	0.29714668
435	4.017394119406396	0.29964074
436	4.011681561722869	0.2969936
437	4.005969004049777	0.295598
438	4.0002987031226	0.30009094
439	3.995008216048441	0.29772294
440	3.9893962076655365	0.2985963
441	3.9837841992826286	0.30290917
442	3.9781721908997225	0.30122542
443	3.972558016732921	0.30239594
444	3.9668207292433992	0.30103636
445	3.961083441743397	0.29843423
446	3.9553461542434	0.30201778
447	3.9496088667329223	0.30639368
448	3.9438715792329253	0.30352145
449	3.938015862305444	0.30125245
450	3.9324764163075896	0.30654675
451	3.9269369702996153	0.30811343
452	3.92139752431187	0.30796036
453	3.9158580783140158	0.31065252
454	3.9101279651687486	0.31253433
455	3.9043906776582764	0.30812243
456	3.898653390158274	0.31486636
457	3.892916102668752	0.3138849
458	3.88717881516875	0.31654108
459	3.8817912910804724	0.3189721
460	3.876078733396951	0.3179727
461	3.870366175713424	0.3184409
462	3.8646536180299025	0.31625295
463	3.858941060335945	0.31231824
464	3.8532050056220326	0.3171173
465	3.8474677222671074	0.31572172
466	3.841730438912186	0.31193107
467	3.8359931555467854	0.31210214
468	3.830255872202339	0.31702727
469	3.8243708821354163	0.31189507
470	3.818814596121526	0.31513646
471	3.8132583100974964	0.31167895
472	3.807702024093751	0.31004927
473	3.802145738079866	0.30815846
474	3.796578271985685	0.3067448
475	3.791009728107192	0.30979714
476	3.785441184238862	0.3069699
477	3.7798726403807015	0.30609655
478	3.7743040965123713	0.30515113
479	3.7688174210190377	0.30407965
480	3.762882296019039	0.30281913
481	3.7569471710190365	0.30664578
482	3.7510120460190395	0.30190974
483	3.745076921019037	0.30126145
484	3.7392589786265615	0.29884842
485	3.7335216952716346	0.29896545
486	3.7277844119167147	0.2987764
487	3.7220471285513144	0.29772294
488	3.716309845206868	0.29951468
489	3.710321131743478	0.29733574
490	3.704699249113335	0.29828116
491	3.69907736647293	0.29738078
492	3.693455483853051	0.30057716
493	3.687833601222912	0.29758787
494	3.6822079368963143	0.29756084
495	3.676538330096993	0.30164862
496	3.670868723308021	0.30217084
497	3.6651991165294033	0.29865032
498	3.6595295097404295	0.300199
499	3.6541847241688368	0.29925358
500	3.648497972083523	0.3027741
501	3.642743251453733	0.3004331
502	3.63698853082395	0.30152258
503	3.6312338101941597	0.30379155
504	3.625479089564375	0.3034314
505	3.619754547910733	0.30724004
506	3.6141860040424083	0.30768123
507	3.6086174601639103	0.3076092
508	3.6030489163057515	0.30647472
509	3.5971698715226657	0.31076056
510	3.591599401001374	0.31161594
511	3.585838838368452	0.31186804
512	3.5800782757565583	0.30978814
513	3.5743177131341524	0.31325465
514	3.568557150511741	0.31636098
515	3.5627965878788173	0.3122192
516	3.557036028507434	0.3149474
517	3.5512754699245113	0.31349775
518	3.5455149113415834	0.3145692
519	3.540084384755821	0.3138129
520	3.5343238261728986	0.31767556
521	3.5284512943690816	0.3154696
522	3.5224822541226546	0.31618991
523	3.5165132138762223	0.31438914
524	3.5105441736297953	0.31596482
525	3.504575133383363	0.3152625
526	3.498673725464479	0.31508243
527	3.493088756392784	0.3168472
528	3.4875037873414874	0.31786466
529	3.4816074014996827	0.32004356
530	3.4760224324381843	0.31632498
531	3.4704296913480457	0.31594682
532	3.464647183598758	0.3202597
533	3.4588646758600303	0.31783763
534	3.4530821681212993	0.3249237
535	3.447299660372015	0.32668847
536	3.4415171526438426	0.3223396
537	3.435631120117441	0.32688656
538	3.429695999405449	0.3263463
539	3.4241009116457812	0.32551795
540	3.418165790933794	0.32772392
541	3.4122306702218035	0.32822812
542	3.406519657315026	0.33125344
543	3.4009802073150235	0.33013695
544	3.3954407573150265	0.33178467
545	3.389901307315024	0.33656576
546	3.384361857315022	0.33536825
547	3.37860256607778	0.33306324
548	3.372633525831348	0.33269408
549	3.366331653070614	0.33258602
550	3.360362612824182	0.33155057
551	3.354393572588653	0.3327481
552	3.3484723925152275	0.33336034
553	3.3427351091603077	0.33331534
554	3.3369978258053807	0.33087528
555	3.3312605424399857	0.3300019
556	3.325523259095534	0.33062318
557	3.3197791082731145	0.32966876
558	3.3139966005343835	0.32661644
559	3.308545382296516	0.3253919
560	3.30276287455779	0.32466257
561	3.296980366819059	0.3251218
562	3.2911978590908904	0.32432944
563	3.2853033976405106	0.32348308
564	3.2793682741191335	0.3200706
565	3.2734331505977616	0.32072788
566	3.2674980270763827	0.3214302
567	3.261562903555011	0.32141218
568	3.2559384227481543	0.31784663
569	3.250059382087641	0.3147493
570	3.2444908421241445	0.31855795
571	3.2389223021708196	0.31693724
572	3.233353762197157	0.31581175
573	3.227651702929834	0.31376788
574	3.221891140307423	0.31628895
575	3.2161305776955347	0.3154696
576	3.2103700150626056	0.31628895
577	3.2046094524401996	0.31787366
578	3.1987728315274486	0.31150788
579	3.193195224513249	0.31597382
580	3.1872786469124526	0.31218317
581	3.1813620693116613	0.31394795
582	3.175445491721674	0.3147223
583	3.1696024202904427	0.31593782
584	3.163824866088892	0.31757653
585	3.158047311887347	0.31378588
586	3.152269757685798	0.31721637
587	3.146492203484253	0.3154426
588	3.140655802381887	0.3152265
589	3.1343713106413373	0.31483933
590	3.1284187334389797	0.31574872
591	3.122466156247495	0.31803572
592	3.116513579034268	0.31888208
593	3.1105963623382893	0.3207729
594	3.104835799715878	0.3230239
595	3.09907523710399	0.3189901
596	3.0933146744710607	0.3212501
597	3.0875541118486547	0.3246716
598	3.081793549226245	0.32522082
599	3.076171419763667	0.32042176
600	3.0702023795172346	0.32434747
601	3.0642333392708077	0.3245005
602	3.0582642990352786	0.3200886
603	3.0522952587779484	0.3286243
604	3.0463451470955727	0.32602218
605	3.0404100263835856	0.32643634
606	3.034474905682429	0.32553595
607	3.0285397849596043	0.3246806
608	3.022604664247612	0.3228528
609	3.016436205802427	0.32095298
610	3.0106756431905337	0.32455453
611	3.0049150805681277	0.32416737
612	2.9991545179352004	0.32314095
613	2.9933939553127944	0.3193413
614	2.9875601500767557	0.32251066
615	2.9815911098412284	0.32086295
616	2.975622069583898	0.3266074
617	2.969653029337466	0.32810208
618	2.963683989091039	0.32637334
619	2.9580569251035618	0.32242963
620	2.952266547790935	0.32529286
621	2.94648899358939	0.32524785
622	2.940711439398389	0.32834518
623	2.934933885186296	0.32992086
624	2.9291563309847453	0.3320278
625	2.9233913624650993	0.33100134
626	2.9176308038926893	0.3307402
627	2.911870245299249	0.33529618
628	2.906109686716321	0.33173066
629	2.9000279205157886	0.33892477
630	2.8941446795350823	0.33627763
631	2.8881756392886553	0.3373311
632	2.882206599031325	0.33874467
633	2.8762375587848927	0.33660176
634	2.8702685185384658	0.3382855
635	2.864303222999058	0.33381057
636	2.8583506457858308	0.33426976
637	2.852398068583473	0.3388257
638	2.846445491381121	0.33615157
639	2.8408339472425004	0.33412567
640	2.834881370040141	0.33748412
641	2.8289287888317185	0.33589947
642	2.822976207455226	0.32924557
643	2.817023626067871	0.33108237
644	2.8110710446913805	0.33110937
645	2.8051184633148933	0.3309833
646	2.799281704737562	0.32986686
647	2.7934826293979738	0.32572505
648	2.787683554068967	0.3251128
649	2.7815611234361386	0.3276429
650	2.7757620481177243	0.3276879
651	2.769891654477205	0.32902047
652	2.7639390730898468	0.3266074
653	2.7579864917133543	0.32485166
654	2.7520339103477367	0.32411337
655	2.7460813289712513	0.32739976
656	2.74016709679601	0.3250858
657	2.734363866956609	0.3219704
658	2.728560637117213	0.3267605
659	2.7230898839823405	0.32187137
660	2.7172866541429395	0.32669747
661	2.7114834243141397	0.32726473
662	2.7055665630968653	0.3251308
663	2.6995975228395404	0.3265714
664	2.693628482593108	0.3237982
665	2.687659442346681	0.32757083
666	2.6816904021111485	0.3261122
667	2.6757267010368606	0.32776895
668	2.669774123834503	0.32505876
669	2.663489632093948	0.32526585
670	2.6575370549024635	0.3263373
671	2.6515844777001094	0.32956973
672	2.6456008300684717	0.32965076
673	2.6394678675684693	0.32733673
674	2.6333349050796686	0.3316046
675	2.627201942579666	0.32948866
676	2.621068980068471	0.33430576
677	2.614977810491646	0.3322529
678	2.6092002562901024	0.33074924
679	2.603753707793019	0.3320278
680	2.5979761535914685	0.33336934
681	2.592198599400473	0.3309113
682	2.5864210451989242	0.33465692
683	2.5805067524642906	0.33423373
684	2.5745716274642882	0.32897547
685	2.5686365024751288	0.33526918
686	2.5627013774751264	0.33446783
687	2.556766252464292	0.33403566
688	2.5508035530094757	0.3321178
689	2.5445016845524426	0.3358274
690	2.5385326483721	0.3362326
691	2.532563612191752	0.33154157
692	2.5265945760005115	0.33311725
693	2.520731423096472	0.33410767
694	2.514970860484584	0.33408967
695	2.5092102978621726	0.33688086
696	2.503449735229247	0.33912283
697	2.4976891726068358	0.34032938
698	2.4918047857886156	0.33767322
699	2.485985250007041	0.34009525
700	2.4798120407858404	0.3436608
701	2.473638831575916	0.34095967
702	2.467465622354717	0.3445612
703	2.4612924131222504	0.3468122
704	2.4551664019510975	0.34701928
705	2.4490458044442134	0.3484779
706	2.442925206926149	0.35278174
707	2.4368046093969147	0.35108903
708	2.43068401187885	0.35804006
709	2.4246006685376136	0.35699558
710	2.418840109954691	0.35601416
711	2.413079551371763	0.35693255
712	2.4073189927783245	0.3588414
713	2.4015584341953966	0.35947165
714	2.395650619946877	0.36434278
715	2.3897154949468744	0.36316326
716	2.3837803699360416	0.3656033
717	2.377845244936039	0.36538723
718	2.371910119946878	0.3644148
719	2.366161778045325	0.3646759
720	2.3600171822347553	0.3674311
721	2.3538725864129715	0.36631462
722	2.3477279905911823	0.36491004
723	2.341583394758181	0.36645868
724	2.3356521379117217	0.36874565
725	2.3299148504222	0.36937594
726	2.3241775629221975	0.36642268
727	2.31844027541172	0.36675578
728	2.312702987911721	0.3637575
729	2.3064319985282724	0.36559433
730	2.300287398397706	0.36881772
731	2.294142798267134	0.3673771
732	2.287998198125348	0.36518914
733	2.2818535980059957	0.36505407
734	2.2757696946152164	0.3667828
735	2.269816531028906	0.3678993
736	2.263863367431731	0.36845753
737	2.2579102038454204	0.3686016
738	2.2519570402699847	0.36979914
739	2.2463053111910574	0.3711137
740	2.240172353133196	0.3708436
741	2.2340393950641415	0.37328362
742	2.2279064369950836	0.37611088
743	2.2217734789148276	0.3722032
744	2.2156651171598734	0.37361678
745	2.209680532435491	0.37591276
746	2.2036959477001767	0.3733557
747	2.1977113629539344	0.3773804
748	2.1917267782186256	0.37211314
749	2.1854084942222753	0.37331963
750	2.1793189521175007	0.37451717
751	2.1731859896174965	0.37514743
752	2.167053027106303	0.37518343
753	2.160920064617497	0.37622792
754	2.1547871021175	0.3747963
755	2.1488720719305503	0.37394992
756	2.14307299659096	0.37358978
757	2.1372739212619534	0.37214017
758	2.131474845943541	0.3734277
759	2.1260080092896496	0.37349975
760	2.12011990301053	0.3678813
761	2.113964334449552	0.37071753
762	2.107808765888568	0.3706725
763	2.1016531973163453	0.36762917
764	2.095497628766606	0.3674671
765	2.0893420602056283	0.37105066
766	2.0833522670899027	0.3716449
767	2.0773832268325716	0.36842152
768	2.0714141865861446	0.36800736
769	2.0651123138363037	0.367224
770	2.0591432735898767	0.36772823
771	2.0531838396186455	0.36774626
772	2.0472312624054245	0.36524317
773	2.0412786852139346	0.36836752
774	2.0353261080115823	0.36411768
775	2.029373530809224	0.36707094
776	2.023344692813983	0.3669809
777	2.0171891200710883	0.36321726
778	2.011033547316961	0.364955
779	2.0052306375686317	0.36654875
780	1.9990750648257425	0.36334333
781	1.9929194920716151	0.3623799
782	1.9869587874848982	0.3636495
783	1.9810067558587807	0.36265907
784	1.9750547242544023	0.3641987
785	1.9691026926391517	0.36161458
786	1.9631506610239056	0.36373052
787	1.9571179616335428	0.36692688
788	1.9510271047472783	0.36414468
789	1.944596622885859	0.3683585
790	1.9385057659995955	0.3646399
791	1.9324149091133265	0.3702403
792	1.92633083413513	0.36652172
793	1.9202576819630215	0.36178568
794	1.9141845297798294	0.36733207
795	1.908111377596633	0.36518914
796	1.9020382254023476	0.36659372
797	1.895964554272486	0.36757517
798	1.8898868484339566	0.36823246
799	1.8841573444871607	0.36673778
800	1.8780796386486323	0.3669899
801	1.8720019328100985	0.3659635
802	1.8659242269715692	0.36540523
803	1.8595937381901555	0.36816943
804	1.853251632939906	0.37096065
805	1.846909527678072	0.36328933
806	1.8405674224162443	0.3632443
807	1.8342253171428302	0.3607592
808	1.828125393131284	0.36251497
809	1.8218593267244687	0.36290216
810	1.8159242017244708	0.35909352
811	1.8099890767244684	0.36287513
812	1.8040539517244714	0.3598498
813	1.7979768893492567	0.3623169
814	1.7918036843452736	0.3588234
815	1.7856304793412843	0.36405465
816	1.7794572743260249	0.3654773
817	1.7732840693333127	0.36131746
818	1.7671661287041518	0.36550426
819	1.761554580630535	0.36310023
820	1.755601999254048	0.36766523
821	1.7496494178775572	0.36900678
822	1.743696836501071	0.3697541
823	1.7377442551137108	0.36892575
824	1.7316139306388703	0.36940297
825	1.7254809681388679	0.37291446
826	1.7193480056388708	0.36920488
827	1.7132150431276703	0.3769122
828	1.7070820806388705	0.37172598
829	1.7005848448864889	0.37470627
830	1.6944292763255104	0.3731666
831	1.6882737077645267	0.37516543
832	1.6821181392035482	0.3761739
833	1.6759625706425645	0.37684917
834	1.6698069994588458	0.37301356
835	1.663651426704713	0.37575972
836	1.6574958539393405	0.3757327
837	1.6513402811964522	0.3747873
838	1.6451847084423186	0.37657008
839	1.6393864834294485	0.37193307
840	1.6332535209294514	0.369556
841	1.627120558429449	0.37407598
842	1.620987595929452	0.37289646
843	1.6148546334294496	0.3706365
844	1.6087171310000796	0.37279743
845	1.6025544065184256	0.37512046
846	1.5963916820367778	0.3762189
847	1.5902289575438733	0.37558863
848	1.584066233073477	0.37552562
849	1.5775629350887153	0.37467024
850	1.5715938989083726	0.3780287
851	1.5656248627280247	0.37844288
852	1.559655826547682	0.37993753
853	1.5536867903673341	0.37838885
854	1.547717754186987	0.38435847
855	1.5416337599764	0.3859251
856	1.5354891598458282	0.38583508
857	1.5293445597152617	0.38499773
858	1.52319995958469	0.3912734
859	1.5174073938312844	0.3874738
860	1.5112585195600436	0.3884822
861	1.5051029509990599	0.38766286
862	1.4989473824380823	0.38554695
863	1.4927918138770986	0.38708663
864	1.4866362453161202	0.3890765
865	1.4804753274241236	0.38852724
866	1.474133222162295	0.38621324
867	1.4677911168888809	0.38615924
868	1.4614490116386323	0.3917146
869	1.454753271830346	0.3864293
870	1.448411166568512	0.38784295
871	1.442191247635491	0.3868525
872	1.436018038414291	0.38851824
873	1.4298448291930965	0.39220083
874	1.4236716199718957	0.38638434
875	1.4174984107507012	0.38645634
876	1.411402328650957	0.38672647
877	1.40543328840453	0.38555595
878	1.3994642481580977	0.3851778
879	1.3938371841706214	0.38357508
880	1.3878681439241944	0.3873207
881	1.381899103677763	0.38516882
882	1.3755721215040406	0.38582608
883	1.369230020562421	0.38520482
884	1.3628879196208077	0.3881851
885	1.356545818679188	0.38531283
886	1.3502037177375739	0.38677147
887	1.3439867807577173	0.38746476
888	1.3378538182577193	0.38489866
889	1.331378882970676	0.3881851
890	1.3252459204706737	0.3866184
891	1.3191129579706766	0.38850924
892	1.3130782825059937	0.3823686
893	1.307109246325651	0.3830799
894	1.301140210145304	0.38322395
895	1.2951711739649614	0.3846826
896	1.2892021377846135	0.3819634
897	1.2831397591530234	0.38414234
898	1.2767794829857255	0.38636628
899	1.2707835976350124	0.38249466
900	1.2644233214677199	0.3846826
901	1.258063045300423	0.38316992
902	1.2517027691331313	0.38392624
903	1.2455135450965988	0.38121608
904	1.2393579723424715	0.38560998
905	1.2332023995883379	0.3842864
906	1.2270468268342105	0.38693354
907	1.220891254080077	0.38256666
908	1.2147408890836013	0.38617724
909	1.2082536672539899	0.38213447
910	1.2021090671234171	0.38278273
911	1.1959644669928506	0.38690656
912	1.1898198668622788	0.387951
913	1.1836152096486314	0.387915
914	1.1772844142225063	0.38414234
915	1.1709536187963865	0.39115638
916	1.1646228233702614	0.38511476
917	1.1582920279441415	0.38533986
918	1.152006257342939	0.38353005
919	1.146196605612717	0.37891105
920	1.1400338811310693	0.3823686
921	1.1338711566494162	0.37553462
922	1.1277084321790207	0.38212547
923	1.1215460355827362	0.37787566
924	1.1154014354521706	0.37854195
925	1.1092568353215988	0.38166624
926	1.1031122351910323	0.37830782
927	1.0969676350604605	0.37327465
928	1.090823034929894	0.3773084
929	1.0843458915985416	0.38082892
930	1.0782129290985392	0.37949634
931	1.0720799665985412	0.37801966
932	1.0659470040985388	0.38329598
933	1.0598140415985418	0.3826477
934	1.0535205627615438	0.3823866
935	1.047189767335424	0.3868075
936	1.0408589719092989	0.38325095
937	1.034528176483179	0.38580805
938	1.028197381057054	0.38096395
939	1.0222213770710598	0.38436744
940	1.015879271809231	0.385646
941	1.0095371665473971	0.3859071
942	1.0031950612971485	0.38481763
943	0.9968529560237345	0.38646537
944	0.9905776936059176	0.38650137
945	0.9844330977841285	0.38478163
946	0.9782885019623455	0.38814008
947	0.9721439061405563	0.38741976
948	0.9659993103187672	0.38645634
949	0.959465569928585	0.38899547
950	0.953123464666751	0.38784295
951	0.9467813594049224	0.3907512
952	0.9404392541315092	0.39361447
953	0.9340971488696752	0.39428073
954	0.9277550436194257	0.39531618
955	0.9217205155337478	0.39532518
956	0.9157503761812453	0.39960203
957	0.9097802368396435	0.40080857
958	0.9038100975089476	0.40546358
959	0.8981819973952954	0.4094073
960	0.8918895509381946	0.40953335
961	0.8853609131686655	0.41369316
962	0.8788322753991311	0.41625023
963	0.8723036376296012	0.42357942
964	0.8657749998481465	0.42612752
965	0.8593269823395131	0.42884672
966	0.8531714137785293	0.42693788
967	0.8470158452175509	0.43131378
968	0.840860276645329	0.43132275
969	0.8343614747990191	0.4396244
970	0.8282059062380354	0.441092
971	0.8218804288051844	0.44216347
972	0.8155383235317704	0.44415334
973	0.8091962182699364	0.44706157
974	0.8028541130196878	0.45155454
975	0.7965120077578538	0.4518787
976	0.7902849050867475	0.45756012
977	0.7841519470176888	0.46270135
978	0.7780189889598326	0.46495232
979	0.772237398274843	0.47307384
980	0.7661044402057842	0.473425
981	0.7597895185952712	0.47952965
982	0.7532410386503292	0.49012727
983	0.7466925587053934	0.496502
984	0.7401440787484947	0.49633992
985	0.7335955988155156	0.50675744
986	0.7271338813635166	0.5082071
987	0.7208030813635196	0.52017325
988	0.7144722813519575	0.5159414
989	0.7077884771962459	0.5270612
990	0.7014576771962489	0.5304827
991	0.6951927708862549	0.5378479
992	0.6890268350871018	0.5393876
993	0.6828608993104597	0.54332227
994	0.6766949635225652	0.5512277
995	0.6705290277346654	0.5569542
996	0.6643630919355124	0.55969137
997	0.658051170042266	0.5625096
998	0.6517203746277049	0.5683351
999	0.6457522810173923	0.57493496
1000	0.6394214855912672	0.5778162
1001	0.6330906901651483	0.5828044
1002	0.6267553898931704	0.58896303
1003	0.6204187710085236	0.5942033
1004	0.6140821521123021	0.6000739
1005	0.6077455332392248	0.6077452
1006	0.6014089143545718	0.6140479
1007	0.5951747212607321	0.6198284
1008	0.5890191484953595	0.62803096
1009	0.5825203422220859	0.63530606
1010	0.5763647694679586	0.6413567
1011	0.5702091967138259	0.6522424
1012	0.564001590874021	0.6514321
1013	0.5576462812639198	0.6602289
1014	0.5512909716422199	0.6692508
1015	0.5449356620205155	0.67783153
1016	0.5385803523872124	0.6826486
1017	0.5322393711968223	0.6855028
1018	0.526094775386257	0.6976761
1019	0.5203022136947766	0.70623887
1020	0.5141576178729883	0.7103717
1021	0.5080130220512045	0.71271265
1022	0.5018684262294153	0.7129918
1023	0.49541549120695816	0.7242736
1024	0.48888685370695484	0.7309005
1025	0.48235821620695774	0.73547447
1026	0.4758295787069553	0.73987734
1027	0.4693009412069582	0.7518706
1028	0.46305965047352426	0.75431967
1029	0.45657242865513137	0.7581103
1030	0.45042782852456487	0.7685998
1031	0.44428322839399303	0.7695362
1032	0.43813862825220706	0.7718322
1033	0.4318795566425653	0.78524804
1034	0.4255429422013508	0.787499
1035	0.419206327760131	0.79664695
1036	0.4128697133073471	0.8020313
1037	0.40653309887769673	0.80750567
1038	0.4001219154516953	0.8125208
1039	0.39396731422731346	0.8280256
1040	0.38743867644585794	0.83122194
1041	0.3809100386763289	0.84249485
1042	0.3743814009067936	0.84570026
1043	0.36785276313726456	0.85518134
1044	0.36170133220470113	0.8624745
1045	0.3555615492515569	0.86828196
1046	0.3494217662984074	0.87028086
1047	0.34328198334526405	0.88140064
1048	0.33712617840353065	0.8832195
1049	0.330442379076735	0.88543445
1050	0.3241115836506152	0.88750535
1051	0.3177807882244901	0.89896727
1052	0.31144999279837116	0.8932498
1053	0.30511919698354895	0.89563584
1054	0.29878839698355186	0.8934749
1055	0.29245759698354856	0.89823794
1056	0.2861267969719927	0.9024968
1057	0.27979599698354907	0.90599036
1058	0.2734648541120279	0.9073049
1059	0.26748609863691364	0.91418386
1060	0.26114399336350047	0.91626376
1061	0.2548018881016718	0.9143189
1062	0.24845978283983783	0.9204866
1063	0.24211767757800917	0.921594
1064	0.23577893292336505	0.9277888
1065	0.22944231848215058	0.9359012
1066	0.22310570404093077	0.9405202
1067	0.21676908959971097	0.946751
1068	0.2104324751584974	0.9451573
1069	0.20374253029405054	0.9633632
1070	0.19740591140940378	0.9603649
1071	0.1910692925247508	0.96519095
1072	0.18473267364010404	0.9726461
1073	0.17839605475545195	0.9729883
1074	0.17205472304196334	0.9798583
1075	0.16569941342025807	0.9807047
1076	0.15934410378695496	0.9801464
1077	0.15298879417685374	0.98775476
1078	0.14663348455515468	0.98398215
1079	0.14064232509729724	0.986098
1080	0.13430570620107574	0.98036253
1081	0.12796908731642898	0.9812539
1082	0.12163246843177689	0.9779405
1083	0.1152958495471248	0.97910196
1084	0.10895923066247892	0.97558147
1085	0.10262723864898327	0.98013747
1086	0.09629644322286346	0.96879256
1087	0.08996564779673832	0.9758426
1088	0.08363485237061852	0.97732824
1089	0.07695105303226502	0.97489715
1090	0.0703144391300734	0.9717548
1091	0.06359926885283684	0.9726552
1092	0.0568840985756065	0.9868544
1093	0.05016892829837083	0.9795702
1094	0.04345375802114049	0.98997873
1095	0.036986574509838555	0.99425554
1096	0.030841974368048142	0.9911042
1097	0.02469737424870022	0.99715483
1098	0.01855277411813372	0.9946517
1099	0.012760208375946824	0.9964165
1100	0.006547338640594091	0.9937603
1101	0.0	1.0
1102	-0.006547338640587874	0.9971368
1103	-0.013094677269221755	0.98875415
1104	-0.01964201592176984	0.9805246
1105	-0.02618935456236393	0.98746663
1106	-0.032404905148490926	0.97744524
1107	-0.038549505279063645	0.96941376
1108	-0.04469410540963015	0.9667126
1109	-0.051181327239241625	0.963003
1110	-0.05732592736980813	0.9488849
1111	-0.06372851031382787	0.9501455
1112	-0.07025714766642466	0.9427442
1113	-0.07678578501902678	0.9395389
1114	-0.08331442237162356	0.9433475
1115	-0.08984305972422568	0.9429873
1116	-0.0963716935570833	0.9345507
1117	-0.1029003263402748	0.9387105
1118	-0.10942895912346096	0.9401511
1119	-0.11558355564717537	0.937513
1120	-0.1221121884422871	0.93979996
1121	-0.12839522307396845	0.94106954
1122	-0.13455079582809581	0.9308411
1123	-0.14070636857098506	0.9285091
1124	-0.14686194133635677	0.93567616
1125	-0.15301751409049036	0.9295805
1126	-0.15928401331692488	0.93005776
1127	-0.16581265095565723	0.92746466
1128	-0.17234128859438425	0.9183797
1129	-0.17923396178834672	0.9091057
1130	-0.18576259942707374	0.9080792
1131	-0.19226677860387653	0.8987872
1132	-0.1986270547827811	0.8924575
1133	-0.20498733095007893	0.8856595
1134	-0.21134760711737055	0.87578225
1135	-0.2177078832846675	0.8648335
1136	-0.22406815945196534	0.8679399
1137	-0.2304095158541788	0.8575493
1138	-0.2367461302953986	0.8553704
1139	-0.24271970952816346	0.842846
1140	-0.24905632398095268	0.845259
1141	-0.2553929384221725	0.8372276
1142	-0.2619318809830613	0.83239245
1143	-0.26864705124803656	0.8322304
1144	-0.2753622215375273	0.8301955
1145	-0.282077391814763	0.83080775
1146	-0.28879256209199333	0.83066374
1147	-0.29540875035733105	0.8297453
1148	-0.30155334619033347	0.8233706
1149	-0.3080405634709056	0.8208225
1150	-0.3141851592926894	0.817491
1151	-0.32032975510326	0.8136824
1152	-0.3264872462511814	0.80946857
1153	-0.3332341649823274	0.806011
1154	-0.33998108371347957	0.79457605
1155	-0.34672800244462554	0.78861547
1156	-0.3534749211757777	0.78995705
1157	-0.3602218399069246	0.78649056
1158	-0.36620482604459603	0.7800257
1159	-0.37183189002117434	0.7672132
1160	-0.37780093027849926	0.76369274
1161	-0.38376997052493156	0.7567867
1162	-0.3897390107604597	0.75200564
1163	-0.396253589590259	0.7434429
1164	-0.403190266790058	0.73271024
1165	-0.41012694397719773	0.72715485
1166	-0.41706362116433127	0.72701985
1167	-0.4240002983388065	0.71958256
1168	-0.4306667298839715	0.70898503
1169	-0.43755940277584937	0.7152427
1170	-0.4440880401284515	0.70606774
1171	-0.45061667746912804	0.7039338
1172	-0.4571453148336504	0.6984234
1173	-0.4635216303384242	0.697532
1174	-0.4698637312800438	0.69241786
1175	-0.476205832221658	0.6891134
1176	-0.4825479331632776	0.68658334
1177	-0.48889003410489185	0.6823965
1178	-0.4953171174097122	0.6805327
1179	-0.5014717183800039	0.6711507
1180	-0.5080003558919213	0.6619396
1181	-0.5145289933919237	0.6570325
1182	-0.5210576308800006	0.65824807
1183	-0.5275202825178793	0.6445891
1184	-0.5338568969706632	0.64326555
1185	-0.540193511411883	0.6322808
1186	-0.5465301258530975	0.6231598
1187	-0.5528667402827478	0.61766744
1188	-0.5592319731220217	0.60779023
1189	-0.5661443948042475	0.6042967
1190	-0.5726917379176424	0.59814703
1191	-0.5792390810190771	0.58810765
1192	-0.585786424144425	0.57885164
1193	-0.5923337672578137	0.5762315
1194	-0.5987075023865192	0.5781583
1195	-0.6050496076367677	0.57172054
1196	-0.6113917129101818	0.5679749
1197	-0.6177338181720096	0.5614291
1198	-0.6240759234338435	0.5650217
1199	-0.6301344400706972	0.5607808
1200	-0.6366630778521465	0.5597274
1201	-0.6431917156216818	0.55604476
1202	-0.6497203533792915	0.5515968
1203	-0.6562489911488258	0.5494899
1204	-0.6627776286166478	0.547257
1205	-0.6693062616772982	0.5419177
1206	-0.6758348947379433	0.5402069
1207	-0.6823635277866744	0.5317613
1208	-0.6888921608592398	0.5216859
1209	-0.6957848292198481	0.52062345
1210	-0.702313466575017	0.51496
1211	-0.708842104344547	0.5018413
1212	-0.7153707421260016	0.5031739
1213	-0.7218993798955315	0.49292743
1214	-0.7284280176650668	0.49010023
1215	-0.7348607115226855	0.48214978
1216	-0.7412160211559939	0.47934958
1217	-0.747571330777693	0.4727947
1218	-0.7539266403993983	0.46965235
1219	-0.7599178437345859	0.46217912
1220	-0.7663824556130976	0.46270135
1221	-0.7730976213159888	0.46224216
1222	-0.7798127870066134	0.45961303
1223	-0.7865279527095046	0.45520112
1224	-0.7932431184246509	0.45208573
1225	-0.7999582841275421	0.45277008
1226	-0.8064976023564618	0.44828612
1227	-0.8130262398564643	0.44728667
1228	-0.8195548773683816	0.44795296
1229	-0.826447550415879	0.4453959
1230	-0.8329761879039612	0.44237056
1231	-0.8393235894723956	0.44439644
1232	-0.845660208368618	0.44045275
1233	-0.8519968272532648	0.4352845
1234	-0.8583334461379168	0.4339069
1235	-0.8646700650109942	0.43380785
1236	-0.8711626180943073	0.4262806
1237	-0.877711098039244	0.42156255
1238	-0.8842595779841851	0.41941962
1239	-0.8904328845926557	0.41010958
1240	-0.896981364549549	0.40886706
1241	-0.9035171545453613	0.40352774
1242	-0.9100457876060064	0.40094364
1243	-0.9165744206666568	0.3922999
1244	-0.9231030537392222	0.38766286
1245	-0.9296316867998735	0.38819408
1246	-0.9361603218243317	0.38469157
1247	-0.9426889594630641	0.38181934
1248	-0.9492175971137167	0.37572372
1249	-0.9561102703076738	0.37304053
1250	-0.9626389079344868	0.37462524
1251	-0.9691675455732129	0.374211
1252	-0.9756961832238664	0.3706455
1253	-0.9822248208625926	0.3670079
1254	-0.9887534584894055	0.36796233
1255	-0.9952820961281326	0.3697631
1256	-1.001810733469405	0.36613455
1257	-1.0083393667916551	0.3644418
1258	-1.0148680001139105	0.36500004
1259	-1.0210225971458051	0.3646039
1260	-1.0275512304799745	0.36548626
1261	-1.0340798637903097	0.36270404
1262	-1.0404830381527823	0.3547896
1263	-1.0468196570374353	0.35209748
1264	-1.0531562759336568	0.35201642
1265	-1.0594928948183036	0.34932426
1266	-1.065829513691381	0.341752
1267	-1.0723347972545234	0.34077057
1268	-1.079049962969675	0.334855
1269	-1.0861395649960919	0.3320278
1270	-1.0928547306867227	0.32801205
1271	-1.0995698963896077	0.3219614
1272	-1.106261590879364	0.3244465
1273	-1.1128094856411153	0.31883708
1274	-1.119357380390916	0.31715333
1275	-1.1259052751526673	0.31579375
1276	-1.1324531699263787	0.31152588
1277	-1.139001064688129	0.31256133
1278	-1.1455307072249	0.30906785
1279	-1.1516853081951917	0.31127378
1280	-1.1582139457071143	0.3108236
1281	-1.164742583195192	0.30861762
1282	-1.1712712206951892	0.30868065
1283	-1.1779652236129303	0.31147188
1284	-1.1846916986252145	0.30893278
1285	-1.1914181736252107	0.30709597
1286	-1.198144648612927	0.3061866
1287	-1.2048711236129295	0.30663678
1288	-1.2112930350970057	0.30425975
1289	-1.2179829779060212	0.29615626
1290	-1.224319592347241	0.295634
1291	-1.2306562067884554	0.29505777
1292	-1.2369928212412447	0.29185238
1293	-1.2434502457225038	0.28857496
1294	-1.2499788833493168	0.28416306
1295	-1.2565075209880439	0.28263238
1296	-1.2630361586386964	0.27862564
1297	-1.2695647962774235	0.27468196
1298	-1.2761743349310475	0.27189073
1299	-1.282509953711565	0.27058518
1300	-1.2892306101166486	0.2720258
1301	-1.2959512664971848	0.26913553
1302	-1.3026719228899921	0.2713865
1303	-1.309365507404432	0.27010795
1304	-1.3159128505297808	0.26873937
1305	-1.3224601936312155	0.27042308
1306	-1.3290075367446095	0.26611924
1307	-1.3355548798579981	0.26938763
1308	-1.342102222983347	0.2685953
1309	-1.3491600263358539	0.26808208
1310	-1.355875192038745	0.26864934
1311	-1.362590357741631	0.2683702
1312	-1.3693055234567826	0.26525486
1313	-1.3760206891596676	0.26520085
1314	-1.3826416054212274	0.2595824
1315	-1.3891702429212245	0.26196843
1316	-1.3956988804331472	0.2595194
1317	-1.4022275179331505	0.2577276
1318	-1.4087561554212273	0.2551525
1319	-1.4149107546572761	0.25064152
1320	-1.4214393877179274	0.25110975
1321	-1.4279680207785725	0.24925494
1322	-1.434496653839223	0.24860665
1323	-1.441025286899868	0.24535625
1324	-1.447553920821715	0.24526621
1325	-1.4540825584485217	0.2385313
1326	-1.460611196087254	0.23962976
1327	-1.4671398337259811	0.24613057
1328	-1.4736684713766337	0.23936866
1329	-1.4805680264553738	0.23750485
1330	-1.4873024365148648	0.24081829
1331	-1.4940368465743505	0.23907152
1332	-1.5007712566461375	0.24197078
1333	-1.5075056666933273	0.24083629
1334	-1.5142400767528192	0.24419473
1335	-1.5208201693477603	0.24021502
1336	-1.5273302039388268	0.23960276
1337	-1.5338402385180068	0.24014299
1338	-1.5403502730852958	0.23851328
1339	-1.5464873369390082	0.23729774
1340	-1.5530543981602136	0.23816213
1341	-1.5597888082196993	0.23330903
1342	-1.5665232182791913	0.23175135
1343	-1.573257628338677	0.23028372
1344	-1.579992038410464	0.22637604
1345	-1.5867264484576538	0.2274655
1346	-1.593443379610454	0.22620495
1347	-1.6001585498876842	0.22221622
1348	-1.6068737201771803	0.22316164
1349	-1.6139633270207456	0.21928996
1350	-1.6206784972979822	0.22367485
1351	-1.6271653070539402	0.22037944
1352	-1.6335019215067295	0.221676
1353	-1.6398385359363745	0.22407103
1354	-1.6461751503775943	0.22029841
1355	-1.6525117648188088	0.22228825
1356	-1.6589980651784932	0.22216222
1357	-1.6657132354557298	0.22023538
1358	-1.6724284057206988	0.22453924
1359	-1.6787588527066095	0.22440417
1360	-1.685474022983846	0.22278346
1361	-1.6921891932610764	0.22208117
1362	-1.6987409143662688	0.22026238
1363	-1.70528880912802	0.22181104
1364	-1.7118367038897766	0.21960509
1365	-1.718384598651527	0.2166158
1366	-1.7249324934132835	0.21515717
1367	-1.7314652787112301	0.21302325
1368	-1.7379939163618827	0.21087131
1369	-1.7448865895439196	0.21232994
1370	-1.7514152271826529	0.21045713
1371	-1.7579438648213799	0.20871939
1372	-1.7647084826177393	0.20698163
1373	-1.7716101806886586	0.20816115
1374	-1.7785118787721856	0.20825118
1375	-1.7854135768557127	0.20887245
1376	-1.792315274951835	0.207846
1377	-1.7991156675605708	0.20862935
1378	-1.8056443053181805	0.20515384
1379	-1.8117989065544826	0.20745884
1380	-1.8183275443240179	0.20914257
1381	-1.824856182093547	0.20808011
1382	-1.8313848198630822	0.20881842
1383	-1.837913453377939	0.2089625
1384	-1.8444420861611306	0.21165465
1385	-1.8509707189443159	0.20412739
1386	-1.8574993517275074	0.20686458
1387	-1.8640279845106935	0.20891747
1388	-1.870705587627313	0.20286684
1389	-1.8777951944708784	0.20107506
1390	-1.8845103647481145	0.20345211
1391	-1.8912255350253506	0.20051682
1392	-1.8979407053148414	0.19955342
1393	-1.9045638455532266	0.19931032
1394	-1.9110924830532237	0.19798672
1395	-1.9176211205532265	0.19918425
1396	-1.9241497580651434	0.1997425
1397	-1.930678395553226	0.19633903
1398	-1.9373793789873255	0.19555567
1399	-1.9439043130328182	0.19495243
1400	-1.9508257900510437	0.19588882
1401	-1.957747267056626	0.19710435
1402	-1.9646687440622146	0.19632103
1403	-1.9715761780968957	0.20217355
1404	-1.9781048111575465	0.19875208
1405	-1.984633444218192	0.20180438
1406	-1.991162077278843	0.20130016
1407	-1.997690710339488	0.198599
1408	-2.0042193434120588	0.20084998
1409	-2.0111120159218863	0.19883311
1410	-2.0176406536914158	0.20001261
1411	-2.0241692914609506	0.20004864
1412	-2.03069792923048	0.19788769
1413	-2.037226567000015	0.19859
1414	-2.0438555695626865	0.19565472
1415	-2.0505762259554996	0.19315165
1416	-2.0572968823605775	0.19499743
1417	-2.06401753874112	0.19769861
1418	-2.0707381951339268	0.19479035
1419	-2.077080578207384	0.19284551
1420	-2.0838274969508546	0.19036943
1421	-2.090574415682001	0.18678588
1422	-2.097321334413153	0.18875773
1423	-2.1040682531442996	0.18671384
1424	-2.1108071117602356	0.1907476
1425	-2.1175170962620373	0.18854165
1426	-2.124227080763845	0.19162999
1427	-2.1309370652656465	0.19071157
1428	-2.137647049767454	0.19066657
1429	-2.144731181690036	0.18828954
1430	-2.1514536959686494	0.19063956
1431	-2.1581801709686523	0.19080164
1432	-2.1649066459686495	0.18965812
1433	-2.1716331209686524	0.19319665
1434	-2.1783595959686495	0.19272844
1435	-2.184946560209854	0.19164799
1436	-2.191475193791095	0.19170202
1437	-2.198003827348501	0.18967614
1438	-2.2045324609178216	0.18996425
1439	-2.210687058182632	0.19060354
1440	-2.217215692307967	0.19031543
1441	-2.2237443299466935	0.18713702
1442	-2.2302729675854263	0.1874882
1443	-2.236801605212233	0.18710102
1444	-2.2433302428628856	0.18285117
1445	-2.2498588805016126	0.1812935
1446	-2.2567430898303757	0.18388662
1447	-2.263655764977263	0.1828782
1448	-2.2705684401241566	0.18207684
1449	-2.27786656468247	0.18070824
1450	-2.284779239829357	0.18285117
1451	-2.291552610981765	0.18436383
1452	-2.2982852632354125	0.1875242
1453	-2.3050179154890658	0.18397667
1454	-2.3117505677427133	0.18381459
1455	-2.3184832199963665	0.18712802
1456	-2.325054222124968	0.18657878
1457	-2.3316015652383624	0.18673186
1458	-2.338148908351751	0.18606557
1459	-2.3443211432596494	0.1877223
1460	-2.3508684863849982	0.18703799
1461	-2.3574070499850084	0.18530925
1462	-2.363935687623741	0.18576844
1463	-2.370464325250548	0.18663281
1464	-2.3769929629012005	0.18609257
1465	-2.3835216005399276	0.18566939
1466	-2.3901506757532975	0.18284217
1467	-2.3970633509001846	0.18134753
1468	-2.403976026047078	0.1794207
1469	-2.411274150605392	0.18304026
1470	-2.418186825752279	0.17879942
1471	-2.425077880370613	0.17643139
1472	-2.431793046073498	0.17822316
1473	-2.4385082117763894	0.1794117
1474	-2.445223377479275	0.17560305
1475	-2.451938543182166	0.17921361
1476	-2.458653708885051	0.18168068
1477	-2.4653688780116854	0.17998794
1478	-2.4720840482889157	0.17895249
1479	-2.478414495262566	0.18048315
1480	-2.4851296655520625	0.18372455
1481	-2.491844835829293	0.18349046
1482	-2.49856373708146	0.18345444
1483	-2.505290207209431	0.18108642
1484	-2.51201667736197	0.18344544
1485	-2.5187431475022284	0.18238299
1486	-2.5254696176424805	0.18246402
1487	-2.532199947763505	0.17983487
1488	-2.5389404276776197	0.18457994
1489	-2.5460567554177294	0.18233795
1490	-2.552797235319532	0.1815366
1491	-2.559537715209033	0.18001494
1492	-2.566274682834006	0.1794297
1493	-2.5729898531112423	0.17611626
1494	-2.579705023388472	0.17671053
1495	-2.5864201936657083	0.17797107
1496	-2.5931353639429386	0.17768295
1497	-2.5998505342201748	0.17374824
1498	-2.6064206236987926	0.17676453
1499	-2.6125752247998664	0.17704368
1500	-2.619103862450519	0.17603523
1501	-2.6256325000892518	0.17787202
1502	-2.6321611377279788	0.17621532
1503	-2.6388866538076625	0.17867337
1504	-2.6457993241197966	0.17858334
1505	-2.652711994419309	0.17557603
1506	-2.659624664718816	0.180159
1507	-2.6665373350057013	0.18053718
1508	-2.673395665820266	0.18042915
1509	-2.680505585264841	0.1812665
1510	-2.687239995324327	0.17812413
1511	-2.6939744053715224	0.17923161
1512	-2.7007088154433037	0.17984387
1513	-2.7074431071721596	0.1753149
1514	-2.7141695821721563	0.17757489
1515	-2.720896057172159	0.17792605
1516	-2.7276225321721563	0.17613427
1517	-2.7343490071721592	0.17512584
1518	-2.741075482172156	0.17523387
1519	-2.7474113279348407	0.1750628
1520	-2.7541319796271932	0.17477469
1521	-2.7608526313072748	0.1724877
1522	-2.76757328297508	0.17295589
1523	-2.774293934655156	0.17620629
1524	-2.7811404420274304	0.17162332
1525	-2.7880421448123673	0.17617929
1526	-2.7949438475972985	0.17327103
1527	-2.8018455503696282	0.17674653
1528	-2.8087472531671667	0.17234363
1529	-2.815961063975503	0.17681856
1530	-2.8226762342527327	0.17442352
1531	-2.8293914045177084	0.17697163
1532	-2.836106574807199	0.17357716
1533	-2.8428217450844353	0.17493676
1534	-2.849531523115772	0.1799069
1535	-2.856060156164503	0.1780341
1536	-2.862588789237068	0.1780341
1537	-2.8691174222977187	0.17695363
1538	-2.875646055358364	0.17609826
1539	-2.8818006521436415	0.17350513
1540	-2.888622611613073	0.17502679
1541	-2.895535286759966	0.17407237
1542	-2.9024479618942323	0.17816916
1543	-2.9093606370411256	0.17430648
1544	-2.916273312200634	0.17057887
1545	-2.9230868786495114	0.17216356
1546	-2.929821288708997	0.1724877
1547	-2.9365556987561927	0.17192045
1548	-2.943290108827974	0.17090301
1549	-2.950400028272549	0.17016469
1550	-2.957130778019128	0.1713712
1551	-2.9638514296869394	0.17156029
1552	-2.9705720813792857	0.17196546
1553	-2.9772927330593677	0.17003863
1554	-2.984013384739449	0.17280282
1555	-2.9907445761426876	0.17269477
1556	-2.9976462789402256	0.17356816
1557	-3.004547981725157	0.17466663
1558	-3.0114496845100938	0.17569308
1559	-3.017955977233012	0.17368521
1560	-3.0248576800305442	0.17300992
1561	-3.0316435264078634	0.17364019
1562	-3.0383641827884	0.17461261
1563	-3.045084839181213	0.17477469
1564	-3.051805495586291	0.17282985
1565	-3.058526151979104	0.17454958
1566	-3.0652553741371737	0.17318098
1567	-3.071995854038982	0.17123614
1568	-3.078736333953091	0.16984054
1569	-3.0858526616932007	0.16830088
1570	-3.092593141582696	0.16884112
1571	-3.0993812377847796	0.1688321
1572	-3.106282935880908	0.1706869
1573	-3.113184633964429	0.16938134
1574	-3.120086332047956	0.16775164
1575	-3.1269880301188757	0.17094803
1576	-3.1338897282150042	0.16983154
1577	-3.1408125561614075	0.17015569
1578	-3.1477368686614104	0.17002062
1579	-3.1542644757511136	0.17282985
1580	-3.161188788263753	0.17083998
1581	-3.168113100763756	0.17399134
1582	-3.1748747099985026	0.17178538
1583	-3.1816011849985055	0.17368521
1584	-3.188327660010784	0.17260474
1585	-3.195054135010787	0.1694894
1586	-3.2017806099985022	0.17267677
1587	-3.2086589719102814	0.17267677
1588	-3.215583279420242	0.16910224
1589	-3.222893684946567	0.17118211
1590	-3.2298179924312427	0.17237964
1591	-3.236742299928567	0.16981354
1592	-3.2433623936706826	0.16936333
1593	-3.249891031440212	0.1674005
1594	-3.256419669209747	0.16754456
1595	-3.262948306967356	0.16680622
1596	-3.2694769447488117	0.1672024
1597	-3.276166963196202	0.1678687
1598	-3.2830912756962047	0.16955242
1599	-3.2896188827859083	0.1678867
1600	-3.296543195298548	0.16755356
1601	-3.3034675077859084	0.1676616
1602	-3.3103944103106886	0.17112811
1603	-3.3173274753525486	0.17053384
1604	-3.3242605404070606	0.17028172
1605	-3.3311936054489206	0.1720555
1606	-3.338126670478116	0.17081296
1607	-3.3450372029310644	0.17056987
1608	-3.3517523686462103	0.17016469
1609	-3.358841970672633	0.16918327
1610	-3.3655571363632575	0.17142522
1611	-3.3722723020661487	0.17214553
1612	-3.3789874677813003	0.17097504
1613	-3.385707015980201	0.17029074
1614	-3.392427672360743	0.16978651
1615	-3.3991483287535504	0.16899417
1616	-3.405868985158634	0.16909322
1617	-3.412589641551441	0.16937234
1618	-3.419423652183616	0.16609493
1619	-3.42594028407391	0.16544664
1620	-3.4328529543860378	0.16712137
1621	-3.4397656246729293	0.16647308
1622	-3.446678294972436	0.16501446
1623	-3.45358739837366	0.16763459
1624	-3.4604891011711922	0.16860701
1625	-3.467390803956129	0.16829188
1626	-3.474292506728459	0.16677922
1627	-3.4811942095133963	0.16848095
1628	-3.4880959123109285	0.16746353
1629	-3.495218007289384	0.16937234
1630	-3.5019584871911924	0.17076793
1631	-3.508698967092995	0.17151529
1632	-3.5154394470071098	0.16710337
1633	-3.5221799269089122	0.17055187
1634	-3.5290725244625696	0.16980453
1635	-3.5359968369625663	0.16843595
1636	-3.542921149475212	0.1692553
1637	-3.5498454619752087	0.16806678
1638	-3.556769774475212	0.16655412
1639	-3.5632812001773306	0.16576178
1640	-3.570182898273453	0.16861603
1641	-3.577084596344379	0.16494243
1642	-3.5839862944278997	0.16547365
1643	-3.5908879925114268	0.16427614
1644	-3.597789692274362	0.1623673
1645	-3.604691395046698	0.16501446
1646	-3.6115930978316286	0.16633804
1647	-3.618494800616566	0.16833688
1648	-3.6253965034140982	0.1653566
1649	-3.6326738477617746	0.1665091
1650	-3.639389013464666	0.16876009
1651	-3.6461041791675513	0.16594186
1652	-3.652819344882703	0.16724743
1653	-3.6595345105855883	0.16820185
1654	-3.666249676276219	0.16770662
1655	-3.6729726261582285	0.17095703
1656	-3.6796991011705122	0.16805777
1657	-3.6864255761705094	0.1688051
1658	-3.693152051158231	0.16898517
1659	-3.6994931552005097	0.16582482
1660	-3.706430527186919	0.16782367
1661	-3.713522917900883	0.16494243
1662	-3.7206153086148404	0.16695029
1663	-3.7277076993288043	0.16478936
1664	-3.7348000900557174	0.16771564
1665	-3.7418487882188765	0.16378091
1666	-3.7483774258576035	0.16522154
1667	-3.754906063496336	0.16363686
1668	-3.7614347011469884	0.16404204
1669	-3.7683273743290258	0.16345678
1670	-3.774856011967758	0.16495143
1671	-3.781902518143455	0.16675222
1672	-3.7889907486205594	0.16450123
1673	-3.7960789790847165	0.16261943
1674	-3.8031672095359377	0.16577078
1675	-3.8102554400000943	0.16513151
1676	-3.817238387050136	0.1660679
1677	-3.8241400898350673	0.166248
1678	-3.8310417926074027	0.16493343
1679	-3.8375480853429225	0.16661714
1680	-3.8444497881278537	0.16529357
1681	-3.8513258804677686	0.16642807
1682	-3.8580523506080207	0.16677922
1683	-3.864778820748279	0.16827388
1684	-3.871505290900818	0.16686025
1685	-3.878231761028789	0.16663516
1686	-3.8849771333660454	0.1658068
1687	-3.8919101984079054	0.16453725
1688	-3.8988432634624237	0.16523956
1689	-3.9061629148395864	0.16296157
1690	-3.9130959798814464	0.16528457
1691	-3.9200290449233	0.16278149
1692	-3.9269321670135695	0.16358283
1693	-3.933833869785899	0.16301559
1694	-3.940735572570836	0.16278149
1695	-3.9476372753557674	0.16249336
1696	-3.9545389781533054	0.1642041
1697	-3.96146144696674	0.16239432
1698	-3.968398124141215	0.16377191
1699	-3.9749373875371745	0.16518553
1700	-3.981874064724309	0.16388898
1701	-3.9888107419114487	0.1642221
1702	-3.9957186281988557	0.1644292
1703	-4.0026099636331445	0.16370888
1704	-4.009501299080016	0.16586983
1705	-4.016392634501717	0.16447422
1706	-4.023283969935999	0.16321367
1707	-4.030161037303552	0.16493343
1708	-4.036934264245824	0.16342977
1709	-4.044085164969528	0.16484338
1710	-4.050858391899434	0.16342077
1711	-4.057631618829333	0.16288954
1712	-4.064404845771605	0.16171902
1713	-4.0712963660000066	0.16290754
1714	-4.078206900541817	0.16188109
1715	-4.085117435083623	0.16107975
1716	-4.092027969638051	0.1602334
1717	-4.098938504179856	0.16219623
1718	-4.105796755116076	0.16132286
1719	-4.112175469735471	0.15998127
1720	-4.118941841038228	0.16416809
1721	-4.125708212340991	0.16424012
1722	-4.132474583643749	0.16573477
1723	-4.139240954946511	0.1653386
1724	-4.146181322544221	0.16439319
1725	-4.153155535308459	0.16502346
1726	-4.160129748072704	0.16623898
1727	-4.167103960836942	0.16319567
1728	-4.174078173613919	0.16306962
1729	-4.181388255562622	0.16192612
1730	-4.188289953646149	0.16325869
1731	-4.19519165172967	0.16259241
1732	-4.202093349825798	0.16501446
1733	-4.2089950478967175	0.16311464
1734	-4.215896747719984	0.16260141
1735	-4.222798450504914	0.16237631
1736	-4.229700153302453	0.16324969
1737	-4.236601856074783	0.16070159
1738	-4.24350355885972	0.16192612
1739	-4.250009851582638	0.16264643
1740	-4.256739241919732	0.16080064
1741	-4.263459898312539	0.15906288
1742	-4.270180554705352	0.15997227
1743	-4.276901211098159	0.1611788
1744	-4.283621867490972	0.16055752
1745	-4.290643808785858	0.16127783
1746	-4.297769453956306	0.16151194
1747	-4.304895099126747	0.15939602
1748	-4.312020744310205	0.15760425
1749	-4.319543714045831	0.16495143
1750	-4.32641149165185	0.16203417
1751	-4.3331124407942045	0.16408706
1752	-4.339813389948799	0.16161999
1753	-4.346514339078918	0.16266444
1754	-4.353215288221278	0.16133186
1755	-4.360005379342293	0.16319567
1756	-4.366938444396811	0.1623583
1757	-4.3738715094260066	0.16338475
1758	-4.380804574467866	0.1632857
1759	-4.387340432651707	0.15989123
1760	-4.394272322088843	0.16357383
1761	-4.401196629586161	0.16284451
1762	-4.408120937083485	0.16046748
1763	-4.415045244580804	0.16146691
1764	-4.421969552078128	0.1609717
1765	-4.428892933833058	0.15745118
1766	-4.435805608979952	0.15963914
1767	-4.44271828412684	0.1609717
1768	-4.449630959273733	0.16027841
1769	-4.456929083832041	0.15870272
1770	-4.463841758978933	0.15856767
1771	-4.47094872594654	0.16099872
1772	-4.478070875946543	0.1605215
1773	-4.48519302594654	0.16038644
1774	-4.492315175946542	0.16123281
1775	-4.4994373259465394	0.16333072
1776	-4.506397578693199	0.16219623
1777	-4.513334250699449	0.16396101
1778	-4.520270922718359	0.16338475
1779	-4.526810181229525	0.16576178
1780	-4.533746853261105	0.1607286
1781	-4.540486068075024	0.16109776
1782	-4.547206724467837	0.16121481
1783	-4.553927380860644	0.16195314
1784	-4.560648037253458	0.16251138
1785	-4.567368693646264	0.15990925
1786	-4.574248048118816	0.16034143
1787	-4.5811934056361725	0.1605215
1788	-4.588138763153536	0.15894583
1789	-4.5954713924448845	0.15860367
1790	-4.602416749962247	0.16194412
1791	-4.609346898554044	0.16319567
1792	-4.616271211054047	0.16219623
1793	-4.623195523554051	0.1595941
1794	-4.630119836054047	0.1614309
1795	-4.63704414855405	0.16012534
1796	-4.64396068370534	0.15971117
1797	-4.650873353992232	0.16206118
1798	-4.657786024291738	0.15946805
1799	-4.664302656182032	0.16127783
1800	-4.671215326494166	0.16451924
1801	-4.678221120219781	0.16295257
1802	-4.685364916523354	0.16415007
1803	-4.692508712813877	0.161656
1804	-4.699652509130494	0.16384394
1805	-4.70679630543406	0.16401502
1806	-4.713848702203521	0.1591079
1807	-4.720741107035656	0.16112478
1808	-4.727633511867798	0.16167401
1809	-4.734910235842582	0.16125983
1810	-4.741802640674717	0.1602514
1811	-4.748705434487724	0.16008933
1812	-4.75565079200508	0.16231328
1813	-4.762596149522443	0.16042246
1814	-4.7695415070398	0.15712704
1815	-4.776486864557162	0.15858567
1816	-4.783425373819893	0.15899085
1817	-4.79032707190342	0.15932399
1818	-4.7972287699869405	0.16216022
1819	-4.803735058277801	0.15872073
1820	-4.810636756373929	0.16056652
1821	-4.81753845445745	0.16101672
1822	-4.824456854759075	0.16444722
1823	-4.831381167246429	0.16208819
1824	-4.838305479759074	0.16283551
1825	-4.8452297922590715	0.15929699
1826	-4.852154104759074	0.16291654
1827	-4.859078417259071	0.16134086
1828	-4.866002729759074	0.161656
1829	-4.873313140567026	0.16012534
1830	-4.880237453067023	0.16029641
1831	-4.887161765554377	0.16020638
1832	-4.8939505524906615	0.1625564
1833	-4.900677022630919	0.15966614
1834	-4.907403492771172	0.1609807
1835	-4.91412996291143	0.15974718
1836	-4.920856433051681	0.1614039
1837	-4.927858125047374	0.15992725
1838	-4.935021205159375	0.1584236
1839	-4.941773900466416	0.16207018
1840	-4.948936980591501	0.15737915
1841	-4.956100060703502	0.15917093
1842	-4.962827340450525	0.15915291
1843	-4.9693559782081405	0.16080964
1844	-4.975884615989595	0.15961212
1845	-4.982413253759125	0.16268244
1846	-4.988941891528654	0.16053051
1847	-4.995599482518948	0.16213322
1848	-5.0025237950315935	0.16218723
1849	-5.009834205839545	0.16156596
1850	-5.016758518339542	0.16138588
1851	-5.023682830826902	0.16095369
1852	-5.030607141703604	0.16076462
1853	-5.037531449200923	0.16197114
1854	-5.044455756698241	0.15836057
1855	-5.051380064195559	0.16014335
1856	-5.0583043716928895	0.1602514
1857	-5.065282562871088	0.15995426
1858	-5.072404712871085	0.161656
1859	-5.079118823020501	0.16058454
1860	-5.086240973033495	0.15693796
1861	-5.0933631230335035	0.16044047
1862	-5.1004499107877725	0.15912591
1863	-5.107351613572716	0.16070159
1864	-5.114253316370242	0.16031443
1865	-5.121155019155185	0.16048549
1866	-5.128056721940116	0.16086365
1867	-5.134958424712451	0.16106175
1868	-5.1420536608183305	0.15966614
1869	-5.149595793803724	0.16200715
1870	-5.156739590107303	0.16217823
1871	-5.163883386397821	0.16159298
1872	-5.171027182714436	0.16016136
1873	-5.17782576160682	0.16148493
1874	-5.184546413286907	0.16175504
1875	-5.191267064966983	0.16044948
1876	-5.197987716647059	0.16120581
1877	-5.204708368327135	0.16062956
1878	-5.2116525143646735	0.16346578
1879	-5.2183346528368535	0.16105275
1880	-5.225422888142433	0.1607376
1881	-5.232511123435065	0.15990023
1882	-5.239599358714762	0.16077362
1883	-5.246652203783918	0.1586487
1884	-5.253553901880046	0.16153896
1885	-5.260455599963567	0.15592952
1886	-5.267357298047088	0.16027841
1887	-5.2742589961180135	0.15890081
1888	-5.281160694214142	0.15644275
1889	-5.288485845629335	0.15925196
1890	-5.295431203146691	0.15989123
1891	-5.302376560651373	0.16069259
1892	-5.309321918181417	0.15989123
1893	-5.316267275698773	0.15614562
1894	-5.3233620484893835	0.15975618
1895	-5.330484198476383	0.16173704
1896	-5.337606348489389	0.15863068
1897	-5.344728498489387	0.16078262
1898	-5.351850648489383	0.16182707
1899	-5.3581295955673385	0.15983722
1900	-5.3646582333487824	0.15997227
1901	-5.371186871118323	0.15937802
1902	-5.3777155088759265	0.16193512
1903	-5.384244146645467	0.16099872
1904	-5.391000593372332	0.15890981
1905	-5.398141285156504	0.15998127
1906	-5.405281976940675	0.1582075
1907	-5.412422668711815	0.15924296
1908	-5.41956336050903	0.1561006
1909	-5.42697639343975	0.15899985
1910	-5.433878096212086	0.15836959
1911	-5.440779798997017	0.15695597
1912	-5.4476815017945555	0.15650578
1913	-5.454583204579486	0.15945905
1914	-5.461498546122842	0.15926097
1915	-5.468482667248325	0.1584236
1916	-5.475466788399323	0.15607359
1917	-5.482450909537563	0.15894583
1918	-5.489435030675815	0.1586667
1919	-5.496019019867132	0.15796441
1920	-5.50300314101813	0.16014335
1921	-5.510061115017308	0.15942304
1922	-5.517186765186209	0.15942304
1923	-5.524312415368115	0.16078262
1924	-5.531438065563036	0.16088167
1925	-5.538563715744941	0.1586667
1926	-5.545555996349583	0.15942304
1927	-5.55227665274239	0.15756823
1928	-5.558997309147474	0.15971117
1929	-5.566092708023612	0.15778433
1930	-5.572813364404154	0.15851364
1931	-5.579599173338817	0.1577213
1932	-5.586687408644397	0.1574782
1933	-5.593775643937029	0.15937802
1934	-5.60086387922966	0.15752321
1935	-5.607952114509357	0.15674888
1936	-5.615040349814937	0.15584849
1937	-5.621828544276466	0.15800042
1938	-5.628549195956542	0.15834257
1939	-5.634884810294333	0.15760425
1940	-5.641605461986686	0.15677589
1941	-5.648326113654486	0.16012534
1942	-5.655152595603957	0.15989123
1943	-5.6620652707508565	0.16100772
1944	-5.668977945910371	0.15917093
1945	-5.675890621057259	0.15947706
1946	-5.682803296191531	0.16158397
1947	-5.689776240762629	0.15889181
1948	-5.696864471239733	0.1602514
1949	-5.704347940045389	0.1598012
1950	-5.711436170496611	0.1600353
1951	-5.718524400960767	0.15901786
1952	-5.725599393403363	0.15751421
1953	-5.732339873305165	0.15755022
1954	-5.739080353194666	0.15733413
1955	-5.745820833096468	0.15739717
1956	-5.752561313010584	0.15783836
1957	-5.759301792912398	0.15647876
1958	-5.766380680069384	0.15707302
1959	-5.773112274728652	0.15592052
1960	-5.780252971846099	0.15653278
1961	-5.78739366893747	0.15715405
1962	-5.794534366041872	0.15637971
1963	-5.801628540793714	0.15604657
1964	-5.808716776099293	0.15994526
1965	-5.815805011391925	0.15839659
1966	-5.8228932466716214	0.15836959
1967	-5.8299814819642535	0.16103473
1968	-5.8368764457608995	0.15714504
1969	-5.843971839661526	0.16032343
1970	-5.850692491329337	0.15847762
1971	-5.8574131430094125	0.1620972
1972	-5.8641337947017655	0.15993625
1973	-5.870926209535465	0.15846862
1974	-5.877838884669737	0.15800942
1975	-5.884751559816625	0.1584416
1976	-5.8916642349761394	0.1600263
1977	-5.898576910123027	0.15760425
1978	-5.9054895852699145	0.15545231
1979	-5.9120062217298806	0.15584849
1980	-5.918918896889395	0.1584056
1981	-5.925831572023655	0.1572711
1982	-5.932744247170555	0.15391265
1983	-5.939656922317442	0.15764926
1984	-5.946746027763452	0.15825252
1985	-5.953854566858948	0.15943204
1986	-5.960963105941472	0.157028
1987	-5.968071645036968	0.15852264
1988	-5.975180184145449	0.157064
1989	-5.982448153454493	0.15920694
1990	-5.989168809847301	0.15798241
1991	-5.995889466240108	0.15810846
1992	-6.002610122645192	0.16027841
1993	-6.00933077903801	0.15880176
1994	-6.016133515238292	0.15737915
1995	-6.023057827738289	0.15764026
1996	-6.029982140250934	0.15862168
1997	-6.0369064527509435	0.15804544
1998	-6.04383076525094	0.15912591
[truncated: 1 more rows]
