# Supplementary material for: Confocal interferometric scattering microscopy reveals 3D nanoscopic structure and dynamics in live cells
Source: Nat Commun. 2023 Apr 7;14:1962. doi: 10.1038/s41467-023-37497-7 (PMC10081331; doi:10.1038/s41467-023-37497-7)
Supplement: Supplementary file 15 — Source Data [file 41467_2023_37497_MOESM15_ESM.zip › Source_Data_Files_SI/Figure_3/Fig.2_b_0.3um/Z_0.3_um.csv]

	Position [um]	iSCAT Contrast	Fluorescence
0	0.0	-0.071628086	0.2276919
1	0.03	-0.07894674	0.25763083
2	0.06	-0.056565654	0.3795059
3	0.09	-0.01915691	0.3892691
4	0.12	-0.000638675	0.35576683
5	0.15	-0.017935755	0.61074895
6	0.18	-0.043252483	0.71752983
7	0.21	-0.0719166	0.78205115
8	0.24	-0.09720391	0.8499019
9	0.27	-0.09951021	0.94761217
10	0.3	0.04452768	1.0
11	0.32999999999999996	0.23432465	0.90067077
12	0.36	0.17872582	0.90338653
13	0.39	0.86789584	0.75242114
14	0.42	1.0285358	0.7034359
15	0.44999999999999996	1.0275375	0.6267893
16	0.48	0.5888341	0.52898616
17	0.51	0.29149452	0.43474633
18	0.54	0.10298075	0.35439017
19	0.57	-0.06967616	0.29655096
20	0.6	-0.2225003	0.18634307
21	0.63	-0.041011076	0.15051328
22	0.6599999999999999	0.07408341	0.13385299
23	0.69	0.2658283	0.10844132
24	0.72	0.29181382	0.07672157
25	0.75	0.303671	0.043657765
26	0.78	0.23746677	0.035843834
27	0.8099999999999999	0.11205924	0.023064319
28	0.84	0.12062758	0.02827895
29	0.87	0.06136879	0.026252257
30	0.8999999999999999	0.09184053	0.016127395
31	0.9299999999999999	0.08484852	0.019980302
32	0.96	0.08675152	0.01240701
33	0.99	0.028289279	0.010704959
34	1.02	0.020631336	0.012457675
35	1.05	0.03435478	0.011076365
36	1.08	0.006192509	0.009153394
37	1.1099999999999999	0.04050607	0.0022158793
38	1.14	0.10736791	0.012889236
39	1.17	0.11929561	0.0053419727
40	1.2	0.1282402	0.0048194574
41	1.23	0.1282074	0.0029814092
42	1.26	0.08178722	0.0049979235
43	1.29	0.06604604	0.0017388985
44	1.3199999999999998	0.00204194	0.0029033383
45	1.3499999999999999	0.00997254	0.004576361
46	1.38	0.006693555	0.001987158
47	1.41	0.041737355	0.0063093915
48	1.44	0.030811265	0.0061241887
49	1.47	0.049616516	0.0022031763
50	1.5	0.02835056	0.0
51	1.53	-0.00288157	0.004454608
52	1.56	0.01413629	0.0012414288
53	1.5899999999999999	0.065069035	0.0029717383
54	1.6199999999999999	0.07352255	0.011797343
55	1.65	0.09540805	0.004855731
56	1.68	0.12500869	0.007639398
57	1.71	0.08196653	0.00838062
58	1.74	0.005372805	0.009596249
59	1.77	0.01770796	0.0045344816
60	1.7999999999999998	-0.020184565	0.01324589
61	1.8299999999999998	0.00501329	0.0064380616
62	1.8599999999999999	-0.050401933	0.010562372
63	1.89	-0.05300553	0.0062913448
64	1.92	-0.05975021	0.0048837103
65	1.95	-0.09706633	0.014257844
66	1.98	-0.08178679	0.011227261
67	2.01	-0.038984615	0.005585348
68	2.04	-0.05853268	0.009239218
69	2.07	-0.04157389	0.004083104
70	2.1	-0.051440954	0.009860522
71	2.13	-0.033667266	0.012878058
72	2.16	-0.05561997	0.008164011
73	2.19	-0.07508074	0.011336377
74	2.2199999999999998	-0.09200265	0.0108364485
75	2.25	-0.07543333	0.009729164
76	2.28	-0.014160435	0.010248205
77	2.31	0.07484339	0.0085175345
78	2.34	-0.0293421	0.011507336
79	2.37	-0.02726741	0.011828371
80	2.4	-0.05333476	0.011765462
81	2.4299999999999997	-0.050907582	0.008891809
82	2.46	-0.08116895	0.0117041925
83	2.4899999999999998	-0.036468778	0.011598503
84	2.52	-0.043215666	0.013445681
85	2.55	-0.05615086	0.020790612
86	2.58	-0.028818894	0.016116725
87	2.61	0.012423525	0.017458286
88	2.6399999999999997	-0.036266126	0.02084631
89	2.67	-0.01358636	0.017834445
90	2.6999999999999997	-0.079478204	0.0119100325
91	2.73	-0.11669424	0.017598102
92	2.76	-0.069794916	0.019486602
93	2.79	-0.0466788	0.020514652
94	2.82	-0.062169954	0.02502617
95	2.85	0.028729174	0.022093443
96	2.88	-0.05185971	0.020661632
97	2.9099999999999997	-0.08696037	0.016968489
98	2.94	-0.11303163	0.026036287
99	2.9699999999999998	-0.101268016	0.025044642
100	3.0	-0.02427577	0.020470625
101	3.03	-0.00242595	0.019679789
102	3.06	0.02756371	0.016921347
103	3.09	0.028227013	0.01533459
104	3.12	-0.05044601	0.013425422
105	3.15	-0.037769336	0.008967913
106	3.1799999999999997	-0.07771412	0.004611897
107	3.21	-0.06057597	0.012519256
108	3.2399999999999998	-0.05962991	0.007451146
109	3.27	-0.028578645	0.0012569183
110	3.3	-0.05317231	0.0012272177
111	3.33	-0.06789129	0.00015265027
112	3.36	-0.05440734	0.008432874
113	3.3899999999999997	-0.11414555	0.0074390494
114	3.42	-0.07992257	0.0009029526
115	3.4499999999999997	-0.09947063	0.0027222822
116	3.48	-0.05252207	0.0047603347
117	3.51	-0.02015252	0.0017765816
118	3.54	-0.087286286	0.0075325114
119	3.57	-0.019744055	0.0055901012
120	3.5999999999999996	-0.0731476	0.01733214
121	3.63	-0.09052418	0.009059178
122	3.6599999999999997	-0.11146582	0.012256261
123	3.69	-0.0921823	0.0113617005
124	3.7199999999999998	-0.0857181	0.012385898
125	3.75	-0.00565708	0.0065975306
126	3.78	-0.029359095	0.0081670275
127	3.81	-0.04704524	0.008924411
128	3.84	-0.034876235	0.011360799
129	3.8699999999999997	-0.029215915	0.009344498
130	3.9	-0.010417695	0.0014971955
131	3.9299999999999997	-0.046618715	0.007314477
132	3.96	-0.0107897725	0.00982597
133	3.9899999999999998	-0.049857296	0.0091263
