# Supplementary material for: Confocal interferometric scattering microscopy reveals 3D nanoscopic structure and dynamics in live cells
Source: Nat Commun. 2023 Apr 7;14:1962. doi: 10.1038/s41467-023-37497-7 (PMC10081331; doi:10.1038/s41467-023-37497-7)
Supplement: Supplementary file 15 — Source Data [file 41467_2023_37497_MOESM15_ESM.zip › Source_Data_Files_SI/Figure_3/Fig.2_b_0.6um/Z_0.6_um.csv]

	Position [um]	iSCAT Contrast	Fluorescence
0	0.0	0.012688772	0.028467784
1	0.03	0.006209142	0.02192525
2	0.06	0.00204676	0.025442213
3	0.09	0.009716515	0.029100155
4	0.12	-0.0013260134	0.027454227
5	0.15	-0.0012893837	0.061037917
6	0.18	2.0206056e-05	0.08122078
7	0.21	-0.00195295	0.098950714
8	0.24	0.007200968	0.13660583
9	0.27	0.021851042	0.20440568
10	0.3	0.011914616	0.3273363
11	0.32999999999999996	-0.0084935	0.40776816
12	0.36	0.014409531	0.35772723
13	0.39	-0.02083183	0.52382666
14	0.42	-7.2306e-05	0.602003
15	0.44999999999999996	0.004228048	0.58563626
16	0.48	0.08289283	0.81048775
17	0.51	0.10685538	0.85365546
18	0.54	0.07704628	0.92314935
19	0.57	-0.00399032	0.9401241
20	0.6	-0.20022304	1.0
21	0.63	-0.17852983	0.9454365
22	0.6599999999999999	-0.12256373	0.9242377
23	0.69	0.004020036	0.88639104
24	0.72	0.1850554	0.84141314
25	0.75	0.53251696	0.7540955
26	0.78	0.7998132	0.6597937
27	0.8099999999999999	1.0155323	0.5488401
28	0.84	0.95554525	0.5062975
29	0.87	0.5541491	0.41279456
30	0.8999999999999999	-0.004269216	0.31426936
31	0.9299999999999999	-0.08322752	0.29868123
32	0.96	-0.36727607	0.22546248
33	0.99	-0.42056018	0.160716
34	1.02	-0.36848673	0.12255774
35	1.05	-0.3722931	0.124909826
36	1.08	-0.1596724	0.075229235
37	1.1099999999999999	0.033346437	0.06301444
38	1.14	0.11530776	0.04425586
39	1.17	0.113629796	0.031007372
40	1.2	0.03130145	0.022072326
41	1.23	0.029615704	0.022187421
42	1.26	0.008851379	0.023671843
43	1.29	0.022419648	0.017167538
44	1.3199999999999998	0.04872003	0.013119364
45	1.3499999999999999	0.03279861	0.014368257
46	1.38	0.034765664	0.009909694
47	1.41	-0.007726635	0.012767061
48	1.44	-0.026998702	0.012499614
49	1.47	-0.04888955	0.016242176
50	1.5	-0.016695479	0.013278588
51	1.53	0.06591418	0.008716777
52	1.56	0.13956545	0.012906298
53	1.5899999999999999	0.24997821	0.011798819
54	1.6199999999999999	0.2010219	0.011494823
55	1.65	0.11936605	0.009768949
56	1.68	0.089076005	0.0129283955
57	1.71	0.026473135	0.004157765
58	1.74	-0.01955417	0.010661424
59	1.77	-0.0078533795	0.0037957053
60	1.7999999999999998	0.032850415	0.009837523
61	1.8299999999999998	-0.002763118	0.0044338275
62	1.8599999999999999	0.009029888	0.0011133484
63	1.89	-0.014230324	0.008793815
64	1.92	-0.022657322	0.0058604865
65	1.95	0.000168008	0.007887836
66	1.98	-0.03300738	0.0057599945
67	2.01	-0.051826626	0.00545546
68	2.04	0.000572458	0.004321727
69	2.07	-0.07388215	0.0059211133
70	2.1	-0.090490654	0.007148942
71	2.13	-0.024724677	0.008683093
72	2.16	0.017086597	0.006074113
73	2.19	0.0003388092	0.003280969
74	2.2199999999999998	0.02869254	0.0075021503
75	2.25	-0.001540282	0.0
76	2.28	0.00926732	0.005667708
77	2.31	-0.06660106	0.00019649352
78	2.34	-0.032020498	0.0066897715
79	2.37	-0.012864846	0.00822838
80	2.4	0.011934114	0.007190724
81	2.4299999999999997	-0.015379816	0.006107689
82	2.46	0.007179415	0.002883373
83	2.4899999999999998	0.0038426649	0.007111058
84	2.52	-0.035223372	0.0041261488
85	2.55	-0.031201037	0.0063039134
86	2.58	-0.032179248	0.0061055785
87	2.61	-0.003643156	0.004565139
88	2.6399999999999997	0.012667348	0.008054016
89	2.67	0.04263729	0.0044809505
90	2.6999999999999997	0.005426346	0.005072531
91	2.73	0.00103109	0.0076939375
92	2.76	0.022073565	0.004665114
93	2.79	0.0025613776	0.0046300087
94	2.82	0.02298939	0.005195809
95	2.85	-0.0064106197	0.006071442
96	2.88	-0.006784668	0.0046174955
97	2.9099999999999997	0.044174228	0.0048492127
98	2.94	-0.001126732	0.0025686196
99	2.9699999999999998	-0.008632603	0.0049096243
100	3.0	-0.020102303	0.0047078
101	3.03	0.013719848	0.007385893
102	3.06	0.027851539	0.004331117
103	3.09	0.030233156	0.007864425
104	3.12	-0.024432546	0.0092786355
105	3.15	-0.0016763284	0.0075887935
106	3.1799999999999997	-0.011746262	0.0070319525
107	3.21	0.000866174	0.007915791
108	3.2399999999999998	0.0065454314	0.0063691707
109	3.27	0.030341752	0.009547419
110	3.3	-0.0049234913	0.008694766
111	3.33	-0.00029664312	0.007423152
112	3.36	0.031264443	0.006167885
113	3.3899999999999997	-0.011276208	0.005253959
114	3.42	0.017225623	0.007874117
115	3.4499999999999997	-0.023337036	0.0053952853
116	3.48	-0.005223234	0.007479795
117	3.51	-0.004793868	0.009193586
118	3.54	0.014544056	0.005087348
119	3.57	-0.003249962	0.0044759754
120	3.5999999999999996	-0.024040278	0.010367356
121	3.63	0.017542645	0.00604073
122	3.6599999999999997	0.0177579	0.0064759296
123	3.69	-0.0015927658	0.003575704
124	3.7199999999999998	-0.008934063	0.009737979
125	3.75	-0.001198466	0.0042583
126	3.78	0.023748543	0.0053670933
127	3.81	0.0032705718	0.0065354584
128	3.84	0.00867899	0.004677799
129	3.8699999999999997	0.008864007	0.005695771
130	3.9	-0.003817795	0.0028256106
131	3.9299999999999997	0.003354774	0.005664111
132	3.96	-0.001512152	0.0052016457
133	3.9899999999999998	-0.007341946	0.0040076193
