# Supplementary material for: Confocal interferometric scattering microscopy reveals 3D nanoscopic structure and dynamics in live cells
Source: Nat Commun. 2023 Apr 7;14:1962. doi: 10.1038/s41467-023-37497-7 (PMC10081331; doi:10.1038/s41467-023-37497-7)
Supplement: Supplementary file 15 — Source Data [file 41467_2023_37497_MOESM15_ESM.zip › Source_Data_Files_SI/Figure_3/Fig.2_b_0.9um/Z_0.9_um.csv]

	Position [um]	iSCAT Contrast	Fluorescence
0	0.0	0.01843127	0.04128076
1	0.03	0.0038932625	0.04772085
2	0.06	0.022942811	0.039196193
3	0.09	0.024594624	0.035741832
4	0.12	0.017375814	0.03908283
5	0.15	0.018399652	0.029315744
6	0.18	0.0009504939	0.031626854
7	0.21	-0.0053899465	0.023742298
8	0.24	0.008832221	0.02624593
9	0.27	-0.00946022	0.02076123
10	0.3	-0.013446825	0.025055869
11	0.32999999999999996	-0.004348083	0.03374892
12	0.36	0.0012799134	0.0298111
13	0.39	-7.74495e-05	0.04153136
14	0.42	4.5242334e-05	0.053943913
15	0.44999999999999996	-0.00589284	0.05788944
16	0.48	-0.034423158	0.101344176
17	0.51	-0.029939104	0.12900221
18	0.54	-0.033861164	0.16827613
19	0.57	-0.011881038	0.21222715
20	0.6	0.01315742	0.3208991
21	0.63	0.013374643	0.42418367
22	0.6599999999999999	0.00096347	0.4359465
23	0.69	-0.034882776	0.46004236
24	0.72	-0.06267067	0.5509331
25	0.75	-0.07197689	0.6840969
26	0.78	-0.040206086	0.71421796
27	0.8099999999999999	0.12520133	0.92088336
28	0.84	0.16173336	0.88201815
29	0.87	0.20962432	1.0
30	0.8999999999999999	0.08683049	0.9586858
31	0.9299999999999999	0.039340056	0.96029705
32	0.96	-0.17850024	0.9233879
33	0.99	-0.40206707	0.8926976
34	1.02	-0.39810786	0.88584375
35	1.05	-0.39213794	0.8340831
36	1.08	-0.15492281	0.7213205
37	1.1099999999999999	0.45138562	0.66944504
38	1.14	1.0475283	0.54795647
39	1.17	1.2247379	0.52386045
40	1.2	1.3026047	0.35599115
41	1.23	1.2816148	0.34582588
42	1.26	0.8845741	0.24851166
43	1.29	0.8338538	0.23149769
44	1.3199999999999998	0.26854795	0.16514812
45	1.3499999999999999	-0.27786103	0.110623635
46	1.38	-0.26316527	0.106111296
47	1.41	-0.34501866	0.092289515
48	1.44	-0.26910344	0.06298928
49	1.47	-0.18116789	0.055743743
50	1.5	-0.050583404	0.032877665
51	1.53	-0.013096364	0.02288654
52	1.56	-0.01518357	0.020812567
53	1.5899999999999999	-0.035924193	0.015128985
54	1.6199999999999999	-0.02321839	0.018042857
55	1.65	0.022440555	0.011534474
56	1.68	0.039285623	0.017092891
57	1.71	0.07033753	0.01327786
58	1.74	0.061391067	0.01759463
59	1.77	0.05851903	0.01626874
60	1.7999999999999998	0.1707122	0.021722127
61	1.8299999999999998	0.36903742	0.014376131
62	1.8599999999999999	0.44993222	0.01624307
63	1.89	0.24032107	0.016371349
64	1.92	0.2451453	0.016213011
65	1.95	0.13016917	0.019901127
66	1.98	0.064531825	0.013782713
67	2.01	-0.06561429	0.022669807
68	2.04	-0.05584416	0.013257969
69	2.07	-0.06424751	0.013857794
70	2.1	-0.05368038	0.012203421
71	2.13	-0.057720955	0.015665466
72	2.16	0.021121554	0.017509066
73	2.19	0.09514144	0.016491834
74	2.2199999999999998	0.023334436	0.011161552
75	2.25	0.04334384	0.018095786
76	2.28	-0.022411877	0.018293703
77	2.31	0.016540634	0.013083504
78	2.34	-0.016170137	0.017795907
79	2.37	-0.054630585	0.02262362
80	2.4	0.017052656	0.009659449
81	2.4299999999999997	-0.05117208	0.011342245
82	2.46	-0.08199624	0.009600068
83	2.4899999999999998	-0.0034468966	0.008662668
84	2.52	-0.02378956	0.0099729905
85	2.55	-0.02624802	0.018347282
86	2.58	-0.029551167	0.011459729
87	2.61	-0.026428737	0.015797462
88	2.6399999999999997	-0.015032646	0.010324387
89	2.67	-0.017664284	0.006910502
90	2.6999999999999997	-0.043471385	0.0050385003
91	2.73	-0.03404332	0.0076809176
92	2.76	-0.03082676	0.0078381365
93	2.79	-0.024152076	0.0069403597
94	2.82	-0.04373174	0.0072788545
95	2.85	-0.054185383	0.012130289
96	2.88	-0.045129362	0.012375447
97	2.9099999999999997	-0.02457451	0.008056572
98	2.94	-0.00218299	0.0020960928
99	2.9699999999999998	-0.022582134	0.011945228
100	3.0	-0.022823127	0.0068508084
101	3.03	0.022384934	0.010958863
102	3.06	0.0015338133	0.008027341
103	3.09	-0.0068651102	0.007970851
104	3.12	-0.020489113	0.003959
105	3.15	-0.019844666	0.0075603435
106	3.1799999999999997	-0.0027697766	0.0049291034
107	3.21	-0.025056496	0.0037494123
108	3.2399999999999998	-0.02156455	0.005677904
109	3.27	-0.084145404	0.0018324782
110	3.3	-0.04868259	0.011303338
111	3.33	-0.026327193	0.0036777575
112	3.36	-0.018446336	0.0056116474
113	3.3899999999999997	0.017456144	0.0035167532
114	3.42	0.017965458	0.0035826736
115	3.4499999999999997	0.051481795	0.0035139085
116	3.48	0.00162399	0.0
117	3.51	-0.009725403	0.006928018
118	3.54	-0.048100945	0.0049850564
119	3.57	0.0055386415	0.0020361529
120	3.5999999999999996	-0.00107705	0.0026806858
121	3.63	-0.013619557	0.0020102148
122	3.6599999999999997	-0.006925628	0.0062304665
123	3.69	0.025097264	0.0049954494
124	3.7199999999999998	-0.011940934	0.0001070451
125	3.75	0.02832568	0.009860368
126	3.78	0.0071240184	0.0052718986
127	3.81	-0.020922596	0.009594693
128	3.84	0.02473977	0.003927821
129	3.8699999999999997	-0.03387492	0.004735553
130	3.9	0.0038751867	0.003397142
131	3.9299999999999997	0.03584404	0.007241157
132	3.96	0.0283477	0.0066071064
133	3.9899999999999998	0.02856658	0.0067672376
