# Supplementary material for: Confocal interferometric scattering microscopy reveals 3D nanoscopic structure and dynamics in live cells
Source: Nat Commun. 2023 Apr 7;14:1962. doi: 10.1038/s41467-023-37497-7 (PMC10081331; doi:10.1038/s41467-023-37497-7)
Supplement: Supplementary file 15 — Source Data [file 41467_2023_37497_MOESM15_ESM.zip › Source_Data_Files_SI/Figure_3/Fig.2_b_1.5um/Z_1.5_um.csv]

	Position [um]	iSCAT Contrast	Fluorescence
0	0.0	-0.030779155	0.04383773
1	0.03	-0.023232564	0.04760386
2	0.06	-0.01656839	0.037601307
3	0.09	-0.0015035674	0.04663515
4	0.12	-0.0091818	0.030374156
5	0.15	-0.023052953	0.046629842
6	0.18	-0.01790415	0.042298887
7	0.21	-0.0030431268	0.02883102
8	0.24	-0.009425704	0.03636561
9	0.27	-0.0124465	0.03935761
10	0.3	-0.0087315915	0.021309434
11	0.32999999999999996	0.0078790635	0.024020372
12	0.36	-0.00967255	0.0143237235
13	0.39	0.011710227	0.024963506
14	0.42	0.025265848	0.029046703
15	0.44999999999999996	0.004221905	0.017933544
16	0.48	0.008062705	0.024081122
17	0.51	0.010670263	0.016188342
18	0.54	-0.002641095	0.031660303
19	0.57	-0.00187305	0.020251788
20	0.6	0.00061086	0.03714811
21	0.63	0.01160573	0.023462936
22	0.6599999999999999	0.0066284793	0.03198384
23	0.69	0.012447275	0.030895466
24	0.72	0.002463075	0.03602021
25	0.75	-0.00914011	0.030705545
26	0.78	-0.008366215	0.028599393
27	0.8099999999999999	0.004515864	0.039792042
28	0.84	0.001367955	0.040817454
29	0.87	-0.00776728	0.039259385
30	0.8999999999999999	-0.014977747	0.048363697
31	0.9299999999999999	-0.01326632	0.05599035
32	0.96	-0.019711016	0.06433955
33	0.99	0.001667765	0.10387582
34	1.02	0.008158745	0.098244615
35	1.05	0.019354856	0.104049034
36	1.08	0.018921295	0.1476598
37	1.1099999999999999	-0.01566842	0.1791781
38	1.14	-0.076489575	0.25695994
39	1.17	-0.08436645	0.2771177
40	1.2	-0.04643742	0.4369082
41	1.23	-0.04465966	0.41941538
42	1.26	0.029755564	0.46799445
43	1.29	0.06811786	0.58243537
44	1.3199999999999998	0.121703394	0.62176985
45	1.3499999999999999	-0.06016169	0.8395116
46	1.38	-0.018284375	0.7587038
47	1.41	-0.1595318	0.8242483
48	1.44	-0.28475532	0.88868606
49	1.47	-0.2938285	0.90154403
50	1.5	-0.056368373	0.98712325
51	1.53	0.485102	0.9541087
52	1.56	0.9792928	0.988993
53	1.5899999999999999	1.875438	1.0
54	1.6199999999999999	1.9838923	0.92807996
55	1.65	1.8032547	0.8487193
56	1.68	1.598666	0.78549546
57	1.71	1.6233095	0.76035184
58	1.74	1.8937747	0.6430824
59	1.77	2.8008175	0.579301
60	1.7999999999999998	4.03285	0.46500644
61	1.8299999999999998	4.624727	0.31719306
62	1.8599999999999999	4.4680758	0.29995602
63	1.89	4.139653	0.23856646
64	1.92	3.2501493	0.21675725
65	1.95	1.1708741	0.121629104
66	1.98	0.58660406	0.10263035
67	2.01	-0.051235843	0.06991083
68	2.04	-0.046208065	0.05560548
69	2.07	-0.13537455	0.049442105
70	2.1	-0.08059057	0.031308427
71	2.13	-0.03936326	0.02450117
72	2.16	-0.02416412	0.028671706
73	2.19	0.020496296	0.008002937
74	2.2199999999999998	0.018363215	0.019128669
75	2.25	0.007633835	0.0100517105
76	2.28	0.012999385	0.016279116
77	2.31	0.039031666	0.010462588
78	2.34	0.000818035	0.0099319555
79	2.37	0.05221752	0.010974452
80	2.4	0.10772622	0.00798564
81	2.4299999999999997	0.21458912	0.013531992
82	2.46	0.1366808	0.0182208
83	2.4899999999999998	0.31423864	0.008648693
84	2.52	0.32628286	0.022598678
85	2.55	0.31289944	0.013840319
86	2.58	0.091452144	0.019448005
87	2.61	0.09154866	0.0093711475
88	2.6399999999999997	0.13941836	0.01598499
89	2.67	0.09370538	0.010710746
90	2.6999999999999997	0.01293474	0.006230074
91	2.73	0.036474146	0.013466886
92	2.76	0.054716807	0.015085125
93	2.79	0.03153719	0.016997278
94	2.82	-0.0077161	0.015964657
95	2.85	0.02831878	0.008514862
96	2.88	0.09159445	0.007973037
97	2.9099999999999997	0.114141315	0.007554094
98	2.94	0.16245428	0.0074831606
99	2.9699999999999998	-0.014680625	0.0015165627
100	3.0	0.1427696	0.015596499
101	3.03	0.13868621	0.00043873827
102	3.06	-0.07679265	0.013103021
103	3.09	-0.017840192	0.011267936
104	3.12	-0.010100915	0.007319031
105	3.15	0.013514235	0.014399042
106	3.1799999999999997	-0.02154173	0.012885439
107	3.21	0.022092335	0.012413596
108	3.2399999999999998	0.006794084	0.008736861
109	3.27	-0.046395823	0.0
110	3.3	-0.008166695	0.011852327
111	3.33	0.014219955	0.0038068553
112	3.36	-0.055361874	0.0094984155
113	3.3899999999999997	-0.02738578	0.013970164
114	3.42	0.030597085	0.0072049494
115	3.4499999999999997	-0.00231655	0.0042233444
116	3.48	0.00732721	0.010283554
117	3.51	0.002679585	0.01281656
118	3.54	9.191e-05	0.013638254
119	3.57	0.04220753	0.011905688
120	3.5999999999999996	0.04974324	0.015036733
121	3.63	-0.02298473	0.012228152
122	3.6599999999999997	-0.02014814	0.015980328
123	3.69	0.04305289	0.015929481
124	3.7199999999999998	-0.028537314	0.0014674953
125	3.75	-0.023104575	0.014080534
126	3.78	0.026289826	0.00058498944
127	3.81	-0.003122695	0.0132089155
128	3.84	0.061927006	0.010948538
129	3.8699999999999997	2.874e-05	0.021726077
130	3.9	0.04279568	0.009283839
131	3.9299999999999997	0.04274409	0.015087456
132	3.96	0.058386765	0.01863588
133	3.9899999999999998	0.048693907	0.0118189
