# Supplementary material for: Confocal interferometric scattering microscopy reveals 3D nanoscopic structure and dynamics in live cells
Source: Nat Commun. 2023 Apr 7;14:1962. doi: 10.1038/s41467-023-37497-7 (PMC10081331; doi:10.1038/s41467-023-37497-7)
Supplement: Supplementary file 15 — Source Data [file 41467_2023_37497_MOESM15_ESM.zip › Source_Data_Files_SI/Figure_5/Fig.5_c/comp_at_4.csv]

	Z_water [um]	Contrast_water [arb]	Z_oil [um]	Contrast_oil [arb]
0	-4.9	0.004307379409551785	-4.9	-0.027738261903927794
1	-4.800000000000001	0.0013368908307834896	-4.800000000000001	-0.01265350134479413
2	-4.7	-0.005468116512392166	-4.7	-0.019524149353957642
3	-4.6000000000000005	0.0029100544251381122	-4.6000000000000005	-0.030682952919292995
4	-4.5	0.009073231495901312	-4.5	-0.029622491697966415
5	-4.4	0.017168807097969054	-4.4	-0.03360335348466666
6	-4.300000000000001	0.017976220679809495	-4.300000000000001	-0.0333497408521674
7	-4.2	0.01661287436655978	-4.2	-0.022020691534119563
8	-4.1000000000000005	0.007330949706210809	-4.1000000000000005	-0.007099062440533861
9	-4.0	0.0	-4.0	0.020119952385152223
10	-3.9000000000000004	0.0	-3.9000000000000004	0.004946237799820054
11	-3.8000000000000003	0.0	-3.8000000000000003	0.005457768222382314
12	-3.7	0.0	-3.7	0.043080108071895336
13	-3.6000000000000005	-0.004811120978107983	-3.6000000000000005	0.004870882372071731
14	-3.5000000000000004	-0.008065734968404898	-3.5000000000000004	0.015666512519364326
15	-3.4000000000000004	0.023903719116544563	-3.4000000000000004	0.02848680100226524
16	-3.3000000000000003	0.07112234009981451	-3.3000000000000003	-0.005378908931300253
17	-3.2	0.03719301581235407	-3.2	0.015152554133508985
18	-3.1000000000000005	-0.00040774168035199294	-3.1000000000000005	0.002438641408565917
19	-3.0000000000000004	-0.01413173207921158	-3.0000000000000004	0.01728093128138115
20	-2.9000000000000004	0.021663171492233426	-2.9000000000000004	0.01955210243214119
21	-2.8000000000000003	0.09670490594198085	-2.8000000000000003	0.06631743037169324
22	-2.7	0.04927301437898616	-2.7	0.014785494563856685
23	-2.6	0.008876773201051232	-2.6	0.046908599520507355
24	-2.5	0.01926282226686001	-2.5	0.042376977640057205
25	-2.4000000000000004	0.08256390879566015	-2.4000000000000004	0.02152530405607285
26	-2.3000000000000003	0.08242731138004562	-2.3000000000000003	0.030795641425489493
27	-2.2	0.02221712153643863	-2.2	0.02916003616976843
28	-2.1	0.03618037971143694	-2.1	0.020495549965830966
29	-2.0	0.058833682616702646	-2.0	0.04836232141870989
30	-1.9000000000000004	0.012956286728759155	-1.9000000000000004	0.07028042674826854
31	-1.8000000000000003	0.04288507277798539	-1.8000000000000003	0.06923507383658539
32	-1.7000000000000002	0.029982438742078184	-1.7000000000000002	0.09324221796401155
33	-1.6	-0.004170154109082919	-1.6	0.04249752565275722
34	-1.5	0.049007160273158885	-1.5	0.05655060562002573
35	-1.4000000000000004	0.082183560777351	-1.4000000000000004	0.01593749986621515
36	-1.3000000000000003	-0.00023097308732836748	-1.3000000000000003	0.04552308234217112
37	-1.2000000000000002	0.04553061472521981	-1.2000000000000002	0.026553802959797455
38	-1.1000000000000005	0.15473002991177714	-1.1000000000000005	0.048630223973872955
39	-1.0000000000000004	0.006665937514542381	-1.0000000000000004	0.03925257116498015
40	-0.9000000000000004	0.13293811156406135	-0.9000000000000004	0.11276253816440733
41	-0.7999999999999998	0.24514221283531326	-0.7999999999999998	0.04815921110096882
42	-0.7000000000000002	0.1104279625868101	-0.7000000000000002	0.12331482435627006
43	-0.6000000000000005	0.10770497231928812	-0.6000000000000005	0.07384116221328423
44	-0.5	0.18466367165894523	-0.5	0.11480058560704604
45	-0.40000000000000036	0.25271656022306344	-0.40000000000000036	0.14576469297571013
46	-0.2999999999999998	0.4149657372507618	-0.2999999999999998	0.3196818595984898
47	-0.20000000000000018	0.4179547866681889	-0.20000000000000018	0.47897116039734755
48	-0.09999999999999964	0.5224706582891562	-0.09999999999999964	0.8839876571621
49	0.0	1.0	0.0	1.0
50	0.09999999999999964	0.8311950533901371	0.09999999999999964	0.8334168529500044
51	0.20000000000000018	0.59141060831046	0.20000000000000018	0.6516043944746998
52	0.2999999999999998	0.7246216761134191	0.2999999999999998	0.3548020585079931
53	0.40000000000000036	0.3589583798641869	0.40000000000000036	0.11227096962729566
54	0.5	0.3601458788678798	0.5	0.22183961304798397
55	0.5999999999999996	0.4029523700811842	0.5999999999999996	0.8036810180205589
56	0.7000000000000002	0.16809064473638569	0.7000000000000002	0.6213902467822346
57	0.7999999999999998	0.4211356791523663	0.7999999999999998	0.4021326252015249
58	0.9000000000000004	0.39410131272223914	0.9000000000000004	0.14378205956363502
59	1.0	0.3407402461639812	1.0	0.35251051155764973
60	1.0999999999999996	0.7168176114260537	1.0999999999999996	0.7177089801533839
61	1.2000000000000002	0.3912197774967962	1.2000000000000002	0.5372906964075018
62	1.2999999999999998	0.4438654556432229	1.2999999999999998	0.2572255826031554
63	1.4000000000000004	0.24981617303594544	1.4000000000000004	0.39507808355405727
64	1.5	0.17509929446867623	1.5	0.5268648144421741
65	1.5999999999999996	0.3928689980130195	1.5999999999999996	0.2776091978150591
66	1.7000000000000002	0.44400851452920914	1.7000000000000002	0.1301860426958652
67	1.7999999999999998	0.24631627753336846	1.7999999999999998	0.22979276652062805
68	1.9000000000000004	0.4503251136371924	1.9000000000000004	0.2005121295415503
69	2.0	0.41928972142282345	2.0	0.2574492914724542
70	2.0999999999999996	0.2321745185919776	2.0999999999999996	0.3664548010595209
71	2.2	0.4173810631249553	2.2	0.24171110605261065
72	2.3	0.24058688064712835	2.3	0.13531187047272558
73	2.4000000000000004	0.2619210006706752	2.4000000000000004	0.13295499368810546
74	2.5	0.2538992704563081	2.5	0.1812150717084615
75	2.5999999999999996	0.23258967630774002	2.5999999999999996	0.13651831321537405
76	2.6999999999999993	0.2434799723140087	2.6999999999999993	0.22679728954922637
77	2.8	0.3073067088604122	2.8	0.3141614698472909
78	2.9000000000000004	0.29568012357281265	2.9000000000000004	0.13674386930702043
79	3.0	0.40057069400416206	3.0	0.18262372295282608
80	3.0999999999999996	0.3537754381130076	3.0999999999999996	0.11771058264187081
81	3.1999999999999993	0.3491487795654022	3.1999999999999993	0.13842917580335448
82	3.3000000000000007	0.3993348298618765	3.3000000000000007	0.18142516967431946
83	3.4000000000000004	0.35552969254971006	3.4000000000000004	0.19248280533328474
84	3.5	0.3725692663898226	3.5	0.22390402997877154
85	3.5999999999999996	0.37383733083964765	3.5999999999999996	0.20489537993062445
86	3.6999999999999993	0.3151740821681526	3.6999999999999993	0.19157465817662844
87	3.8000000000000007	0.33965191889503	3.8000000000000007	0.17872294963794194
88	3.9000000000000004	0.2948342730452864	3.9000000000000004	0.14428165582896813
89	4.0	0.2362973444744085	4.0	0.15225932526881408
90	4.1	0.2688361425149403	4.1	0.15154500080722924
91	4.199999999999999	0.1769032875317993	4.199999999999999	0.13931167254943558
92	4.299999999999999	0.1487531713732888	4.299999999999999	0.09064981182602184
93	4.4	0.17022030594901214	4.4	0.09827721375185311
94	4.5	0.1160039882045506	4.5	0.06939454427390475
95	4.6	0.1102364206120376	4.6	0.04266765414315789
96	4.699999999999999	0.1054611045365388	4.699999999999999	0.0639576930334684
97	4.799999999999999	0.063098394898646	4.799999999999999	0.07110246584108688
98	4.9	0.05841369637082046	4.9	0.06269563044084338
99	5.0	0.06802627788359743	5.0	0.11643911168330211
100	5.1	0.027206499198458918	5.1	0.12319430020737235
