# Supplementary material for: Confocal interferometric scattering microscopy reveals 3D nanoscopic structure and dynamics in live cells
Source: Nat Commun. 2023 Apr 7;14:1962. doi: 10.1038/s41467-023-37497-7 (PMC10081331; doi:10.1038/s41467-023-37497-7)
Supplement: Supplementary file 15 — Source Data [file 41467_2023_37497_MOESM15_ESM.zip › Source_Data_Files_SI/Figure_5/Fig.5_d/comp_at_8.csv]

	Z_water [um]	Contrast_water [arb]	Z_oil [um]	Contrast_oil [arb]
0	-5.0	0.013469180435760189	-4.9	0.0020952219023935162
1	-4.9	0.00990454914679281	-4.800000000000001	-0.01357667503029245
2	-4.8	0.023046858366757992	-4.7	0.02148649777002748
3	-4.7	0.01391816002134859	-4.6000000000000005	-0.00011857134702193212
4	-4.6	0.008427100439817694	-4.5	0.006077532121378595
5	-4.5	0.027311715002281075	-4.4	0.019504781656845094
6	-4.4	0.020175147439413017	-4.300000000000001	0.003096560500284715
7	-4.3	0.005459203637925642	-4.2	0.007348651010614824
8	-4.2	0.024064002808159762	-4.1000000000000005	-0.0018708628539257012
9	-4.1	0.007714208234633309	-4.0	0.002066560487211843
10	-4.0	0.003059650362595834	-3.9000000000000004	-0.007232617427030344
11	-3.9	0.018027740434981607	-3.8000000000000003	0.001512961117814793
12	-3.8	0.003137966077665157	-3.7	-0.005003657092736264
13	-3.7	0.011912296431801436	-3.6000000000000005	0.012436820852333524
14	-3.6	0.021957720006926192	-3.5000000000000004	0.018070473122573753
15	-3.5	0.001754898166673791	-3.4000000000000004	-0.00016643872533387451
16	-3.4	0.018429148994476483	-3.3000000000000003	0.020389141796669924
17	-3.3	0.014990924858256418	-3.2	0.004568873104681866
18	-3.2	0.004755748249569067	-3.1000000000000005	0.006507054538988838
19	-3.1	0.03508049643486432	-3.0000000000000004	0.010281853209474204
20	-3.0	0.005825190806814876	-2.9000000000000004	0.009198575869843843
21	-2.9	0.031650517095999135	-2.8000000000000003	0.007329858457300341
22	-2.8	0.025219274174355474	-2.7	0.021221564706340665
23	-2.6999999999999997	0.009241742298767387	-2.6	0.007437288500847111
24	-2.5999999999999996	0.04003937843630876	-2.5	0.014372429838163494
25	-2.5	0.01989082225615636	-2.4000000000000004	0.006640228276776112
26	-2.4	0.006179165097462101	-2.3000000000000003	0.018283808154153716
27	-2.3	0.037707945555083874	-2.2	0.007288874570144734
28	-2.1999999999999997	-0.0014100361904097636	-2.1	0.01949814188980852
29	-2.0999999999999996	0.016010262447953866	-2.0	0.012863029827465561
30	-2.0	0.040946058630895316	-1.9000000000000004	0.009882919564133973
31	-1.9	0.011412147298414643	-1.8000000000000003	0.016488164553199545
32	-1.7999999999999998	0.04275225655335109	-1.7000000000000002	0.0014266168803724537
33	-1.6999999999999997	0.02849461849163287	-1.6	0.017094056850289027
34	-1.5999999999999996	0.03721203893658543	-1.5	0.00944673520369007
35	-1.5	0.08936787708472275	-1.4000000000000004	0.014512749006134
36	-1.4	0.09059556710015611	-1.3000000000000003	0.0108983003858816
37	-1.2999999999999998	0.10699248820186068	-1.2000000000000002	0.019403742610049197
38	-1.2000000000000002	0.10360440770566649	-1.1000000000000005	0.03128708496805527
39	-1.1	0.10548501187227897	-1.0000000000000004	0.022273953455060606
40	-1.0	0.12359024829396677	-0.9000000000000004	0.04225989040036328
41	-0.8999999999999995	0.17648428918879053	-0.7999999999999998	0.01295972295304698
42	-0.7999999999999998	0.16375889184623033	-0.7000000000000002	0.04128521239196355
43	-0.7000000000000002	0.2024082880527769	-0.6000000000000005	0.05554721020855139
44	-0.5999999999999996	0.24639904816161812	-0.5	0.09952118712536977
45	-0.5	0.27505337393782514	-0.40000000000000036	0.20399675962314778
46	-0.39999999999999947	0.38222293184452055	-0.2999999999999998	0.3863929493819018
47	-0.2999999999999998	0.52966463502397	-0.20000000000000018	0.5924804583208333
48	-0.1999999999999993	0.6474604055144428	-0.09999999999999964	0.8143276387546122
49	-0.09999999999999964	0.8383480804002793	0.0	1.0
50	0.0	1.0	0.09999999999999964	0.8904543904557559
51	0.10000000000000053	0.9403700371791042	0.20000000000000018	0.6219800391581717
52	0.20000000000000018	0.7763357948417671	0.2999999999999998	0.23922274822821604
53	0.3000000000000007	0.5904381214476653	0.40000000000000036	0.09722863788592397
54	0.40000000000000036	0.37224710098112473	0.5	0.10686684489418408
55	0.5	0.2792214264098202	0.5999999999999996	0.25393809421123414
56	0.6000000000000005	0.2754031384422748	0.7000000000000002	0.4035862105118248
57	0.7000000000000002	0.3228474676387151	0.7999999999999998	0.24253523636548208
58	0.8000000000000007	0.33458936126673205	0.9000000000000004	0.11229141437082739
59	0.9000000000000004	0.29329053047533554	1.0	0.051475501474762535
60	1.0	0.20375408944933798	1.0999999999999996	0.15640095366056733
61	1.1000000000000005	0.24263290356684594	1.2000000000000002	0.16574364329907262
62	1.2000000000000002	0.26627029002740993	1.2999999999999998	0.07779184106132479
63	1.3000000000000007	0.24524098320835008	1.4000000000000004	0.032303927305597155
64	1.4000000000000004	0.2143068499569098	1.5	0.14570950674489158
65	1.5	0.25784861511039714	1.5999999999999996	0.16864864262740056
66	1.6000000000000005	0.2491595699483886	1.7000000000000002	0.09044860392478521
67	1.7000000000000002	0.21479765219456368	1.7999999999999998	0.05738406370640103
68	1.8000000000000007	0.2466895699849229	1.9000000000000004	0.13915954812087356
69	1.9000000000000004	0.21100409623973435	2.0	0.15550737295801217
70	2.0	0.18233828325175483	2.0999999999999996	0.040933301943865456
71	2.1000000000000005	0.15858008072536364	2.2	0.07501544869141058
72	2.2	0.13890312259840562	2.3	0.12777285407456795
73	2.3000000000000007	0.12220831964101249	2.4000000000000004	0.0917295577011803
74	2.4000000000000004	0.12427529295304127	2.5	0.061701163158010906
75	2.5	0.13807644315035725	2.5999999999999996	0.08577025656131282
76	2.5999999999999996	0.12693727963029483	2.6999999999999993	0.1315876087520339
77	2.7	0.14889013809794896	2.8	0.07978702724000107
78	2.8000000000000007	0.14612705090668926	2.9000000000000004	0.04846121518971785
79	2.9000000000000004	0.14542400483994483	3.0	0.06908216372085384
80	3.0	0.1616819740681154	3.0999999999999996	0.08248803148410509
81	3.0999999999999996	0.14371730467120367	3.1999999999999993	0.05851202076356894
82	3.200000000000001	0.14241272675058894	3.3000000000000007	0.05336120807102162
83	3.3000000000000007	0.16566025552019883	3.4000000000000004	0.08434193345917079
84	3.4000000000000004	0.15236223474151864	3.5	0.08046830283179256
85	3.5	0.1361546634925606	3.5999999999999996	0.055850858247386656
86	3.5999999999999996	0.1562486176017138	3.6999999999999993	0.05660873348666841
87	3.700000000000001	0.13710291553421083	3.8000000000000007	0.09956582912459833
88	3.8000000000000007	0.11849044371679715	3.9000000000000004	0.08683462746046551
89	3.9000000000000004	0.1159986383045094	4.0	0.060461061270408414
90	4.0	0.08794646098388718	4.1	0.07871722702249966
91	4.1	0.0787940145118427	4.199999999999999	0.07702401685678988
92	4.199999999999999	0.0565389450053567	4.299999999999999	0.054746072759216384
93	4.300000000000001	0.041427045188086896	4.4	0.05437301717473671
94	4.4	0.03971030274981912	4.5	0.07802932100557185
95	4.5	0.037958233996962625	4.6	0.0750654799559424
96	4.6	0.027477881361774082	4.699999999999999	0.0537075145642594
97	4.699999999999999	0.02567200140111047	4.799999999999999	0.07160823756373674
98	4.800000000000001	0.023399085377580908	4.9	0.07157017927334033
99	4.9	0.01962393762189549	5.0	0.06058329664063506
100	5.0	0.014604533877154931	5.1	0.08550797590315033
