# Supplementary material for: Confocal interferometric scattering microscopy reveals 3D nanoscopic structure and dynamics in live cells
Source: Nat Commun. 2023 Apr 7;14:1962. doi: 10.1038/s41467-023-37497-7 (PMC10081331; doi:10.1038/s41467-023-37497-7)
Supplement: Supplementary file 15 — Source Data [file 41467_2023_37497_MOESM15_ESM.zip › Source_Data_Files_SI/Figure_5/Fig.5_e/comp_at_16.csv]

	Z_water [um]	Contrast_water [arb]	Z_oil [um]	Contrast_oil [arb]
0	-4.9	0.005582605589857004	-4.3	0.014042037140446524
1	-4.800000000000001	0.0070339973501810805	-4.2	0.015625851524241036
2	-4.7	0.004187461781687987	-4.1	0.012280533633424693
3	-4.6000000000000005	0.004432429834795679	-4.0	0.013137800855622609
4	-4.5	0.0049161573876942985	-3.9	0.01524396527368292
5	-4.4	0.005000844209675798	-3.8	0.01137039516561999
6	-4.300000000000001	0.00527713760372803	-3.6999999999999997	0.019800524656235614
7	-4.2	0.0037987254783319662	-3.5999999999999996	0.012764407281409018
8	-4.1000000000000005	0.006769315270386853	-3.5	0.021547659825313033
9	-4.0	0.0022488867321955805	-3.4	0.016287934070057034
10	-3.9000000000000004	0.004627085983035322	-3.3	0.01717135034976599
11	-3.8000000000000003	0.007921368925363475	-3.1999999999999997	0.02313738697209839
12	-3.7	0.005956532972493122	-3.0999999999999996	0.020398537952645075
13	-3.6000000000000005	0.007693323626801663	-3.0	0.02216431392931282
14	-3.5000000000000004	0.005375469143083853	-2.9	0.024182066627169284
15	-3.4000000000000004	0.004054491038760664	-2.8	0.01926111100091374
16	-3.3000000000000003	0.00696586750548105	-2.6999999999999997	0.030145561766953217
17	-3.2	0.008820880055007651	-2.5999999999999996	0.015624504323224401
18	-3.1000000000000005	0.006877777491646607	-2.5	0.032890716813514735
19	-3.0000000000000004	0.010077480318067284	-2.4	0.027175174719985238
20	-2.9000000000000004	0.011212473247222495	-2.3	0.032919846160907734
21	-2.8000000000000003	0.0035057042738487346	-2.1999999999999997	0.03174123326474926
22	-2.7	0.003846661777081441	-2.0999999999999996	0.029931434789846646
23	-2.6	0.005113632376678815	-1.9999999999999996	0.0333155578643058
24	-2.5	0.006314187619659919	-1.8999999999999995	0.044284113984696956
25	-2.4000000000000004	0.007097529118805844	-1.7999999999999998	0.04283973743486664
26	-2.3000000000000003	0.006808872533427211	-1.6999999999999997	0.04512300543707301
27	-2.2	0.008428063562258113	-1.5999999999999996	0.05739702934925455
28	-2.1	0.013901641638017987	-1.4999999999999996	0.04770281882243489
29	-2.0	0.010652773657120519	-1.3999999999999995	0.057445905242826396
30	-1.9000000000000004	0.015699869663749155	-1.2999999999999998	0.06127122805913729
31	-1.8000000000000003	0.018242910605767066	-1.1999999999999997	0.0774388076500503
32	-1.7000000000000002	0.024528757401354993	-1.0999999999999996	0.07236834616814121
33	-1.6	0.03904970901821985	-0.9999999999999996	0.09699910890911194
34	-1.5	0.04635738213300755	-0.8999999999999995	0.11422956050838189
35	-1.4000000000000004	0.062029519124042455	-0.7999999999999998	0.11818003965014832
36	-1.3000000000000003	0.08218901782191433	-0.6999999999999997	0.20456345972322793
37	-1.2000000000000002	0.09237100420017591	-0.5999999999999996	0.21645413672798958
38	-1.1000000000000005	0.09349144604586135	-0.5	0.32676468604184433
39	-1.0000000000000004	0.13433367526938392	-0.3999999999999999	0.4596321884548989
40	-0.9000000000000004	0.15604675235617266	-0.2999999999999998	0.5512468597635506
41	-0.7999999999999998	0.17477886534974646	-0.1999999999999993	0.7709446149536039
42	-0.7000000000000002	0.20895784109208385	-0.09999999999999964	0.9771625034087175
43	-0.6000000000000005	0.2444623333073948	0.0	1.0
44	-0.5	0.27622314000926146	0.10000000000000053	0.9986647099632892
45	-0.40000000000000036	0.40846052251398873	0.20000000000000018	0.9502151285064099
46	-0.2999999999999998	0.5788092420077923	0.3000000000000007	0.6362423645108386
47	-0.20000000000000018	0.6840098944991784	0.40000000000000036	0.39737189420464775
48	-0.09999999999999964	0.8772204644761494	0.5000000000000009	0.21019626757091608
49	0.0	1.0	0.6000000000000005	0.059855889521388345
50	0.09999999999999964	0.9897772337796872	0.7000000000000002	0.09604578018274916
51	0.20000000000000018	0.7601701456424826	0.8000000000000007	0.20602833090462247
52	0.2999999999999998	0.5965884120350725	0.9000000000000004	0.33478990333112557
53	0.40000000000000036	0.36427826605290353	1.0000000000000009	0.31087717628611283
54	0.5	0.2789838364480748	1.1000000000000005	0.1835339435246524
55	0.5999999999999996	0.27679500006183416	1.2000000000000002	0.06635470382270339
56	0.7000000000000002	0.3002630507531597	1.3000000000000007	0.05292695785411225
57	0.7999999999999998	0.319663290243567	1.4000000000000004	0.16119763271940024
58	0.9000000000000004	0.27696244919327057	1.5000000000000009	0.21034793201379925
59	1.0	0.2259053955897417	1.6000000000000005	0.17382031062476508
60	1.0999999999999996	0.26259454574088703	1.7000000000000002	0.07438654630742213
61	1.2000000000000002	0.27760259894633926	1.8000000000000007	0.03887017081076167
62	1.2999999999999998	0.25308687298134774	1.9000000000000004	0.11406760968199246
63	1.4000000000000004	0.20460567064360535	2.000000000000001	0.13570454392017567
64	1.5	0.24763305261468244	2.1000000000000005	0.09477861242027318
65	1.5999999999999996	0.23869659147444863	2.2	0.0433038532160227
66	1.7000000000000002	0.1933473985976339	2.3000000000000007	0.07918925165913257
67	1.7999999999999998	0.2018808255793265	2.4000000000000004	0.10871414738586133
68	1.9000000000000004	0.15794959949614384	2.500000000000001	0.10879910867270473
69	2.0	0.12800858543680052	2.6000000000000005	0.05375862304320757
70	2.0999999999999996	0.1232870306848506	2.7	0.03747769300555243
71	2.2	0.10582000401977433	2.8000000000000007	0.07415433113870835
72	2.3	0.0975091158006873	2.9000000000000004	0.11730887865377801
73	2.4000000000000004	0.11326559504518427	3.000000000000001	0.10814777935022425
74	2.5	0.10786057789560163	3.1000000000000005	0.052384471861397934
75	2.5999999999999996	0.10431467949360683	3.2	0.04175983631115248
76	2.6999999999999993	0.12070643642380785	3.3	0.08213497849563492
77	2.8	0.12469191001867756	3.4000000000000004	0.1025329854932166
78	2.9000000000000004	0.11564789458484662	3.500000000000001	0.07753643787631574
79	3.0	0.13267709775674155	3.6000000000000005	0.03883210148850332
80	3.0999999999999996	0.10654250198291368	3.7	0.046793425463235755
81	3.1999999999999993	0.1118673646105951	3.8	0.07519290141476427
82	3.3000000000000007	0.12380504883397518	3.9000000000000012	0.09415769964368839
83	3.4000000000000004	0.1015140464323873	4.000000000000001	0.06234545096687712
84	3.5	0.10414962786436592	4.1000000000000005	0.04347316282961367
85	3.5999999999999996	0.09812527461953059	4.2	0.06662397641178862
86	3.6999999999999993	0.0820739882218897	4.3	0.08325451619180925
87	3.8000000000000007	0.08036707140716443	4.400000000000001	0.05865155268413127
88	3.9000000000000004	0.07241625017358695	4.500000000000001	0.04129222863764432
89	4.0	0.05643815783183259	4.6000000000000005	0.05925691025729078
90	4.1	0.05635306148469844	4.7	0.08199955617979686
91	4.199999999999999	0.04427623019107665	4.8	0.06589861606574772
92	4.299999999999999	0.03924605599512883	4.8999999999999995	0.056484183494079125
93	4.4	0.03534863172642509	5.000000000000001	0.07645611185152303
94	4.5	0.025630320621333493	5.1000000000000005	0.05212059883769531
95	4.6	0.026233767068033945	5.2	0.036326233759999424
96	4.699999999999999	0.019689226923938485	5.3	0.06425887281829235
97	4.799999999999999	0.015207456849505807	5.3999999999999995	0.08191584883036067
98	4.9	0.019671964487237237	5.500000000000001	0.04579048725462909
99	5.0	0.015391267843860102	5.6000000000000005	0.04442849840712324
100	5.1	0.016202530860638626	5.7	0.07769046955786248
