# Supplementary material for: Confocal interferometric scattering microscopy reveals 3D nanoscopic structure and dynamics in live cells
Source: Nat Commun. 2023 Apr 7;14:1962. doi: 10.1038/s41467-023-37497-7 (PMC10081331; doi:10.1038/s41467-023-37497-7)
Supplement: Supplementary file 15 — Source Data [file 41467_2023_37497_MOESM15_ESM.zip › Source_Data_Files_SI/Figure_5/Fig.5_f/comp_at_32.csv]

	Z_water [um]	Contrast_water [arb]	Z_oil [um]	Contrast_oil [arb]
0	-4.800000000000001	0.008281442802615382	-4.9	0.010431553211602808
1	-4.700000000000001	0.00938929253679467	-4.800000000000001	0.012448482321460409
2	-4.6000000000000005	0.010334362707843632	-4.7	0.013676845239664932
3	-4.500000000000001	0.009334071045303411	-4.6000000000000005	0.012585424178555293
4	-4.4	0.008895313371888851	-4.5	0.01472642911407612
5	-4.300000000000001	0.009714809377501034	-4.4	0.01827180317927464
6	-4.200000000000001	0.007764201584489556	-4.300000000000001	0.015507024654475374
7	-4.1000000000000005	0.008567145428362889	-4.2	0.017654999462974857
8	-4.000000000000001	0.010428655887145855	-4.1000000000000005	0.01801511203741717
9	-3.900000000000001	0.01119744810395627	-4.0	0.02205098183500314
10	-3.8000000000000007	0.01461284258142214	-3.9000000000000004	0.01801809449970183
11	-3.7000000000000006	0.012812976874773757	-3.8000000000000003	0.027152603700866074
12	-3.6000000000000005	0.012810763915512634	-3.7	0.020342106662432774
13	-3.500000000000001	0.01378982697436065	-3.6000000000000005	0.025908009606975785
14	-3.400000000000001	0.01428484616297286	-3.5000000000000004	0.028743088993777564
15	-3.3000000000000007	0.01628049855756605	-3.4000000000000004	0.022225481191325332
16	-3.2000000000000006	0.017357184892728174	-3.3000000000000003	0.026808348292663535
17	-3.1000000000000005	0.016564387632463023	-3.2	0.025517174820796004
18	-3.000000000000001	0.01710137849576534	-3.1000000000000005	0.03443273248373482
19	-2.900000000000001	0.018170853877242165	-3.0000000000000004	0.04046437732513219
20	-2.8000000000000007	0.01405224240484656	-2.9000000000000004	0.03604484451189671
21	-2.7000000000000006	0.01778192007962838	-2.8000000000000003	0.04693558793216493
22	-2.6000000000000005	0.021122525914116758	-2.7	0.04667100646141335
23	-2.5000000000000004	0.01771361659181669	-2.6	0.05003905599954843
24	-2.4000000000000004	0.020093523496143618	-2.5	0.05222476857615151
25	-2.3000000000000007	0.024090568389249587	-2.4000000000000004	0.0537197907538531
26	-2.2000000000000006	0.0271264553778776	-2.3000000000000003	0.0584838375837464
27	-2.1000000000000005	0.03078990642542933	-2.2	0.06298505289023182
28	-2.0000000000000004	0.03746898189654602	-2.1	0.06938061319789296
29	-1.9000000000000004	0.041948727403077604	-2.0	0.07649533009939694
30	-1.8000000000000007	0.046805259255782904	-1.9000000000000004	0.08218776813762128
31	-1.7000000000000006	0.05586209120602517	-1.8000000000000003	0.0945043303597756
32	-1.6000000000000005	0.06864292177921855	-1.7000000000000002	0.10657696901633436
33	-1.5000000000000004	0.07992310526688921	-1.6	0.1142142181465529
34	-1.4000000000000004	0.08766131339440338	-1.5	0.13338954894684535
35	-1.3000000000000007	0.1039393202182375	-1.4000000000000004	0.15877748593704058
36	-1.2000000000000006	0.10723880352056975	-1.3000000000000003	0.17873661695929893
37	-1.1000000000000005	0.10426600307773742	-1.2000000000000002	0.2103269474141186
38	-1.0000000000000009	0.12123905190873178	-1.1000000000000005	0.24136880725788643
39	-0.9000000000000008	0.1465529254224526	-1.0000000000000004	0.2627893881424271
40	-0.8000000000000007	0.14846964833875773	-0.9000000000000004	0.3308447625236888
41	-0.7000000000000002	0.18008291684171507	-0.7999999999999998	0.3906074032575297
42	-0.6000000000000005	0.22730666045570322	-0.7000000000000002	0.4210800096378564
43	-0.5000000000000009	0.26328673724437046	-0.6000000000000005	0.5327890010496387
44	-0.40000000000000036	0.40246657224561866	-0.5	0.6502891578722705
45	-0.3000000000000007	0.5701644490767307	-0.40000000000000036	0.7177542759273999
46	-0.20000000000000018	0.7248873596529313	-0.2999999999999998	0.8569649396041243
47	-0.10000000000000053	0.9276864323852342	-0.20000000000000018	0.9289067749315179
48	0.0	1.0	-0.09999999999999964	0.9579967924462259
49	0.09999999999999964	0.8151345394217444	0.0	1.0
50	0.1999999999999993	0.6172542059424018	0.09999999999999964	0.8934875244662612
51	0.2999999999999998	0.367879985776127	0.20000000000000018	0.8128118167130206
52	0.39999999999999947	0.2569806636110285	0.2999999999999998	0.679738910350867
53	0.5	0.26671964925127295	0.40000000000000036	0.471113487777903
54	0.5999999999999996	0.3170790169161008	0.5	0.29712221783104203
55	0.6999999999999993	0.31446449872079185	0.5999999999999996	0.1117022988278409
56	0.7999999999999998	0.24472028035047472	0.7000000000000002	0.03327143329941686
57	0.8999999999999995	0.2298781257924142	0.7999999999999998	0.03269810792217116
58	1.0	0.2592588603395831	0.9000000000000004	0.1212045371936625
59	1.0999999999999996	0.273790827605896	1.0	0.2374178449026905
60	1.1999999999999993	0.23321475081908882	1.0999999999999996	0.32945070280544364
61	1.2999999999999998	0.19705445106572633	1.2000000000000002	0.3279219667487856
62	1.3999999999999995	0.24876764891595432	1.2999999999999998	0.2524921954180659
63	1.5	0.2560162147432368	1.4000000000000004	0.14842686967102978
64	1.5999999999999996	0.1954344601532026	1.5	0.04519714455873516
65	1.6999999999999993	0.18575255085352424	1.5999999999999996	0.058397405502200274
66	1.7999999999999998	0.18026686714457216	1.7000000000000002	0.13900222609186258
67	1.8999999999999995	0.16585098063509537	1.7999999999999998	0.23037204451259238
68	2.0	0.11642160982214908	1.9000000000000004	0.2746967586343953
69	2.0999999999999996	0.10842085104234996	2.0	0.13545843034578112
70	2.1999999999999993	0.11296622750988365	2.0999999999999996	0.06856107338043498
71	2.3	0.09902135926966453	2.2	0.03810223096863453
72	2.3999999999999995	0.10444620782645632	2.3	0.0725608521168169
73	2.5	0.12049192204311612	2.4000000000000004	0.16168696843373465
74	2.5999999999999996	0.10203848310320479	2.5	0.15083854742264002
75	2.6999999999999993	0.1117260108713782	2.5999999999999996	0.10010386019840582
76	2.799999999999999	0.12912234942564696	2.6999999999999993	0.05686705684653496
77	2.8999999999999995	0.11355349383698392	2.8	0.03448755232726155
78	3.0	0.1256448346087702	2.9000000000000004	0.05091031463173256
79	3.0999999999999996	0.12093047186478197	3.0	0.09799801245453
80	3.1999999999999993	0.10816761709546799	3.0999999999999996	0.11732173599680328
81	3.299999999999999	0.1154896686452918	3.1999999999999993	0.07045283657603832
82	3.4000000000000004	0.09325194554684642	3.3000000000000007	0.06189883754601848
83	3.5	0.09406824271769092	3.4000000000000004	0.03031747392028239
84	3.5999999999999996	0.0799271765770584	3.5	0.04344913504277139
85	3.6999999999999993	0.06598338686403679	3.5999999999999996	0.07720905236619369
86	3.799999999999999	0.0648096986773584	3.6999999999999993	0.10379624923306037
87	3.9000000000000004	0.048872943701483304	3.8000000000000007	0.09187151297134795
88	4.0	0.0459620277329779	3.9000000000000004	0.05845134660531687
89	4.1	0.037148804163566314	4.0	0.03852986982663442
90	4.199999999999999	0.03033328613364782	4.1	0.06466309120561711
91	4.299999999999999	0.03186023748201145	4.199999999999999	0.08993916920175381
92	4.399999999999999	0.01988689731996046	4.299999999999999	0.08571192854787484
93	4.5	0.01917080031000437	4.4	0.049272678202538604
94	4.6	0.013880231143559687	4.5	0.038454489271744045
95	4.699999999999999	0.012865600945385462	4.6	0.06347854649234935
96	4.799999999999999	0.011937545451915232	4.699999999999999	0.0860030334093616
97	4.899999999999999	0.014435386403585061	4.799999999999999	0.09208083713433686
98	5.0	0.012702013434501568	4.9	0.050384305330390566
99	5.1	0.01099943190244875	5.0	0.0395652109490777
100	5.199999999999999	0.013382957951525293	5.1	0.06843661633724667
