# Supplementary material for: Confocal interferometric scattering microscopy reveals 3D nanoscopic structure and dynamics in live cells
Source: Nat Commun. 2023 Apr 7;14:1962. doi: 10.1038/s41467-023-37497-7 (PMC10081331; doi:10.1038/s41467-023-37497-7)
Supplement: Supplementary file 15 — Source Data [file 41467_2023_37497_MOESM15_ESM.zip › Source_Data_Files_SI/Figure_6/Fig.6_c/Ridge_fits_examples.csv]

	Z	Line1	Fit1	Line2	Fit2	Line3	Fit3
0	0.0	-0.0002856094170303322	1.0647764572743551e-16	0.15023957502105928	0.15	0.3000928185771733	0.3
1	0.030225563909774433	-0.0008788896600424247	1.117535630048699e-14	0.1501564298016899	0.15	0.3001319159292629	0.3
2	0.06045112781954887	-0.0011106622392417576	8.36618748297728e-13	0.15004963880750397	0.15	0.3002013857651521	0.3
3	0.0906766917293233	-0.0005421733238671522	4.467423071756484e-11	0.15006464076656953	0.15	0.3002679931044959	0.3
4	0.12090225563909773	-0.00029077254308700496	1.701570112149227e-09	0.1501868245340728	0.15	0.3003772715174126	0.3
5	0.15112781954887217	-0.0006715431803485513	4.622808363606109e-08	0.15038689264734298	0.15	0.3004653434279535	0.3
6	0.1813533834586466	-0.0013542946483760532	8.958291865306077e-07	0.1506447129819902	0.15	0.30046999418283576	0.3
7	0.21157894736842103	-0.0016834246105110438	1.238248473332352e-05	0.15099541257152088	0.15	0.30040423437762187	0.3
8	0.24180451127819547	-0.0014703469536430664	0.00012208257202211183	0.15134556288354234	0.15	0.30027215252735934	0.3
9	0.2720300751879699	-0.0014174318359350766	0.0008585445098482805	0.15141805746104647	0.15	0.3000544318113037	0.3
10	0.30225563909774433	-0.0020121277488048574	0.004306606942770844	0.15111775204769715	0.15	0.2999189296236381	0.3
11	0.33248120300751877	0.01426993857527254	0.015408875026869608	0.15087028638503402	0.15	0.29997983633568803	0.3
12	0.3627067669172932	0.04607159170337859	0.039325106307465475	0.15110061065133534	0.15	0.2999821129563406	0.3
13	0.39293233082706763	0.07547883832210496	0.07158666881842185	0.15184904031689656	0.15	0.2999467180560628	0.3
14	0.42315789473684207	0.09070320389468985	0.09295177292633966	0.15308694527269678	0.15000000000000036	0.3000907571052984	0.3
15	0.4533834586466165	0.08415176946100711	0.08608876501648818	0.1537166451593055	0.1500000000000462	0.300191368122329	0.3
16	0.48360902255639093	0.05656940502634544	0.05687200684408631	0.15260444419405073	0.15000000000413535	0.3000437487409026	0.3
17	0.5138345864661653	0.017439522909609435	0.026798710989505963	0.1540020526400771	0.15000000025179572	0.2996438329732978	0.3
18	0.5440601503759398	0.007100765010276129	0.009007256545152111	0.15578332634614234	0.15000001043138753	0.2994356683883269	0.3
19	0.5742857142857143	0.01532823089089098	0.002159406656481748	0.15631594630312018	0.15000029403176465	0.2996057848334852	0.3
20	0.6045112781954887	0.02091325643276876	0.00036926624898457903	0.15442283184293318	0.15000563903591282	0.29980412422259967	0.3
21	0.634736842105263	0.020671277649533713	4.504100473005023e-05	0.14981710642749324	0.15007358239339863	0.30040977271645053	0.3
22	0.6649624060150375	0.015479180644151866	3.918680001094414e-06	0.14366226502116544	0.15065328306295364	0.3008408923139868	0.30000000000000043
23	0.695187969924812	0.00797622830214821	2.431838932717021e-07	0.1396688477343819	0.15394627482604556	0.30044711173102234	0.30000000000001575
24	0.7254135338345864	0.008622883726625499	1.0764480848793896e-08	0.17078250904923842	0.166219284610094	0.29910536045143493	0.300000000000454
25	0.7556390977443608	0.025390652935740894	3.3987142126948334e-10	0.2106461506368353	0.19535597442728453	0.30143792422921695	0.3000000000106933
26	0.7858646616541353	0.032009533293320326	7.654194285647345e-12	0.24281402961213805	0.23629700991259445	0.3093574777584657	0.3000000002059486
27	0.8160902255639098	0.03015296232310915	1.2295539562477134e-13	0.2557951392052583	0.2617160145762707	0.3154072851016037	0.3000000032434452
28	0.8463157894736841	0.023215524066803855	1.4088312527815514e-15	0.2433835856245204	0.24839965126078067	0.3150144622174009	0.3000000417691451
29	0.8765413533834585	0.014716840210797003	1.1514196551385174e-17	0.20871003048476172	0.20896986368475048	0.3053469590254944	0.30000043985124497
30	0.906766917293233	0.0072102755861912305	6.712303360645807e-20	0.16347479705011936	0.1740450191817612	0.3046218766645176	0.3000037875404978
31	0.9369924812030075	0.002253246835679296	2.7910832423170546e-22	0.14110487846271721	0.1566708100021414	0.3086307391336696	0.3000266691985834
32	0.9672180451127819	0.0006410577217257664	8.27822599113611e-25	0.13719393660724483	0.15125918764576216	0.3088060046522017	0.3001535549658432
33	0.9974436090225562	0.0001946553265422808	1.7513181277701186e-27	0.13571643007046916	0.1501617188991069	0.3035502347939415	0.30072296785307406
34	1.0276691729323306	0.0003654219412691094	2.642750013329859e-30	0.13701510313635046	0.1500141315414859	0.2945520337437289	0.3027833981111014
35	1.0578947368421052	0.0011854337869969846	2.8445292252675448e-33	0.14140722715179074	0.1500008401885114	0.28564601252027466	0.3087625980401882
36	1.0881203007518796	0.0022999293192483465	2.1838760847853073e-36	0.14764190024664595	0.15000003398774717	0.3042466518522526	0.3225575366933806
37	1.118345864661654	0.003103913808448117	1.1959385372311561e-39	0.15327161911394563	0.15000000093546265	0.3589394082573746	0.34748447878811745
38	1.1485714285714286	0.0032353741225697717	4.671463980038976e-43	0.15640151326420262	0.15000000001751818	0.4065357734310971	0.38173590934200213
39	1.178796992481203	0.005779957519599632	1.3015487046421028e-46	0.15837802440221735	0.1500000000002232	0.43268960049386	0.4150470116841154
40	1.2090225563909773	0.009476324308517803	2.5866109983433423e-50	0.16281975526777032	0.15000000000000194	0.43193202416566506	0.4324155554817907
41	1.2392481203007517	0.010701452271776005	3.6666131468562494e-54	0.1630541391023721	0.15	0.4077232503387514	0.4246246327319044
42	1.269473684210526	0.009294870622729712	3.7073393303626895e-58	0.16080589295657505	0.15	0.3691061090619765	0.395911348390238
43	1.2996992481203007	0.005964218783504003	2.6737627073277312e-62	0.15768104137374409	0.15	0.3487784746849781	0.360358344892225
44	1.329924812030075	0.0019073248189106513	1.3754558681814412e-66	0.15420320813879265	0.15	0.34688193326053873	0.33106031590248997
45	1.3601503759398494	-0.000900923691036042	5.047005002911089e-71	0.15048419281215186	0.15	0.3375252584249195	0.31307000142885044
46	1.390375939849624	-0.0005979802369316702	1.3209430243380831e-75	0.1496156779686264	0.15	0.3244431140062836	0.3044972457715743
47	1.4206015037593984	-0.00027091042766144756	2.466026346294263e-80	0.149004806554417	0.15	0.31200798685636744	0.3012653737757237
48	1.4508270676691728	-0.0003021426698294476	3.283784241168486e-85	0.14798408685513206	0.15	0.3022387593720575	0.3002911335510717
49	1.4810526315789472	-0.0004491418768637883	3.118995817541013e-90	0.14702882834560538	0.15	0.2956453779765397	0.3000547730476231
50	1.5112781954887216	-4.02878911990325e-05	2.1130912235426216e-95	0.14777857311865103	0.15	0.292453814199895	0.3000084264136577
51	1.5415037593984962	0.0010643287450609537	1.0211392646335661e-100	0.15521114614087314	0.15	0.299509707957062	0.30000106003416904
52	1.5717293233082705	0.002580952238419386	3.5197756412909617e-106	0.1632998854561963	0.15	0.3066631870294257	0.30000010904309615
53	1.601954887218045	0.004101595697562282	8.653828072925611e-112	0.168511039030285	0.15	0.30888189320097686	0.3000000091722885
54	1.6321804511278195	0.00514398415547145	1.5176262153087872e-117	0.16856756418229138	0.15	0.30727364158492504	0.300000000630897
55	1.6624060150375939	0.005621043762327727	1.898386570201047e-123	0.16353042048206545	0.15	0.3034552099580409	0.3000000000354846
56	1.6926315789473683	0.0077312731501555	1.6938219701203646e-129	0.1556709040103053	0.15	0.30155833830996	0.300000000001632
57	1.7228571428571426	0.007898951997355238	1.0779885459302304e-135	0.15297571655545253	0.15	0.3026604396862273	0.3000000000000614
58	1.753082706766917	0.006292552839171689	4.8935474836819145e-142	0.1528714615276366	0.15	0.305021417003183	0.3000000000000019
59	1.7833082706766916	0.0037693172003060256	1.58451641638683e-148	0.15231494213650912	0.15	0.30846947714633355	0.30000000000000004
60	1.813533834586466	0.00119431230883859	3.6595944068444725e-155	0.15115172210113412	0.15	0.3122622936638159	0.3
61	1.8437593984962404	-0.0008171210388924046	6.028821743491577e-162	0.1495917529589382	0.15	0.316274416974844	0.3
62	1.873984962406015	-0.0019147130436006799	7.084271662753954e-169	0.14832735982095316	0.15	0.324319612920838	0.3
63	1.9042105263157894	-0.001738364632467479	5.937740950618741e-176	0.1490457328687145	0.15	0.3251126259434476	0.3
64	1.9344360902255637	-0.0011561543189663051	3.5498545745935035e-183	0.150641979818304	0.15	0.31926631227987573	0.3
65	1.964661654135338	-0.0009177121493316939	1.5137813595211088e-190	0.15118067463360918	0.15	0.31153569723690266	0.3
66	1.9948872180451125	-0.0005747988814020452	4.604463346602437e-198	0.1506104111885828	0.15	0.30627586885460617	0.3
67	2.025112781954887	-0.00023028316051718528	9.989831501627225e-206	0.1493961225615446	0.15	0.30300357902282304	0.3
68	2.0553383458646612	0.00017805298452090387	1.545968290296825e-213	0.1486312469786374	0.15	0.3009827929816019	0.3
69	2.085563909774436	0.0007947657308707955	1.7064999359009628e-221	0.14866296461286085	0.15	0.30003315714374795	0.3
70	2.1157894736842104	0.001229986069489265	1.3436162469367789e-229	0.14918615399529472	0.15	0.300109870061427	0.3
71	2.1460150375939846	0.0010834642104812899	7.545838272264918e-238	0.15023431555421884	0.15	0.301258055838256	0.3
72	2.176240601503759	0.0003286412445289253	3.0227554639564094e-246	0.15141041547940914	0.15	0.3034155814377774	0.3
73	2.206466165413534	-0.0006302764451607149	8.636977987040697e-255	0.1522538387703152	0.15	0.30511874106739967	0.3
74	2.236691729323308	-0.0012189105543571983	1.760288640474839e-263	0.15272909426329445	0.15	0.3053464458181846	0.3
75	2.2669172932330826	-0.0006235028369603173	2.558993813036939e-272	0.15270065296181365	0.15	0.3045254826721839	0.3
76	2.297142857142857	0.0009227631749638226	2.6534924801466104e-281	0.15227145894598	0.15	0.30324981176524995	0.3
77	2.3273684210526313	0.0019094897673385665	1.9625908165678696e-290	0.15176748073467242	0.15	0.3018454583658107	0.3
78	2.357593984962406	0.001801312580631748	1.0353923200684958e-299	0.15138599102938544	0.15	0.3018800632002362	0.3
79	2.38781954887218	0.0008517884032958185	3.896219289318037e-309	0.15108810731926994	0.15	0.30247866375212246	0.3
80	2.4180451127819547	-0.0001770793108314794	1.045794e-318	0.15067538790547014	0.15	0.30248194957674995	0.3
81	2.4482706766917293	-0.0006730329757489352	0.0	0.15018215762919276	0.15	0.30167855175042907	0.3
82	2.4784962406015034	-0.0007580105010854716	0.0	0.14993181675611392	0.15	0.30024174096072315	0.3
83	2.508721804511278	-0.00074243661554884	0.0	0.1497219345863567	0.15	0.29930350740407036	0.3
84	2.538947368421052	-0.0007003101505624802	0.0	0.14967541538148801	0.15	0.3013100476652348	0.3
85	2.5691729323308268	-0.0004588363095482387	0.0	0.14990538902233444	0.15	0.302479334359322	0.3
86	2.5993984962406014	5.5690363482751985e-05	0.0	0.15045401045392937	0.15	0.30252664460287215	0.3
87	2.6296240601503755	0.000625558677017647	0.0	0.1513099186941976	0.15	0.3018041986273019	0.3
88	2.65984962406015	0.0009277619412926983	0.0	0.15254138620445082	0.15	0.30094976219739544	0.3
89	2.6900751879699247	0.0007686789347304327	0.0	0.15334769929828393	0.15	0.3004110661582817	0.3
90	2.720300751879699	0.00030360130859111503	0.0	0.15351373548677041	0.15	0.3001294746781234	0.3
91	2.7505263157894735	-5.4453414619077016e-05	0.0	0.15334246682644612	0.15	0.30003133392285797	0.3
92	2.780751879699248	-1.456632396287837e-05	0.0	0.15319092245855104	0.15	0.29998898870691276	0.3
93	2.8109774436090222	0.0002946811673681176	0.0	0.15309101843243908	0.15	0.2998693486725781	0.3
94	2.841203007518797	0.0005035985661140306	0.0	0.15288944830095252	0.15	0.2998716558478193	0.3
95	2.871428571428571	0.0003431606531875983	0.0	0.15275415284571867	0.15	0.3001941265083056	0.3
96	2.9016541353383456	-0.00020751735747660338	0.0	0.15275571214709802	0.15	0.300397513483798	0.3
97	2.93187969924812	-0.0008669210935896819	0.0	0.15258267566273392	0.15	0.3004378803177554	0.3
98	2.9621052631578944	-0.001189951174284762	0.0	0.1521771532233382	0.15	0.30072505781370834	0.3
99	2.992330827067669	-0.0008898891689216511	0.0	0.15180109409386872	0.15	0.3010480970860476	0.3
100	3.022556390977443	-4.8691019411721374e-05	0.0	0.15166575772465213	0.15	0.301231823619737	0.3
101	3.0527819548872177	0.0008935032228885715	0.0	0.1517116533424888	0.15	0.30124131516660296	0.3
102	3.0830075187969923	0.0014714032178634985	0.0	0.1517706822772125	0.15	0.3014179291951366	0.3
103	3.1132330827067665	0.0014708932148734704	0.0	0.1519034417490535	0.15	0.30171767110292214	0.3
104	3.143458646616541	0.0009968689133714472	0.0	0.15181478043715693	0.15	0.30137710135375007	0.3
105	3.1736842105263157	0.0003077859920398271	0.0	0.15152226038693342	0.15	0.3008245378553532	0.3
106	3.20390977443609	-0.0003800422614261196	0.0	0.15122127526818543	0.15	0.3002695743912759	0.3
107	3.2341353383458644	-0.0006230742960190913	0.0	0.15103776396099325	0.15	0.2997097649466314	0.3
108	3.264360902255639	-0.00020515488460329115	0.0	0.1509988268478241	0.15	0.2994846092214903	0.3
109	3.294586466165413	0.00020077972753476084	0.0	0.15099270541558296	0.15	0.2990948787435465	0.3
110	3.3248120300751878	0.0002656683115546876	0.0	0.15090574497496975	0.15	0.2989043527842221	0.3
111	3.355037593984962	-1.8668718502763042e-05	0.0	0.15075452479117218	0.15	0.29920509698859776	0.3
112	3.3852631578947365	-0.0004762463414426255	0.0	0.1507696454727188	0.15	0.2999992470162887	0.3
113	3.415488721804511	-0.0008176461529422004	0.0	0.15119440174352383	0.15	0.30091395818490785	0.3
114	3.4457142857142853	-0.0006935262098894028	0.0	0.15112592568020683	0.15	0.30148352640085707	0.3
115	3.47593984962406	-2.996904013983061e-05	0.0	0.15052252598664972	0.15	0.301524364522833	0.3
116	3.506165413533834	0.000806679147357146	0.0	0.15004301971765466	0.15	0.3012662799032289	0.3
117	3.5363909774436086	0.001267744429253251	0.0	0.150019620947576	0.15	0.30100487711722296	0.3
118	3.5666165413533832	0.0010212242334544195	0.0	0.15032874832409257	0.15	0.30079920639194246	0.3
119	3.5968421052631574	0.00018518124446526268	0.0	0.1509344298015622	0.15	0.30066981694794503	0.3
120	3.627067669172932	-0.0008282146935505474	0.0	0.15143407627614483	0.15	0.3006439451972095	0.3
121	3.6572932330827066	-0.0015660275383930435	0.0	0.15139411610177783	0.15	0.3007169811893124	0.3
122	3.6875187969924808	-0.0017053921482017452	0.0	0.15099537965762114	0.15	0.300825089398931	0.3
123	3.7177443609022554	-0.0012214202187446506	0.0	0.15077281270423173	0.15	0.3009280890785327	0.3
124	3.74796992481203	-0.00029055006779341844	0.0	0.1508540023570948	0.15	0.3010279846047717	0.3
125	3.778195488721804	0.0007024943666381	0.0	0.150897683293597	0.15	0.301118076791933	0.3
126	3.8084210526315787	0.001314021680931051	0.0	0.15081993869057989	0.15	0.3011633564911104	0.3
127	3.838646616541353	0.0013548110835292604	0.0	0.15090232543990753	0.15	0.3011482147998255	0.3
128	3.8688721804511275	0.0009010096390188368	0.0	0.15140498229574242	0.15	0.3010924156244936	0.3
129	3.899097744360902	0.00021574016805733548	0.0	0.1517131154085294	0.15	0.30104770349898297	0.3
130	3.929323308270676	0.0002727394427404597	0.0	0.15135282582318516	0.15	0.30107626414045924	0.3
131	3.959548872180451	0.0005405864348142278	0.0	0.15052628475704122	0.15	0.30114327781584505	0.3
132	3.989774436090225	0.0005837897615958117	0.0	0.15003960740708153	0.15	0.30115180610005093	0.3
133	4.02	0.000546131817888283	0.0	0.15033263877199252	0.15	0.3010284043541578	0.3
