# Supplementary material for: Confocal interferometric scattering microscopy reveals 3D nanoscopic structure and dynamics in live cells
Source: Nat Commun. 2023 Apr 7;14:1962. doi: 10.1038/s41467-023-37497-7 (PMC10081331; doi:10.1038/s41467-023-37497-7)
Supplement: Supplementary file 15 — Source Data [file 41467_2023_37497_MOESM15_ESM.zip › Source_Data_Files_SI/Figure_7/Fig.7_b/iSCAT_fits_examples.csv]

	Z	Line1	Fit1	Line2	Fit2	Line3	Fit3
0	0.0	-0.07162808626890182	0.0010681815417016183	2.0126887718215585	1.9999999999955402	2.018431270495057	2.0
1	0.030225563909774433	-0.07894673943519592	0.0012337360732573867	2.0062091420404613	1.9999999999694098	2.0038932624738663	2.0
2	0.06045112781954887	-0.056565653532743454	-0.00047916148423295953	2.002046759938821	1.9999999998303966	2.0229428112506866	2.0
3	0.0906766917293233	-0.019156910479068756	-0.007511372606586824	2.009716515429318	1.9999999992389383	2.024594623595476	2.0
4	0.12090225563909773	-0.0006386750028468668	-0.025321924754629885	1.9986739866435528	1.9999999973856364	2.0173758137971163	2.0
5	0.15112781954887217	-0.017935754731297493	-0.05949768974748806	1.9987106162589043	1.9999999947071003	2.018399652093649	2.0
6	0.1813533834586466	-0.04325248301029205	-0.11072444571603089	2.0000202060564334	2.000000009119013	2.0009504939080216	2.0
7	0.21157894736842103	-0.0719166025519371	-0.16759735553689142	1.9980470499722287	2.0000001605617492	1.994610053487122	2.0000000000000018
8	0.24180451127819547	-0.09720391035079956	-0.20182672632530513	2.0072009679861367	2.0000009943610997	2.0088322209194303	2.0000000000000115
9	0.2720300751879699	-0.09951020777225494	-0.17271432765002787	2.0218510422855616	2.0000044254248746	1.9905397798866034	2.0000000000000684
10	0.30225563909774433	0.044527679681777954	-0.04483958181450902	2.0119146164506674	2.000015710732906	1.9865531753748655	2.000000000000287
11	0.33248120300751877	0.234324648976326	0.18642597680725945	1.9915065001696348	2.0000453574525148	1.995651917066425	2.0000000000004436
12	0.3627067669172932	0.17872582376003265	0.47717539056063146	2.0144095309078693	2.000103382644217	2.001279913354665	1.9999999999939249
13	0.39293233082706763	0.8678958415985107	0.7417460569595495	1.9791681692004204	2.0001619351118	1.9999225505016511	1.999999999921071
14	0.42315789473684207	1.0285358428955078	0.8874682855194509	1.9999276939997799	2.000037203727515	2.0000452423337265	1.9999999994026787
15	0.4533834586466165	1.02753746509552	0.8603094041854551	2.0042280480265617	1.999134324107934	1.9941071597859263	1.9999999965465758
16	0.48360902255639093	0.5888341069221497	0.6731969692974955	2.0828928276896477	1.9960810104369195	1.9655768424272537	1.999999983847545
17	0.5138345864661653	0.2914945185184479	0.3983406919244086	2.1068553775548935	1.9885365868623228	1.970060896128416	1.9999999389038423
18	0.5440601503759398	0.10298074781894684	0.12904048602172655	2.0770462825894356	1.9738764138876466	1.9661388359963894	1.999999823761774
19	0.5742857142857143	-0.06967616081237793	-0.06392089053266961	1.9960096799768507	1.9516622003194146	1.9881189623847604	1.9999997068664697
20	0.6045112781954887	-0.2225002944469452	-0.15605217679675182	1.7997769564390182	1.9281065052618624	2.013157419860363	2.000000505547121
21	0.634736842105263	-0.04101107642054558	-0.16482624735070214	1.82147017121315	1.9206247410101402	2.0133746434003115	2.0000068853423723
22	0.6649624060150375	0.07408341020345688	-0.127622279918763	1.8774362727999687	1.957875277491275	2.0009634700254537	2.0000356643278367
23	0.695187969924812	0.26582831144332886	-0.07919455144021002	2.004020036198199	2.070167049393157	1.96511722356081	2.0001336685640676
24	0.7254135338345864	0.29181382060050964	-0.03993624909886311	2.1850554049015045	2.2697849805771497	1.9373293295502663	2.0004002739152464
25	0.7556390977443608	0.3036710023880005	-0.015784685293663038	2.5325169563293457	2.5300899975440743	1.9280231073498726	2.0009745866964987
26	0.7858646616541353	0.23746676743030548	-0.0041484477869603124	2.799813210964203	2.779570269030968	1.9597939141094685	2.0018691994984925
27	0.8160902255639098	0.11205924302339554	2.9207842966360625e-05	3.0155322551727295	2.9232925774762393	2.12520132958889	2.0024390872525517
28	0.8463157894736841	0.12062758207321167	0.0008598720891720963	2.9555452466011047	2.8871821170364202	2.1617333590984344	2.0003053924528755
29	0.8765413533834585	0.06136878952383995	0.0006489669677898833	2.554149091243744	2.660952825021289	2.209624320268631	1.9899708211157592
30	0.906766917293233	0.09184052795171738	0.0003288126187416956	1.99573078379035	2.310635359721977	2.0868304893374443	1.9623286090776733
31	0.9369924812030075	0.08484852313995361	0.00013084895437838058	1.9167724773287773	1.9492911710167145	2.039340056478977	1.907341721131514
32	0.9672180451127819	0.08675152063369751	4.232535360773493e-05	1.6327239274978638	1.6828662281304358	1.821499764919281	1.82195049467202
33	0.9974436090225562	0.028289278969168663	1.0959281657277411e-05	1.5794398188591003	1.5645867598564829	1.5979329347610474	1.7220849424676228
34	1.0276691729323306	0.0206313356757164	2.0697370398962456e-06	1.6315132677555084	1.5829388094032502	1.6018921434879303	1.6517582708511513
35	1.0578947368421052	0.03435477986931801	1.61306014050448e-07	1.6277068853378296	1.6835299170870894	1.6078620553016663	1.677827609700856
36	1.0881203007518796	0.006192509084939957	-7.42494567290731e-08	1.8403276056051254	1.8046791415705554	1.8450771868228912	1.862833154845185
37	1.118345864661654	0.040506068617105484	-4.48169362022752e-08	2.033346436917782	1.9041111747247261	2.4513856172561646	2.223009077364001
38	1.1485714285714286	0.10736791044473648	-1.513885177794613e-08	2.1153077632188797	1.966575571016442	3.0475282669067383	2.6960303864377284
39	1.178796992481203	0.11929561197757721	-3.880550522684676e-09	2.1136297956109047	1.9965081257366635	3.2247378826141357	3.147012762934711
40	1.2090225563909773	0.1282401978969574	-8.035543779146716e-10	2.031301449984312	2.006051219488328	3.3026046752929688	3.421457536409097
41	1.2392481203007517	0.12820740044116974	-1.347384199881609e-10	2.029615703970194	2.006300269555037	3.2816147804260254	3.4201898807729934
42	1.269473684210526	0.08178722113370895	-1.7339011714783663e-11	2.0088513791561127	2.0039915738281953	2.8845741152763367	3.1505430021208696
43	1.2996992481203007	0.06604603677988052	-1.3337269958874707e-12	2.022419648244977	2.0019471979368384	2.833853781223297	2.720398840562594
44	1.329924812030075	0.002041940111666918	7.566415889135233e-14	2.0487200282514095	2.000769682179066	2.2685479521751404	2.279986304857041
45	1.3601503759398494	0.009972539730370045	5.328507763639223e-14	2.032798610627651	2.0002455575522586	1.7221389710903168	1.9502097980167776
46	1.390375939849624	0.006693555042147636	1.2401863270089612e-14	2.034765664488077	2.0000592130263586	1.7368347346782684	1.779771691848724
47	1.4206015037593984	0.041737355291843414	2.0640172518845738e-15	1.9922733651474118	2.0000077937096634	1.6549813449382782	1.7476406690658846
48	1.4508270676691728	0.030811265110969543	2.736916911036357e-16	1.9730012975633144	1.9999983999246107	1.7308965623378754	1.7965255034407763
49	1.4810526315789472	0.04961651563644409	2.9516105943451976e-17	1.9511104486882687	1.9999984176060783	1.8188321143388748	1.8697764616767296
50	1.5112781954887216	0.02835055999457836	2.516810494623176e-18	1.9833045210689306	1.9999993190353005	1.949416596442461	1.9322100342358561
51	1.5415037593984962	-0.0028815700206905603	1.484561614673456e-19	2.065914176404476	1.9999997850408464	1.9869036357849836	1.9719819045900018
52	1.5717293233082705	0.014136290177702904	1.5676128767469939e-21	2.1395654529333115	1.9999999456096962	1.9848164301365614	1.9918431218833932
53	1.601954887218045	0.0650690346956253	-1.0487049707169554e-21	2.2499782145023346	1.9999999888165636	1.9640758074820042	1.9993731381689623
54	1.6321804511278195	0.07352255284786224	-1.794845384134315e-22	2.201021894812584	1.999999998198202	1.9767816103994846	2.0011390547350207
55	1.6624060150375939	0.09540805220603943	-1.9654081177738486e-23	2.1193660497665405	1.9999999998072207	2.022440554574132	2.0009790441754096
56	1.6926315789473683	0.125008687376976	-1.6733532409068e-24	2.08907600492239	2.0000000000007003	2.039285622537136	2.0005211893331047
57	1.7228571428571426	0.08196652680635452	-1.1564287680142725e-25	2.0264731347560883	2.000000000006699	2.070337526500225	2.000214347509
58	1.753082706766917	0.005372805055230856	-6.429269455710437e-27	1.9804458301514387	2.0000000000020584	2.0613910667598248	2.0000714745341455
59	1.7833082706766916	0.017707960680127144	-2.662909195787601e-28	1.9921466205269098	2.000000000000425	2.0585190318524837	2.0000192171981372
60	1.813533834586466	-0.02018456533551216	-5.448636481688308e-30	2.0328504145145416	2.000000000000069	2.1707122027873993	2.0000038878961797
61	1.8437593984962404	0.005013289861381054	3.066281356609852e-31	1.997236882103607	2.000000000000009	2.3690374195575714	2.0000004169874943
62	1.873984962406015	-0.05040193349123001	4.5323742740432087e-32	2.0090298876166344	2.000000000000001	2.4499322175979614	1.9999999161793633
63	1.9042105263157894	-0.053005531430244446	3.3400970744555746e-33	1.9857696760445833	2.0	2.240321069955826	1.999999933950845
64	1.9344360902255637	-0.059750210493803024	1.8360376788650927e-34	1.9773426782339811	2.0	2.245145305991173	1.9999999761933387
65	1.964661654135338	-0.09706632792949677	8.121571481775486e-36	2.0001680080022197	2.0	2.130169168114662	1.9999999936693007
66	1.9948872180451125	-0.08178678900003433	2.9157013096898167e-37	1.9669926203787327	2.0	2.0645318254828453	1.9999999986487742
67	2.025112781954887	-0.03898461535573006	8.132815210446317e-39	1.9481733739376068	2.0	1.93438570946455	1.9999999997657172
68	2.0553383458646612	-0.058532681316137314	1.4462106992653632e-40	2.0005724580259994	2.0	1.9441558383405209	1.9999999999682538
69	2.085563909774436	-0.041573889553546906	-7.167702343623433e-43	1.9261178523302078	2.0	1.9357524886727333	1.9999999999971785
70	2.1157894736842104	-0.05144095420837402	-1.9502341937145204e-43	1.9095093458890915	2.0	1.9463196210563183	2.000000000000026
71	2.1460150375939846	-0.03366726636886597	-1.0078618465439738e-44	1.9752753227949142	2.0	1.9422790445387363	2.0000000000000755
72	2.176240601503759	-0.055619969964027405	-3.6112127987812304e-46	2.017086597159505	2.0	2.0211215540766716	2.000000000000019
73	2.206466165413534	-0.0750807374715805	-1.0235814492542475e-47	2.00033880918636	2.0	2.095141440629959	2.0000000000000036
74	2.236691729323308	-0.09200265258550644	-2.3596725688235576e-49	2.028692539781332	2.0	2.0233344361186028	2.0000000000000004
75	2.2669172932330826	-0.07543332874774933	-4.33230340155275e-51	1.998459717957303	2.0	2.0433438383042812	2.0
76	2.297142857142857	-0.01416043471544981	-5.677357261476902e-53	2.0092673199251294	2.0	1.9775881227105856	2.0
77	2.3273684210526313	0.0748433917760849	-2.4008719526116977e-55	1.9333989396691322	2.0	2.0165406335145235	2.0
78	2.357593984962406	-0.029342100024223328	1.354956972047203e-56	1.9679795019328594	2.0	1.9838298633694649	2.0
79	2.38781954887218	-0.02726740948855877	5.353522557619965e-58	1.9871351541951299	2.0	1.94536941498518	2.0
80	2.4180451127819547	-0.053334761410951614	1.2704142555836487e-59	2.011934113688767	2.0	2.0170526560395956	2.0
81	2.4482706766917293	-0.05090758204460144	2.3157188976232216e-61	1.9846201837062836	2.0	1.9488279186189175	2.0
82	2.4784962406015034	-0.08116894960403442	3.418662165282316e-63	2.0071794148534536	2.0	1.918003760278225	2.0
83	2.508721804511278	-0.03646877780556679	4.076158465416035e-65	2.0038426648825407	2.0	1.9965531034395099	2.0
84	2.538947368421052	-0.043215665966272354	3.684279716208529e-67	1.9647766277194023	2.0	1.9762104395776987	2.0
85	2.5691729323308268	-0.05615086108446121	1.851900014370839e-69	1.9687989633530378	2.0	1.9737519808113575	2.0
86	2.5993984962406014	-0.028818894177675247	-1.2774987510448383e-71	1.9678207524120808	2.0	1.9704488329589367	2.0
87	2.6296240601503755	0.012423524633049965	-4.9295081749248616e-73	1.996356843970716	2.0	1.9735712632536888	2.0
88	2.65984962406015	-0.03626612573862076	-7.964216006749466e-75	2.012667347677052	2.0	1.9849673537537456	2.0
89	2.6900751879699247	-0.013586360029876232	-9.399198399468531e-77	2.042637288570404	2.0	1.9823357164859772	2.0
90	2.720300751879699	-0.0794782042503357	-8.882697633842885e-79	2.005426345858723	2.0	1.95652861520648	2.0
91	2.7505263157894735	-0.11669424176216125	-6.823043547651756e-81	2.00103109003976	2.0	1.9659566804766655	2.0
92	2.780751879699248	-0.0697949156165123	-4.11382614880285e-83	2.0220735650509596	2.0	1.969173239544034	2.0
93	2.8109774436090222	-0.046678800135850906	-1.6605385720576285e-85	2.0025613775942475	2.0	1.9758479241281748	2.0
94	2.841203007518797	-0.06216995418071747	-7.1397294657464065e-90	2.0229893904179335	2.0	1.9562682583928108	2.0
95	2.871428571428571	0.02872917428612709	7.629531916318422e-90	1.9935893802903593	2.0	1.9458146169781685	2.0
96	2.9016541353383456	-0.05185971036553383	8.842646205832217e-92	1.9932153318077326	2.0	1.9548706375062466	2.0
97	2.93187969924812	-0.08696036785840988	6.834349950271448e-94	2.04417422786355	2.0	1.9754254892468452	2.0
98	2.9621052631578944	-0.11303163319826126	4.142646324155141e-96	1.9988732680212706	2.0	1.9978170099202543	2.0
99	2.992330827067669	-0.10126801580190659	2.0407719281732764e-98	1.9913673968985677	2.0	1.977417865768075	2.0
100	3.022556390977443	-0.024275770410895348	8.054334197806601e-101	1.9798976965248585	2.0	1.9771768730133772	2.0
101	3.0527819548872177	-0.0024259500205516815	2.3268707947199566e-103	2.013719848357141	2.0	2.022384934127331	2.0
102	3.0830075187969923	0.027563709765672684	2.869631748041521e-106	2.027851538732648	2.0	2.0015338133089244	2.0
103	3.1132330827067665	0.02822701260447502	-1.8380253693127475e-108	2.0302331559360027	2.0	1.9931348897516727	2.0
104	3.143458646616541	-0.05044601112604141	-1.720773856979769e-110	1.9755674544721842	2.0	1.9795108865946531	2.0
105	3.1736842105263157	-0.03776933625340462	-8.878630375451122e-113	1.9983236716361716	2.0	1.9801553338766098	2.0
106	3.20390977443609	-0.07771412283182144	-3.4677633684241375e-115	1.9882537377998233	2.0	1.9972302233800292	2.0
107	3.2341353383458644	-0.06057596951723099	-1.0935526279581482e-117	2.000866173999384	2.0	1.9749435037374496	2.0
108	3.264360902255639	-0.059629909694194794	-2.793587822420051e-120	2.006545431446284	2.0	1.9784354493021965	2.0
109	3.294586466165413	-0.02857864461839199	-5.488302874597182e-123	2.030341751873493	2.0	1.9158545956015587	2.0
110	3.3248120300751878	-0.05317230895161629	-6.518288055604456e-126	1.9950765087269247	2.0	1.95131741091609	2.0
111	3.355037593984962	-0.06789129227399826	5.032995411246791e-129	1.9997033568797633	2.0	1.9736728072166443	2.0
112	3.3852631578947365	-0.05440733954310417	5.756887294771313e-131	2.031264442950487	2.0	1.981553664430976	2.0
113	3.415488721804511	-0.11414554715156555	2.0516938416589713e-133	1.9887237921357155	2.0	2.017456144094467	2.0
114	3.4457142857142853	-0.07992257177829742	5.2057984418359214e-136	2.0172256231307983	2.0	2.0179654583334923	2.0
115	3.47593984962406	-0.09947063028812408	1.0513319142446036e-138	1.976662963628769	2.0	2.051481794565916	2.0
116	3.506165413533834	-0.052522070705890656	1.726891718670357e-141	1.9947767658159137	2.0	2.0016239900141954	2.0
117	3.5363909774436086	-0.020152520388364792	2.2455029169272673e-144	1.9952061320655048	2.0	1.9902745969593525	2.0
118	3.5666165413533832	-0.08728628605604172	2.030678153409781e-147	2.0145440557971597	2.0	1.95189905539155	2.0
119	3.5968421052631574	-0.019744055345654488	3.759368570818966e-151	1.9967500378843397	2.0	2.005538641475141	2.0
120	3.627067669172932	-0.07314760237932205	-3.177582900661552e-153	1.9759597219526768	2.0	1.99892295000609	2.0
121	3.6572932330827066	-0.09052418172359467	-8.371507256758775e-156	2.0175426453351974	2.0	1.9863804429769516	2.0
122	3.6875187969924808	-0.11146581918001175	-1.398902656218068e-158	2.017757900059223	2.0	1.993074371945113	2.0
123	3.7177443609022554	-0.09218230098485947	-1.8143571363322366e-161	1.998407234204933	2.0	2.0250972639769316	2.0
124	3.74796992481203	-0.08571810275316238	-1.9095360146331495e-164	1.9910659370943904	2.0	1.9880590662360191	2.0
125	3.778195488721804	-0.005657080095261335	-1.6178527053954537e-167	1.9988015339476988	2.0	2.02832568064332	2.0
126	3.8084210526315787	-0.02935909479856491	-1.0241774983587794e-170	2.02374854311347	2.0	2.0071240183897316	2.0
127	3.838646616541353	-0.04704523831605911	-3.27264781097063e-174	2.0032705718185753	2.0	1.9790774043649435	2.0
128	3.8688721804511275	-0.03487623482942581	2.5773014309744427e-177	2.0086789904162288	2.0	2.02473977021873	2.0
129	3.899097744360902	-0.029215915128588676	5.954623563341164e-180	2.008864006958902	2.0	1.9661250784993172	2.0
130	3.929323308270676	-0.0104176951572299	6.707475461699282e-183	1.9961822049226612	2.0	2.0038751866668463	2.0
131	3.959548872180451	-0.046618714928627014	5.618974775911303e-186	2.00335477408953	2.0	2.035844039171934	2.0
132	3.989774436090225	-0.010789772495627403	3.785212204396152e-189	1.9984878479735926	2.0	2.0283477008342743	2.0
133	4.02	-0.04985729604959488	2.0700910901038882e-192	1.9926580539904535	2.0	2.0285665802657604	2.0
