# Supplementary material for: Confocal interferometric scattering microscopy reveals 3D nanoscopic structure and dynamics in live cells
Source: Nat Commun. 2023 Apr 7;14:1962. doi: 10.1038/s41467-023-37497-7 (PMC10081331; doi:10.1038/s41467-023-37497-7)
Supplement: Supplementary file 15 — Source Data [file 41467_2023_37497_MOESM15_ESM.zip › Source_Data_Files_SI/Figure_7/Fig.7_d/Fit_z0.csv]

	Z_flu	Contrast_fit	Contrast_fit_inflection	Ridge_fit
0	0.18	0.36229438588467017	0.377	0.2793345370612386
1	0.21	0.3824216514734378	0.401	0.3218384301231664
2	0.24	0.4210376044730254	0.436	0.3572331853007708
3	0.27	0.43675767174327806	0.463	0.391164120602845
4	0.3	0.42561430614636114	0.507	0.4281895985341167
5	0.33	0.49391964024421053	0.555	0.46627180453349615
6	0.36	0.5485945222608805	0.591	0.5019197315452841
7	0.39	0.597506270373016	0.631	0.5428201810561778
8	0.42	0.6289204210721734	0.664	0.5844957725644956
9	0.45	0.6558987527582484	0.712	0.6225584820603284
10	0.48	0.690795193015803	0.743	0.6591351786199252
11	0.51	0.7078464452684571	0.774	0.6957594044724047
12	0.54	0.7802444620833842	0.8260000000000001	0.7354095631498233
13	0.57	0.8355974151448612	0.873	0.776355986589892
14	0.6	0.8652743207899616	0.902	0.8151121692637774
15	0.63	0.8936802200269103	0.9380000000000001	0.8524220075770543
16	0.66	0.9079238771995367	0.96	0.8910871224294941
17	0.69	0.9250307773148301	1.0110000000000001	0.9336746722420832
18	0.72	1.019307258880359	1.076	0.9752207584321538
19	0.75	1.0539060708399481	1.103	1.0116211122613463
20	0.78	1.0835219052152332	1.1300000000000001	1.0485986294193728
21	0.81	1.1196509102697547	1.172	1.0843082626531895
22	0.84	1.1321642117098485	1.175	1.1199820045560112
23	0.87	1.155845992688821	1.239	1.1585804939623308
24	0.9	1.2060463865330455	1.291	1.2059603605184201
25	0.93	1.258201222009946	1.323	1.2469636892592444
26	0.96	1.3004041057862383	1.364	1.2709515228862764
27	0.99	1.2989821659034386	1.367	1.2850037239718188
