# Supplementary material for: Confocal interferometric scattering microscopy reveals 3D nanoscopic structure and dynamics in live cells
Source: Nat Commun. 2023 Apr 7;14:1962. doi: 10.1038/s41467-023-37497-7 (PMC10081331; doi:10.1038/s41467-023-37497-7)
Supplement: Supplementary file 15 — Source Data [file 41467_2023_37497_MOESM15_ESM.zip › Source_Data_Files_SI/Figure_9/Fig.9_ef/Fiber_z_pos_minus_mean_zoom.csv]

	X [um]	120 [nm]	60 [nm]	0 [nm]	60-0[nm]	120-0[nm]
1	30	85.94942	54.311275	2.849102	51.462173	83.100318
2	30.25	85.7482	55.31454	3.0031204	52.3114196	82.7450796
3	30.5	85.84357	54.41141	2.8619766	51.5494334	82.9815934
4	30.75	86.59888	54.261684	2.5367737	51.7249103	84.0621063
5	31	88.204384	55.238724	4.239559	50.999165	83.964825
6	31.25	88.96399	55.57394	4.6224594	50.9514806	84.3415306
7	31.5	86.7157	54.323196	2.9673576	51.3558384	83.7483424
8	31.75	84.47361	52.001	0.1654625	51.8355375	84.3081475
9	32	83.30583	49.815178	-0.48208237	50.29726037	83.78791237
10	32.25	83.13179	50.255775	-1.7185211	51.9742961	84.8503111
11	32.5	80.89733	48.447132	-4.4937134	52.9408454	85.3910434
12	32.75	77.428345	44.327736	-8.357048	52.684784	85.785393
13	33	74.894424	41.64362	-10.694504	52.338124	85.588928
14	33.25	73.40097	39.667606	-11.578083	51.245689	84.979053
15	33.5	71.995735	38.46073	-13.387203	51.847933	85.382938
16	33.75	72.46065	38.80644	-12.424946	51.231386	84.885596
17	34	72.198395	39.518833	-12.716293	52.235126	84.914688
18	34.25	71.7926	38.523674	-13.250351	51.774025	85.042951
19	34.5	72.15023	39.519787	-11.972427	51.492214	84.122657
20	34.75	73.534485	40.774345	-10.308266	51.082611	83.842751
21	35	76.07269	43.211937	-8.390903	51.60284	84.463593
22	35.25	76.89905	44.33155	-8.422375	52.753925	85.321425
23	35.5	76.50041	43.02597	-8.840084	51.866054	85.340494
24	35.75	75.52147	42.701244	-8.522987	51.224231	84.044457
25	36	73.88592	42.129993	-9.609699	51.739692	83.495619
26	36.25	71.83409	39.330006	-12.724876	52.054882	84.558966
27	36.5	69.06986	37.383556	-13.815403	51.198959	82.885263
28	36.75	69.37122	37.010193	-13.841629	50.851822	83.212849
29	37	69.87858	36.82041	-13.1931305	50.0135405	83.0717105
30	37.25	69.53668	36.81183	-14.404297	51.216127	83.940977
31	37.5	68.43329	34.987926	-15.514374	50.5023	83.947664
32	37.75	70.02687	35.151005	-14.42337	49.574375	84.45024
33	38	72.26658	38.467884	-11.559963	50.027847	83.826543
34	38.25	74.21446	39.96563	-10.565758	50.531388	84.780218
35	38.5	72.968	38.743973	-11.170387	49.91436	84.138387
36	38.75	73.648926	39.453983	-11.435986	50.889969	85.084912
37	39	75.621124	41.079998	-9.274483	50.354481	84.895607
38	39.25	76.34354	43.393135	-8.917809	52.310944	85.261349
39	39.5	77.804565	44.123173	-7.340431	51.463604	85.144996
40	39.75	78.876495	45.3043	-7.549286	52.853586	86.425781
41	40	77.0874	43.685913	-8.529186	52.215099	85.616586
42	40.25	78.722	44.733047	-5.9776306	50.7106776	84.6996306
43	40.5	78.91941	45.964718	-5.1612854	51.1260034	84.0806954
44	40.75	80.90735	47.900677	-3.7651062	51.6657832	84.6724562
45	41	83.30536	49.200535	-1.2927055	50.4932405	84.5980655
46	41.25	85.0153	51.75495	0.33473969	51.42021031	84.68056031
47	41.5	87.37517	54.229736	2.7794838	51.4502522	84.5956862
48	41.75	88.90486	56.327343	5.1369667	51.1903763	83.7678933
49	42	90.948105	58.910847	7.36475	51.546097	83.583355
50	42.25	92.9389	60.74524	9.334087	51.411153	83.604813
51	42.5	93.11104	61.523914	8.991718	52.532196	84.119322
52	42.75	93.021866	61.840534	9.199619	52.640915	83.822247
53	43	91.76492	60.204506	8.653164	51.551342	83.111756
54	43.25	92.195984	60.346603	8.419037	51.927566	83.776947
55	43.5	93.21451	61.746597	9.65929	52.087307	83.55522
56	43.75	92.99707	60.765266	8.653641	52.111625	84.343429
57	44	90.75403	59.31902	7.341385	51.977635	83.412645
58	44.25	90.291504	58.56657	6.6227913	51.9437787	83.6687127
59	44.5	91.00198	58.990955	7.978916	51.012039	83.023064
60	44.75	88.67073	57.436466	5.200386	52.23608	83.470344
61	45	87.52251	55.56488	3.3864975	52.1783825	84.1360125
62	45.25	84.63335	53.048134	0.80156326	52.24657074	83.83178674
63	45.5	83.231926	50.385952	-1.6975403	52.0834923	84.9294663
64	45.75	81.23207	48.84672	-3.0441284	51.8908484	84.2761984
65	46	82.24249	49.27349	-3.004074	52.277564	85.246564
66	46.25	84.64194	51.01967	-1.3475418	52.3672118	85.9894818
67	46.5	88.68361	55.264473	3.6473274	51.6171456	85.0362826
68	46.75	92.235565	59.02815	7.5731277	51.4550223	84.6624373
69	47	95.75844	62.598705	10.448933	52.149772	85.309507
70	47.25	96.43126	63.80844	11.6539	52.15454	84.77736
71	47.5	96.99345	63.02643	11.697769	51.328661	85.295681
72	47.75	98.22226	66.03527	13.442516	52.592754	84.779744
73	48	99.77579	67.19303	14.447689	52.745341	85.328101
74	48.25	102.77653	69.90433	18.447876	51.456454	84.328654
75	48.5	105.96943	73.58551	21.080494	52.505016	84.888936
76	48.75	106.8058	75.60539	22.218227	53.387163	84.587573
77	49	107.64885	76.073166	23.571491	52.501675	84.077359
78	49.25	108.28686	76.61247	23.38934	53.22313	84.89752
79	49.5	108.70552	77.00491	24.775982	52.228928	83.929538
80	49.75	110.90565	78.39298	25.248528	53.144452	85.657122
81	50	110.918045	79.73194	26.609898	53.122042	84.308147
